# Supplementary material for: Integrated Analysis of Transcriptome, microRNAs, and Chromatin Accessibility Revealed Potential Early B-Cell Factor1-Regulated Transcriptional Networks during the Early Development of Fetal Brown Adipose Tissues in Rabbits
Source: Cells. 2022 Aug 28;11(17):2675. doi: 10.3390/cells11172675 (PMC9454897; doi:10.3390/cells11172675)
Supplement: Supplementary file 1 [file cells-11-02675-s001.zip]

Archive with 13 entries (12 files):
- cells-1832136-supplementary/
- cells-1832136-supplementary/FigureS1-Length distribution of fragments in the ATAC-seq library and enrichment of TF binding motifs by all decreased peaks.pdf
- cells-1832136-supplementary/FigureS2-Integrated analysis of chromatin accessibility and gene expression during the early development of FBAT in rabbits.pdf
- cells-1832136-supplementary/FigureS3-Genome-wide TF footprinting analysis during the early development of FBAT.pdf
- cells-1832136-supplementary/FigureS4-RT-qPCR validation of key TF genes and miRNAs involved in the EBF1- regulated gene net.pdf
- cells-1832136-supplementary/Table S1.pdf
- cells-1832136-supplementary/Table S2.pdf
- cells-1832136-supplementary/Table S3.xlsx
- cells-1832136-supplementary/Table S4.xlsx
- cells-1832136-supplementary/Table S5.xlsx
- cells-1832136-supplementary/Table S6.xlsx
- cells-1832136-supplementary/Table S7.xlsx
- cells-1832136-supplementary/Table S8.xlsx
