# Supplementary material for: Integrated Analysis of Transcriptome, microRNAs, and Chromatin Accessibility Revealed Potential Early B-Cell Factor1-Regulated Transcriptional Networks during the Early Development of Fetal Brown Adipose Tissues in Rabbits
Source: Cells. 2022 Aug 28;11(17):2675. doi: 10.3390/cells11172675 (PMC9454897; doi:10.3390/cells11172675)
Supplement: Supplementary file 1 [file cells-11-02675-s001.zip › cells-1832136-supplementary/Table S3.xlsx]

## Sheet: G24_vs_G21
Table S3 Differential expression analysis of RNA-seq (G24 vs. G21)
Gene_id|gene_name	baseMean	log2FoldChange	lfcSE	stat	pvalue	padj	isDEG	up_down
ENSOCUG00000021711|PPP1R1B	5828.68	7.45984	0.260847	28.5985	7.00679e-180	1.34909e-175	yes	up
ENSOCUG00000002297|UCP1	3491.92	7.17543	0.28131	25.5072	1.64144e-143	1.58022e-139	yes	up
ENSOCUG00000025689|RTL3	2467.79	-1.89682	0.102087	-18.5804	4.63025e-77	2.97169e-73	yes	down
ENSOCUG00000009329|NR1D2	1241.35	1.8581	0.101001	18.3969	1.3917e-75	6.69894e-72	yes	up
ENSOCUG00000010300|LGALS12	352.15	4.63477	0.275794	16.8052	2.23673e-63	8.61319e-60	yes	up
ENSOCUG00000013960|DMGDH	5495.94	5.7923	0.348521	16.6196	5.02281e-62	1.61182e-58	yes	up
ENSOCUG00000014608|FABP3	2228.89	3.12747	0.189714	16.4852	4.69101e-61	1.2903e-57	yes	up
ENSOCUG00000007499|LMNB1	31551.1	-1.53188	0.094401	-16.2273	3.23191e-59	7.7784e-56	yes	down
ENSOCUG00000009505|PLAGL1	5002.35	-2.01855	0.127296	-15.8571	1.25583e-56	2.68664e-53	yes	down
ENSOCUG00000000038|CREBRF	1966.63	1.67842	0.108097	15.527	2.27743e-54	4.38497e-51	yes	up
ENSOCUG00000028136	3777.78	5.35373	0.355247	15.0705	2.5338e-51	4.43508e-48	yes	up
ENSOCUG00000015669|ARAP2	1817.29	1.96356	0.130936	14.9963	7.7612e-51	1.24528e-47	yes	up
ENSOCUG00000008367|MLEC	6590.9	-1.368	0.0916612	-14.9245	2.28262e-50	3.38074e-47	yes	down
ENSOCUG00000009100|ANKRD23	1319.19	1.91533	0.129039	14.843	7.71682e-50	1.06128e-46	yes	up
ENSOCUG00000004314|TRPM1	1919.66	4.95641	0.340252	14.5669	4.56405e-48	5.85841e-45	yes	up
ENSOCUG00000012216|PAICS	6194.04	-1.76064	0.121712	-14.4656	1.99855e-47	2.40501e-44	yes	down
ENSOCUG00000002187|TUBB	23386	-1.50519	0.104544	-14.3976	5.35427e-47	6.06418e-44	yes	down
ENSOCUG00000009764|GPD2	6038.66	2.44142	0.174137	14.0201	1.17456e-44	1.25639e-41	yes	up
ENSOCUG00000004239|HYOU1	10289.7	-1.38439	0.0996393	-13.894	6.88835e-44	6.98043e-41	yes	down
ENSOCUG00000037217	103880	2.27839	0.169138	13.4706	2.33048e-41	2.24355e-38	yes	up
ENSOCUG00000004619|ZPR1	3039.51	-1.36267	0.102088	-13.348	1.2167e-40	1.11554e-37	yes	down
ENSOCUG00000033665	222188	2.06572	0.155258	13.3051	2.16276e-40	1.89281e-37	yes	up
ENSOCUG00000014646|FEZ1	4461.15	3.64592	0.274716	13.2716	3.38419e-40	2.83301e-37	yes	up
ENSOCUG00000010823|PFAS	2397.58	-1.56363	0.118678	-13.1754	1.21611e-39	9.75622e-37	yes	down
ENSOCUG00000013382	873.593	3.28678	0.249764	13.1596	1.49952e-39	1.15487e-36	yes	up
ENSOCUG00000005360|NOTO	356.657	6.3055	0.479616	13.147	1.77118e-39	1.26305e-36	yes	up
ENSOCUG00000022466	8602.09	1.3488	0.10258	13.1488	1.72914e-39	1.26305e-36	yes	up
ENSOCUG00000026918	511.771	-1.81538	0.138874	-13.0721	4.75177e-39	3.26752e-36	yes	down
ENSOCUG00000015913	6554.46	-1.55119	0.119139	-13.02	9.41737e-39	6.25248e-36	yes	down
ENSOCUG00000012159|TMEM132E	257.112	-2.75373	0.211766	-13.0036	1.16727e-38	7.24985e-36	yes	down
ENSOCUG00000006879|EFTUD2	10962.9	-0.888384	0.0683089	-13.0054	1.14009e-38	7.24985e-36	no	.
ENSOCUG00000004532|THRB	584.744	2.72866	0.210001	12.9935	1.33161e-38	8.01212e-36	yes	up
ENSOCUG00000000775|ADRA1A	572.933	5.11448	0.396275	12.9064	4.14373e-38	2.41768e-35	yes	up
ENSOCUG00000010317|MANF	5529.87	-1.56526	0.122158	-12.8134	1.37922e-37	7.81046e-35	yes	down
ENSOCUG00000017586|AGMO	232.731	5.2232	0.408289	12.7929	1.79652e-37	9.88292e-35	yes	up
ENSOCUG00000029099|COX2	114052	3.15244	0.248762	12.6725	8.3985e-37	4.45878e-34	yes	up
ENSOCUG00000029103|COX3	55152.9	2.86485	0.226096	12.6709	8.56834e-37	4.45878e-34	yes	up
ENSOCUG00000037888	351666	2.0317	0.162324	12.5164	6.0744e-36	3.0778e-33	yes	up
ENSOCUG00000008203	4197.4	-1.19427	0.0958835	-12.4554	1.307e-35	6.45256e-33	yes	down
ENSOCUG00000004556|AP2M1	11037.7	-0.939456	0.075504	-12.4425	1.53666e-35	7.39669e-33	no	.
ENSOCUG00000027255|GEN1	743.799	-1.49479	0.120379	-12.4173	2.10444e-35	9.88264e-33	yes	down
ENSOCUG00000001781|PREX2	14117.7	2.81083	0.227198	12.3717	3.71844e-35	1.70464e-32	yes	up
ENSOCUG00000029115|CYTB	395697	2.91848	0.236552	12.3376	5.68438e-35	2.54528e-32	yes	up
ENSOCUG00000014689|IGF1	39945.2	-1.18054	0.0961582	-12.277	1.2036e-34	5.26683e-32	yes	down
ENSOCUG00000009284|KCTD6	1634.43	3.8637	0.315774	12.2356	2.00494e-34	8.39197e-32	yes	up
ENSOCUG00000029084	90567	2.36493	0.193279	12.2358	2e-34	8.39197e-32	yes	up
ENSOCUG00000016288|HSP90B1	72625.3	-1.51167	0.123683	-12.2221	2.36811e-34	9.70119e-32	yes	down
ENSOCUG00000005159|ANLN	8360.83	-1.60309	0.131893	-12.1544	5.43277e-34	2.17922e-31	yes	down
ENSOCUG00000011858|TPD52L1	1380.55	3.12399	0.257593	12.1276	7.53977e-34	2.96267e-31	yes	up
ENSOCUG00000014464|GAS2	524.857	-2.92334	0.241892	-12.0853	1.26317e-33	4.8642e-31	yes	down
ENSOCUG00000015509|NCAPG2	10431.8	-1.28013	0.106018	-12.0747	1.43752e-33	5.42705e-31	yes	down
ENSOCUG00000016200|CKAP5	28746.2	-1.14126	0.0952981	-11.9756	4.7675e-33	1.74342e-30	yes	down
ENSOCUG00000023078	1177.64	1.99868	0.166903	11.9751	4.79907e-33	1.74342e-30	yes	up
ENSOCUG00000011479|SOX5	3951.44	3.04201	0.254806	11.9385	7.45146e-33	2.65686e-30	yes	up
ENSOCUG00000009143	914.697	-1.88982	0.160655	-11.7632	6.03654e-32	2.11323e-29	yes	down
ENSOCUG00000003656|CDH2	695.763	-2.9359	0.250372	-11.7262	9.36149e-32	3.21868e-29	yes	down
ENSOCUG00000013023	1925.95	3.15192	0.268922	11.7206	9.99752e-32	3.37706e-29	yes	up
ENSOCUG00000002177	443.613	2.58151	0.221291	11.6657	1.90882e-31	6.33662e-29	yes	up
ENSOCUG00000007124|TTK	2568.06	-1.62683	0.139558	-11.6571	2.11182e-31	6.89168e-29	yes	down
ENSOCUG00000002802	6204.17	-1.26644	0.109406	-11.5756	5.47695e-31	1.75755e-28	yes	down
ENSOCUG00000022248|RUFY4	479.134	4.90524	0.424581	11.5531	7.11918e-31	2.24709e-28	yes	up
ENSOCUG00000022152|RFC2	4737.3	-1.27551	0.110523	-11.5407	8.22547e-31	2.55441e-28	yes	down
ENSOCUG00000001652|CCNB2	1518.53	-1.73695	0.151074	-11.4973	1.36042e-30	4.15771e-28	yes	down
ENSOCUG00000026507	926.458	-1.83408	0.159632	-11.4894	1.4911e-30	4.48589e-28	yes	down
ENSOCUG00000004708|DCTD	634.173	-1.44569	0.125916	-11.4814	1.63703e-30	4.84915e-28	yes	down
ENSOCUG00000000061|FBXO5	773.747	-1.63935	0.14321	-11.4472	2.42872e-30	7.08525e-28	yes	down
ENSOCUG00000010637|MCM5	4619.82	-1.65919	0.144978	-11.4444	2.50952e-30	7.21168e-28	yes	down
ENSOCUG00000003178|SREBF2	2648.98	-1.09716	0.0961611	-11.4096	3.74348e-30	1.05996e-27	yes	down
ENSOCUG00000024163|U1	13625.6	3.6387	0.319704	11.3815	5.17261e-30	1.44338e-27	yes	up
ENSOCUG00000013531|STAG3	321.217	3.98877	0.352163	11.3265	9.70142e-30	2.63086e-27	yes	up
ENSOCUG00000004232|ZBTB20	3555.64	3.24191	0.286223	11.3265	9.69742e-30	2.63086e-27	yes	up
ENSOCUG00000007895|DNAH1	1463.63	4.35526	0.385283	11.304	1.25318e-29	3.35122e-27	yes	up
ENSOCUG00000006363|EIF3D	4679.51	-0.911205	0.0806354	-11.3003	1.30753e-29	3.44866e-27	no	.
ENSOCUG00000021457|NT5DC2	2256.69	-1.5352	0.136102	-11.2797	1.65223e-29	4.29893e-27	yes	down
ENSOCUG00000007501	53645.5	-1.00814	0.0894272	-11.2733	1.77834e-29	4.56536e-27	yes	down
ENSOCUG00000022690	1131	3.64349	0.32414	11.2405	2.57985e-29	6.53586e-27	yes	up
ENSOCUG00000013990|ILF3	18933.2	-1.13203	0.101073	-11.2002	4.07036e-29	1.0178e-26	yes	down
ENSOCUG00000025957|U1	13475.6	3.52213	0.31529	11.1711	5.64784e-29	1.39415e-26	yes	up
ENSOCUG00000036308	155.421	4.85134	0.434341	11.1694	5.75583e-29	1.40282e-26	yes	up
ENSOCUG00000002624|NRK	66824.8	-1.5027	0.13481	-11.1468	7.42275e-29	1.78647e-26	yes	down
ENSOCUG00000000435|DAPK2	515.936	2.76368	0.248445	11.1239	9.59597e-29	2.281e-26	yes	up
ENSOCUG00000004059|PCNA	6657.22	-1.37954	0.124142	-11.1126	1.08882e-28	2.5566e-26	yes	down
ENSOCUG00000002080|POC1A	725.416	-1.54665	0.139207	-11.1104	1.1166e-28	2.59024e-26	yes	down
ENSOCUG00000016388|EGF	598.361	2.19691	0.198114	11.0891	1.41636e-28	3.2083e-26	yes	up
ENSOCUG00000015756|KNL1	7480.04	-1.25963	0.113587	-11.0895	1.41009e-28	3.2083e-26	yes	down
ENSOCUG00000026465|BTNL9	3009.57	3.44338	0.31102	11.0713	1.7296e-28	3.8723e-26	yes	up
ENSOCUG00000026353|ARPC4	4705.59	-0.942401	0.0853852	-11.037	2.53219e-28	5.604e-26	no	.
ENSOCUG00000018988|U1	12759.7	3.51352	0.3185	11.0315	2.69405e-28	5.89446e-26	yes	up
ENSOCUG00000022531|CLIC5	831.238	2.70794	0.24599	11.0083	3.48338e-28	7.53585e-26	yes	up
ENSOCUG00000005955|DTYMK	2029.79	-1.49839	0.136613	-10.9681	5.4405e-28	1.1639e-25	yes	down
ENSOCUG00000005512|RXRG	1700.77	2.39385	0.218324	10.9647	5.65184e-28	1.19583e-25	yes	up
ENSOCUG00000029090|ND2	49206.1	2.32097	0.212354	10.9297	8.31078e-28	1.7393e-25	yes	up
ENSOCUG00000029102|ATP6	30285.4	2.5598	0.234233	10.9284	8.43119e-28	1.74553e-25	yes	up
ENSOCUG00000001661|PDIA4	12621.4	-1.52993	0.140158	-10.9157	9.6959e-28	1.98601e-25	yes	down
ENSOCUG00000017537|NSMF	322.106	3.15416	0.289069	10.9114	1.01633e-27	2.05983e-25	yes	up
ENSOCUG00000012201|PPAT	850.23	-1.62848	0.149285	-10.9085	1.04965e-27	2.10521e-25	yes	down
ENSOCUG00000011636|HSPA5	16610.4	-1.53508	0.140739	-10.9073	1.06419e-27	2.11237e-25	yes	down
ENSOCUG00000029096|COX1	260973	3.20697	0.2947	10.8821	1.40253e-27	2.75554e-25	yes	up
ENSOCUG00000016909|RAD51	759.913	-1.44856	0.133589	-10.8434	2.14341e-27	4.16861e-25	yes	down
ENSOCUG00000034716	30026.6	1.78816	0.166183	10.7602	5.30664e-27	1.02174e-24	yes	up
ENSOCUG00000024320|SAE1	4704.57	-1.10518	0.102931	-10.737	6.81901e-27	1.29993e-24	yes	down
ENSOCUG00000005767|HMGCS2	288.318	3.46804	0.323217	10.7298	7.37912e-27	1.39292e-24	yes	up
ENSOCUG00000034612	671.486	2.5496	0.238327	10.6979	1.04094e-26	1.94585e-24	yes	up
ENSOCUG00000009447|OSBPL7	5276.54	3.91564	0.366661	10.6792	1.27376e-26	2.35818e-24	yes	up
ENSOCUG00000018577|U1	18492.2	2.88472	0.270257	10.674	1.34734e-26	2.47063e-24	yes	up
ENSOCUG00000004395	7406.1	-0.853814	0.0805815	-10.5956	3.12167e-26	5.67026e-24	no	.
ENSOCUG00000017898|AURKA	944.285	-1.68774	0.15943	-10.5861	3.45623e-26	6.21928e-24	yes	down
ENSOCUG00000003010|TXNIP	10905.1	1.60452	0.151695	10.5772	3.80013e-26	6.77478e-24	yes	up
ENSOCUG00000015790|KIF20A	3729.72	-1.50998	0.142943	-10.5635	4.39975e-26	7.71557e-24	yes	down
ENSOCUG00000037357	3190.28	2.25645	0.213612	10.5633	4.40798e-26	7.71557e-24	yes	up
ENSOCUG00000008800|ZWILCH	1737.03	-1.91623	0.181741	-10.5437	5.42963e-26	9.4182e-24	yes	down
ENSOCUG00000006500|SLC4A4	3697.56	2.12799	0.201855	10.5422	5.52024e-26	9.48989e-24	yes	up
ENSOCUG00000007513|HACD3	2173.41	-0.95785	0.0909028	-10.5371	5.82809e-26	9.93045e-24	no	.
ENSOCUG00000005503|SPDL1	3049.64	-1.26764	0.120345	-10.5334	6.06093e-26	1.02366e-23	yes	down
ENSOCUG00000003844	1744.39	-1.23606	0.117614	-10.5094	7.8149e-26	1.30842e-23	yes	down
ENSOCUG00000013833|PPARGC1B	15732.3	3.66614	0.34914	10.5005	8.59478e-26	1.42659e-23	yes	up
ENSOCUG00000007108|GALNT17	1787.6	-1.59803	0.152317	-10.4915	9.45512e-26	1.55597e-23	yes	down
ENSOCUG00000004834|F3	2952.17	3.57213	0.340799	10.4816	1.04902e-25	1.71167e-23	yes	up
ENSOCUG00000029662	2483.87	-1.927	0.184069	-10.4689	1.20025e-25	1.94199e-23	yes	down
ENSOCUG00000016445	2692.18	3.30951	0.316275	10.464	1.26363e-25	2.0275e-23	yes	up
ENSOCUG00000002814|TOP2A	28280.5	-1.47973	0.141454	-10.4609	1.30659e-25	2.06205e-23	yes	down
ENSOCUG00000027643|NUP50	3165.39	-1.13079	0.108092	-10.4613	1.30071e-25	2.06205e-23	yes	down
ENSOCUG00000000187|CKAP4	6584.95	-1.77871	0.170164	-10.453	1.42011e-25	2.22299e-23	yes	down
ENSOCUG00000003313|LOX	3439.15	-1.57925	0.151207	-10.4443	1.55641e-25	2.39738e-23	yes	down
ENSOCUG00000014610|ABCC4	1097.25	2.47895	0.237333	10.445	1.54456e-25	2.39738e-23	yes	up
ENSOCUG00000029101|ATP8	31132.3	2.23848	0.214634	10.4293	1.82254e-25	2.78502e-23	yes	up
ENSOCUG00000029112|ND5	187197	2.71578	0.260524	10.4243	1.92033e-25	2.91134e-23	yes	up
ENSOCUG00000004636	2012.41	-1.30334	0.125074	-10.4206	1.99732e-25	3.00441e-23	yes	down
ENSOCUG00000009340|ARAP3	4190.56	2.62114	0.251765	10.4111	2.20737e-25	3.29463e-23	yes	up
ENSOCUG00000005854|POLE3	4230.6	-1.30103	0.125017	-10.4068	2.30876e-25	3.41945e-23	yes	down
ENSOCUG00000010987|TMEM26	248.036	-2.43195	0.233817	-10.4011	2.45114e-25	3.60262e-23	yes	down
ENSOCUG00000013807	2985.47	-1.25722	0.120902	-10.3987	2.51403e-25	3.66705e-23	yes	down
ENSOCUG00000013007|UBE2S	1005.91	-1.30465	0.125633	-10.3847	2.91171e-25	4.21519e-23	yes	down
ENSOCUG00000001155|PDIA3	15116.7	-1.74196	0.1678	-10.3811	3.02211e-25	4.34236e-23	yes	down
ENSOCUG00000015163|NYNRIN	8199.36	-1.36536	0.131899	-10.3516	4.1169e-25	5.87161e-23	yes	down
ENSOCUG00000029086|ND1	51797.5	2.54666	0.246151	10.3459	4.3674e-25	6.18308e-23	yes	up
ENSOCUG00000011841|LIG1	6032.99	-1.59272	0.154	-10.3423	4.53458e-25	6.37291e-23	yes	down
ENSOCUG00000038200	1312.15	2.66613	0.257867	10.3392	4.68604e-25	6.53804e-23	yes	up
ENSOCUG00000006878|EXTL1	830.015	5.00669	0.485221	10.3184	5.82028e-25	8.06213e-23	yes	up
ENSOCUG00000011180|GEMIN5	3061.37	-0.928008	0.0900818	-10.3018	6.91248e-25	9.50663e-23	no	.
ENSOCUG00000029105|ND3	17871.1	2.57992	0.250602	10.2949	7.43118e-25	1.01475e-22	yes	up
ENSOCUG00000005602|P3H1	4123.16	-1.07268	0.104312	-10.2834	8.37097e-25	1.13503e-22	yes	down
ENSOCUG00000025449|CPT1B	2895.27	3.92658	0.381993	10.2792	8.74456e-25	1.1774e-22	yes	up
ENSOCUG00000016826|SPRYD3	10436.7	2.28043	0.221941	10.2749	9.14038e-25	1.22215e-22	yes	up
ENSOCUG00000001088	1563.29	-1.78654	0.173946	-10.2706	9.55617e-25	1.26893e-22	yes	down
ENSOCUG00000002926|DLGAP5	4589.99	-1.30067	0.126903	-10.2493	1.19224e-24	1.57229e-22	yes	down
ENSOCUG00000001710|MCM4	3065.89	-2.12484	0.207467	-10.2418	1.28825e-24	1.68734e-22	yes	down
ENSOCUG00000017544|PNPLA7	2218.26	3.43348	0.335416	10.2365	1.36113e-24	1.77076e-22	yes	up
ENSOCUG00000009071|KIF24	2387.73	-2.1072	0.205981	-10.2301	1.45389e-24	1.86621e-22	yes	down
ENSOCUG00000029082	47811.7	2.22091	0.217086	10.2306	1.4467e-24	1.86621e-22	yes	up
ENSOCUG00000007539|FANCM	1248.55	-1.28919	0.126087	-10.2246	1.53847e-24	1.9617e-22	yes	down
ENSOCUG00000003095|CIP2A	2970.38	-1.52317	0.149098	-10.2159	1.68326e-24	2.1322e-22	yes	down
ENSOCUG00000004340	4309.61	-1.73767	0.170638	-10.1834	2.35271e-24	2.96073e-22	yes	down
ENSOCUG00000002376	583.333	-1.41499	0.138967	-10.1822	2.38213e-24	2.97828e-22	yes	down
ENSOCUG00000001171|NUF2	3023.54	-1.50307	0.147696	-10.1768	2.51635e-24	3.1258e-22	yes	down
ENSOCUG00000003766|DPYSL3	11011.9	-1.38098	0.135761	-10.1722	2.63986e-24	3.2582e-22	yes	down
ENSOCUG00000017113|ASB4	730.047	-2.72478	0.268503	-10.148	3.3806e-24	4.14587e-22	yes	down
ENSOCUG00000039186	6854.83	2.50258	0.246733	10.1429	3.5652e-24	4.34457e-22	yes	up
ENSOCUG00000037790	8762.27	2.79408	0.275766	10.1321	3.98099e-24	4.82075e-22	yes	up
ENSOCUG00000022874	2889.32	-1.11184	0.109808	-10.1254	4.26285e-24	5.1298e-22	yes	down
ENSOCUG00000039281	1773.11	5.49099	0.542358	10.1243	4.3116e-24	5.15624e-22	yes	up
ENSOCUG00000026866|CINP	930.593	-1.31469	0.130031	-10.1106	4.95775e-24	5.89238e-22	yes	down
ENSOCUG00000003064|NUP153	4912.24	-0.846448	0.0838635	-10.0932	5.92266e-24	6.99601e-22	no	.
ENSOCUG00000027862|CNPY3	1937.58	-1.25658	0.124573	-10.087	6.30417e-24	7.40124e-22	yes	down
ENSOCUG00000037867	1176.71	3.31782	0.329648	10.0647	7.91131e-24	9.23179e-22	yes	up
ENSOCUG00000011953|CENPI	872.773	-1.35391	0.135027	-10.0269	1.16075e-23	1.34633e-21	yes	down
ENSOCUG00000007405|CENPJ	1787.49	-1.43281	0.142995	-10.02	1.24492e-23	1.43531e-21	yes	down
ENSOCUG00000014233|CORO1C	3032.75	-0.94478	0.0943055	-10.0183	1.26669e-23	1.45171e-21	no	.
ENSOCUG00000013372|RRM1	6594.21	-1.46636	0.146432	-10.0139	1.32386e-23	1.50826e-21	yes	down
ENSOCUG00000008100|FAM151A	891.261	5.06518	0.506087	10.0085	1.39833e-23	1.58373e-21	yes	up
ENSOCUG00000008077|POLQ	4051	-1.49444	0.149342	-10.0068	1.42239e-23	1.60156e-21	yes	down
ENSOCUG00000008071	7046.98	3.13677	0.313827	9.99524	1.59894e-23	1.78989e-21	yes	up
ENSOCUG00000017725|TMEFF2	718.716	-2.38476	0.238653	-9.99258	1.64256e-23	1.82808e-21	yes	down
ENSOCUG00000003199|LMAN1	7271.4	-1.03606	0.103864	-9.97518	1.95753e-23	2.1661e-21	yes	down
ENSOCUG00000017158|NUP58	1511.75	-1.05692	0.106089	-9.96256	2.22274e-23	2.44552e-21	yes	down
ENSOCUG00000002346	1055.96	-1.27985	0.128505	-9.9595	2.29212e-23	2.50753e-21	yes	down
ENSOCUG00000003328|CNNM4	3068.08	1.48837	0.149571	9.95093	2.4984e-23	2.71775e-21	yes	up
ENSOCUG00000035654	184.767	3.30456	0.332176	9.94824	2.56678e-23	2.77644e-21	yes	up
ENSOCUG00000012991|PDIA6	16045.8	-1.67927	0.169144	-9.92808	3.14243e-23	3.36135e-21	yes	down
ENSOCUG00000026747	7176.63	-1.00024	0.100743	-9.92862	3.12562e-23	3.36135e-21	yes	down
ENSOCUG00000008504|CD300LG	1457.41	3.60423	0.363545	9.9141	3.6149e-23	3.84538e-21	yes	up
ENSOCUG00000010483	1540.24	-1.33979	0.135149	-9.91346	3.63812e-23	3.84881e-21	yes	down
ENSOCUG00000012942|USP1	4576.45	-1.02849	0.103756	-9.91266	3.66763e-23	3.85882e-21	yes	down
ENSOCUG00000029108|ND4	58353	2.63771	0.266177	9.90961	3.78104e-23	3.95653e-21	yes	up
ENSOCUG00000008337|PCYOX1L	1104.63	-1.08234	0.10951	-9.88348	4.90965e-23	5.10975e-21	yes	down
ENSOCUG00000013547|OAT	6086.28	-0.75606	0.0765633	-9.87498	5.34455e-23	5.53247e-21	no	.
ENSOCUG00000015689|PRPF19	2487.11	-0.988739	0.100156	-9.87197	5.50739e-23	5.67055e-21	no	.
ENSOCUG00000027935	2739.52	-0.972555	0.0985542	-9.86822	5.71699e-23	5.85505e-21	no	.
ENSOCUG00000006527	8423.63	-1.4026	0.142342	-9.85374	6.60412e-23	6.72781e-21	yes	down
ENSOCUG00000017724|IMPDH2	6509.28	-1.36867	0.139098	-9.83963	7.59882e-23	7.7004e-21	yes	down
ENSOCUG00000011488|FANCI	3691.11	-1.46849	0.149311	-9.83511	7.94843e-23	8.01252e-21	yes	down
ENSOCUG00000005430|ILF2	33084	-1.13912	0.115904	-9.82808	8.52275e-23	8.54672e-21	yes	down
ENSOCUG00000004411|IGF2BP1	1020.82	-2.31847	0.235942	-9.82646	8.66141e-23	8.64077e-21	yes	down
ENSOCUG00000032203|SELENOH	5922.22	-1.36972	0.139611	-9.81093	1.01034e-22	9.97597e-21	yes	down
ENSOCUG00000006747|DNAH7	132.427	2.70946	0.276163	9.81111	1.00857e-22	9.97597e-21	yes	up
ENSOCUG00000002555|SCP2	9784.5	1.45948	0.148835	9.80599	1.06105e-22	1.04232e-20	yes	up
ENSOCUG00000012489|PTCH2	1299.19	1.82038	0.185849	9.79493	1.18379e-22	1.15699e-20	yes	up
ENSOCUG00000010162	10021.1	-0.82399	0.0842422	-9.7812	1.35596e-22	1.31857e-20	no	.
ENSOCUG00000005009|PLK4	1312.35	-1.47055	0.150379	-9.77899	1.3859e-22	1.34091e-20	yes	down
ENSOCUG00000006829|ARHGEF37	1267.91	2.39737	0.245207	9.77692	1.41444e-22	1.36168e-20	yes	up
ENSOCUG00000017745|POLE	4983.2	-1.52478	0.156227	-9.76004	1.67089e-22	1.60057e-20	yes	down
ENSOCUG00000000962|ORC1	1259.98	-1.31079	0.134428	-9.75087	1.82902e-22	1.74336e-20	yes	down
ENSOCUG00000004938|HKDC1	321.804	3.2195	0.330273	9.74799	1.88165e-22	1.78469e-20	yes	up
ENSOCUG00000004613|LRRC59	10470.4	-1.2636	0.129903	-9.72723	2.30793e-22	2.17828e-20	yes	down
ENSOCUG00000004707|OLFM2	372.85	-1.81554	0.186969	-9.71038	2.72318e-22	2.55766e-20	yes	down
ENSOCUG00000016177|EPB41L4B	1145.32	3.04332	0.313873	9.69603	3.13459e-22	2.92978e-20	yes	up
ENSOCUG00000029113|ND6	79137.6	2.04662	0.211181	9.69128	3.28371e-22	3.05433e-20	yes	up
ENSOCUG00000009786|HADHA	29966.4	2.77686	0.286637	9.68772	3.40041e-22	3.14767e-20	yes	up
ENSOCUG00000024448|U1	3134.71	2.45259	0.253349	9.68066	3.64365e-22	3.35669e-20	yes	up
ENSOCUG00000026188	403.364	3.14037	0.32513	9.65884	4.50955e-22	4.13461e-20	yes	up
ENSOCUG00000027740	2767.3	2.01262	0.208665	9.64525	5.14876e-22	4.6983e-20	yes	up
ENSOCUG00000007741|CRTAP	2126.56	-1.03257	0.107245	-9.62817	6.08028e-22	5.50062e-20	yes	down
ENSOCUG00000010815|CDC27	5972.3	-0.749857	0.0778822	-9.62809	6.08514e-22	5.50062e-20	no	.
ENSOCUG00000039605	432.414	2.56564	0.266489	9.62754	6.11783e-22	5.50433e-20	yes	up
ENSOCUG00000004491|CCDC73	1778.25	3.55068	0.369008	9.62223	6.44197e-22	5.76901e-20	yes	up
ENSOCUG00000009379|MIS18A	1290.88	-1.29393	0.13453	-9.61817	6.70113e-22	5.97331e-20	yes	down
ENSOCUG00000011610|VEGFA	13470.2	2.27032	0.236085	9.61656	6.80674e-22	6.01179e-20	yes	up
ENSOCUG00000006801|MCM10	2767.88	-1.50374	0.156366	-9.61678	6.79256e-22	6.01179e-20	yes	down
ENSOCUG00000015681|RACGAP1	3205.26	-1.28762	0.13401	-9.60845	7.36512e-22	6.47526e-20	yes	down
ENSOCUG00000032540	966.716	2.09759	0.218741	9.58936	8.86317e-22	7.75688e-20	yes	up
ENSOCUG00000003203|TPX2	11891.5	-1.29549	0.13533	-9.57282	1.04031e-21	9.06337e-20	yes	down
ENSOCUG00000029107|ND4L	14078.1	2.6188	0.274184	9.55126	1.28122e-21	1.1112e-19	yes	up
ENSOCUG00000003298	1561.33	-1.27494	0.133496	-9.55038	1.29218e-21	1.11568e-19	yes	down
ENSOCUG00000002858|CDK1	1351.6	-1.52671	0.16011	-9.53536	1.49364e-21	1.28386e-19	yes	down
ENSOCUG00000008688|CFAP43	1789.81	2.71516	0.285074	9.5244	1.65992e-21	1.42045e-19	yes	up
ENSOCUG00000006962|ALDH1L2	4378.7	-1.60047	0.168207	-9.51487	1.81946e-21	1.55008e-19	yes	down
ENSOCUG00000036950	653.773	2.42157	0.255371	9.48253	2.48201e-21	2.10523e-19	yes	up
ENSOCUG00000001504|RPA1	5135.91	-1.17665	0.124116	-9.48025	2.53666e-21	2.14214e-19	yes	down
ENSOCUG00000024153|U1	3473.49	2.52457	0.266379	9.47733	2.6087e-21	2.19336e-19	yes	up
ENSOCUG00000021938	5997.15	2.20345	0.232861	9.46251	3.00633e-21	2.51669e-19	yes	up
ENSOCUG00000011984	703.984	1.83417	0.193969	9.45602	3.19882e-21	2.66624e-19	yes	up
ENSOCUG00000010886|NUP107	3694.05	-0.890438	0.0943323	-9.43938	3.75007e-21	3.11224e-19	no	.
ENSOCUG00000014778|MORF4L2	17508.2	-0.929842	0.098514	-9.43868	3.77517e-21	3.11962e-19	no	.
ENSOCUG00000004580	2446.83	-1.29957	0.137709	-9.43708	3.83311e-21	3.15396e-19	yes	down
ENSOCUG00000008943|CALCOCO1	7095.99	1.11428	0.1182	9.4271	4.21568e-21	3.45399e-19	yes	up
ENSOCUG00000008883|MICAL3	20955.4	1.60314	0.170105	9.42437	4.327e-21	3.53017e-19	yes	up
ENSOCUG00000004387	4253.69	-0.875887	0.0929453	-9.42369	4.3552e-21	3.53819e-19	no	.
ENSOCUG00000036679	832.941	-1.81507	0.192892	-9.40977	4.97202e-21	4.02232e-19	yes	down
ENSOCUG00000004273|MCM3	14143.7	-1.34861	0.143355	-9.40754	5.07904e-21	4.09171e-19	yes	down
ENSOCUG00000002847|RLIM	4509.68	-0.747477	0.0795043	-9.40172	5.36792e-21	4.30641e-19	no	.
ENSOCUG00000023761|SNRPD1	6234.4	-1.02992	0.109552	-9.40116	5.39641e-21	4.3113e-19	yes	down
ENSOCUG00000024118|CDT1	474.453	-1.57542	0.167921	-9.38192	6.47811e-21	5.15411e-19	yes	down
ENSOCUG00000011690|SLC25A28	1011.65	2.08574	0.22244	9.37666	6.80972e-21	5.39565e-19	yes	up
ENSOCUG00000004158|SLC22A5	212.985	2.54211	0.271149	9.37529	6.89836e-21	5.44348e-19	yes	up
ENSOCUG00000008176|NCAPD2	7311.75	-1.387	0.148133	-9.36319	7.73684e-21	6.08021e-19	yes	down
ENSOCUG00000034009	848.465	4.56733	0.487938	9.36047	7.93798e-21	6.21292e-19	yes	up
ENSOCUG00000005867	100005	-0.752561	0.0805218	-9.34605	9.09857e-21	7.09247e-19	no	.
ENSOCUG00000033096	1352.21	2.26145	0.242293	9.33355	1.02386e-20	7.94895e-19	yes	up
ENSOCUG00000016194|RPA2	1423	-1.4291	0.153127	-9.33281	1.03098e-20	7.97211e-19	yes	down
ENSOCUG00000007225|CRABP2	2792.2	-2.9294	0.314353	-9.31881	1.17656e-20	9.06139e-19	yes	down
ENSOCUG00000005655|SMC2	12558.6	-1.47411	0.158347	-9.30937	1.28598e-20	9.86468e-19	yes	down
ENSOCUG00000001719|DIAPH3	4301.81	-1.04455	0.112336	-9.29851	1.4243e-20	1.08394e-18	yes	down
ENSOCUG00000022357|PDK2	380.329	2.37286	0.255178	9.29884	1.41985e-20	1.08394e-18	yes	up
ENSOCUG00000006680	124.901	-5.79024	0.623021	-9.29382	1.48854e-20	1.12836e-18	yes	down
ENSOCUG00000027812	13144.3	-1.28792	0.138613	-9.29148	1.52154e-20	1.14885e-18	yes	down
ENSOCUG00000013345|CBX5	22004.5	-1.46491	0.157672	-9.29087	1.53033e-20	1.15098e-18	yes	down
ENSOCUG00000021326|VRK1	4124.11	-1.20714	0.130163	-9.27411	1.79115e-20	1.3419e-18	yes	down
ENSOCUG00000011244|ESPL1	1037.07	-1.29222	0.139343	-9.27367	1.79848e-20	1.34217e-18	yes	down
ENSOCUG00000001723|ZFHX4	7737.8	-0.785998	0.0848684	-9.26137	2.01821e-20	1.50034e-18	no	.
ENSOCUG00000011088	4153.58	-1.32014	0.142783	-9.24575	2.33606e-20	1.72994e-18	yes	down
ENSOCUG00000004281|PTDSS1	714.375	-1.48417	0.160604	-9.24116	2.43834e-20	1.79877e-18	yes	down
ENSOCUG00000027445|TCIM	591.584	1.82114	0.197347	9.22807	2.75561e-20	2.02506e-18	yes	up
ENSOCUG00000017043|CDCA8	1692.7	-1.88952	0.204926	-9.22054	2.95609e-20	2.16413e-18	yes	down
ENSOCUG00000000984|ESRRG	1051.46	3.09296	0.335607	9.21603	3.08298e-20	2.23999e-18	yes	up
ENSOCUG00000001288|UBB	4649.53	-0.802521	0.0870785	-9.21606	3.08209e-20	2.23999e-18	no	.
ENSOCUG00000006784|SH3PXD2B	4734.07	-1.36542	0.148258	-9.20976	3.26849e-20	2.36585e-18	yes	down
ENSOCUG00000000364|SIGMAR1	692.269	-1.85695	0.202089	-9.18877	3.97361e-20	2.86546e-18	yes	down
ENSOCUG00000005518|LRRC52	175.019	11.323	1.23553	9.16444	4.98029e-20	3.578e-18	yes	up
ENSOCUG00000032486	18192.8	-1.7985	0.196351	-9.15963	5.20748e-20	3.72732e-18	yes	down
ENSOCUG00000023898|CCDC8	2317.77	-1.71509	0.187254	-9.15914	5.23117e-20	3.73041e-18	yes	down
ENSOCUG00000005820|RRM2	3604.4	-1.79725	0.196352	-9.15318	5.5283e-20	3.92774e-18	yes	down
ENSOCUG00000032044	2544.58	-1.43354	0.15667	-9.15006	5.68997e-20	4.02775e-18	yes	down
ENSOCUG00000002583	825.363	-1.38256	0.151229	-9.14219	6.11994e-20	4.30326e-18	yes	down
ENSOCUG00000002053	3480.28	-0.942421	0.103086	-9.14212	6.12389e-20	4.30326e-18	no	.
ENSOCUG00000006039|KAT2B	1405.66	2.1171	0.231962	9.1269	7.04856e-20	4.91714e-18	yes	up
ENSOCUG00000023366|WDR4	486.937	-1.49245	0.16352	-9.12705	7.03924e-20	4.91714e-18	yes	down
ENSOCUG00000005775|MYBL2	1868.53	-1.99746	0.218955	-9.1227	7.32754e-20	5.0933e-18	yes	down
ENSOCUG00000016910	1825.28	-1.01271	0.111035	-9.12064	7.4685e-20	5.17261e-18	yes	down
ENSOCUG00000027186|STYXL1	729.423	2.54726	0.279364	9.11806	7.64778e-20	5.27779e-18	yes	up
ENSOCUG00000013850|PDE6A	496.821	3.88362	0.426042	9.11558	7.82544e-20	5.3811e-18	yes	up
ENSOCUG00000025011|SCARNA12	1183.83	2.47017	0.27105	9.11336	7.98703e-20	5.47268e-18	yes	up
ENSOCUG00000003601|CCP110	2634.22	-1.09489	0.120202	-9.10871	8.3366e-20	5.69195e-18	yes	down
ENSOCUG00000016819|NPM3	2320.62	-1.39863	0.153646	-9.10293	8.7927e-20	5.98214e-18	yes	down
ENSOCUG00000021391|DDOST	2129.76	-1.08758	0.119506	-9.10059	8.9842e-20	6.09091e-18	yes	down
ENSOCUG00000017852|AQP3	757.652	3.26223	0.358973	9.08768	1.01171e-19	6.83492e-18	yes	up
ENSOCUG00000025456|MAP7	1466.3	1.48734	0.163684	9.08668	1.0211e-19	6.8742e-18	yes	up
ENSOCUG00000026525	363.595	5.01965	0.552527	9.08488	1.0381e-19	6.96434e-18	yes	up
ENSOCUG00000018113|U1	14462.1	2.47079	0.271984	9.08431	1.0436e-19	6.9769e-18	yes	up
ENSOCUG00000025982	1424.02	2.52625	0.278124	9.0832	1.05433e-19	7.02425e-18	yes	up
ENSOCUG00000000516	11700.3	-1.36173	0.150114	-9.07132	1.17585e-19	7.8068e-18	yes	down
ENSOCUG00000004842	4721.03	8.39822	0.925868	9.07064	1.18315e-19	7.8283e-18	yes	up
ENSOCUG00000004987|WDHD1	4118.59	-1.73397	0.19148	-9.05559	1.35836e-19	8.95678e-18	yes	down
ENSOCUG00000012631	1501.6	-1.73634	0.192047	-9.04119	1.54973e-19	1.01699e-17	yes	down
ENSOCUG00000036600	141.182	11.0132	1.21815	9.04097	1.5529e-19	1.01699e-17	yes	up
ENSOCUG00000008810|NDC1	587.965	-1.31285	0.145252	-9.03841	1.58964e-19	1.03752e-17	yes	down
ENSOCUG00000014367|SGK1	1888.59	1.60174	0.177379	9.03005	1.71595e-19	1.11618e-17	yes	up
ENSOCUG00000029380|ZNF311	1048.52	1.54639	0.17131	9.02686	1.76667e-19	1.1453e-17	yes	up
ENSOCUG00000002950	3025.68	-1.81955	0.201702	-9.02095	1.86469e-19	1.20479e-17	yes	down
ENSOCUG00000005540|CAPN6	25597.5	-1.87134	0.207692	-9.01017	2.05741e-19	1.32486e-17	yes	down
ENSOCUG00000009925|SEC23A	4357.05	-1.38274	0.15363	-9.00043	2.24842e-19	1.44303e-17	yes	down
ENSOCUG00000007271	1757.97	2.36028	0.262585	8.98864	2.50297e-19	1.60107e-17	yes	up
ENSOCUG00000001401|NCAPH2	6947.97	-1.00402	0.11173	-8.98613	2.56093e-19	1.63272e-17	yes	down
ENSOCUG00000008171|RPN1	13158.7	-0.978977	0.109013	-8.98034	2.69942e-19	1.71533e-17	no	.
ENSOCUG00000017236|LRRC2	188.406	2.46054	0.274126	8.97593	2.80978e-19	1.77959e-17	yes	up
ENSOCUG00000008183|HS6ST2	418.058	-1.70756	0.190269	-8.97443	2.84817e-19	1.79799e-17	yes	down
ENSOCUG00000032791	1481.17	2.80712	0.313182	8.96322	3.15325e-19	1.98408e-17	yes	up
ENSOCUG00000003204|MAP3K9	1354.92	3.20715	0.357871	8.96174	3.19589e-19	2.00435e-17	yes	up
ENSOCUG00000001300|CCSER1	1831.38	2.2619	0.252914	8.94334	3.77587e-19	2.3541e-17	yes	up
ENSOCUG00000021885	590.751	1.79649	0.200876	8.94328	3.778e-19	2.3541e-17	yes	up
ENSOCUG00000013789|C1orf112	802.289	-1.11427	0.124769	-8.93064	4.23559e-19	2.63071e-17	yes	down
ENSOCUG00000016958|PCMTD1	5484.83	1.8147	0.203358	8.92365	4.51179e-19	2.79325e-17	yes	up
ENSOCUG00000015500|SEPTIN2	15904.4	-0.753819	0.0845728	-8.91326	4.95545e-19	3.05808e-17	no	.
ENSOCUG00000009360|MST1R	176.319	3.40444	0.382557	8.89917	5.62648e-19	3.46109e-17	yes	up
ENSOCUG00000003631|NOP58	8636.07	-1.22131	0.137265	-8.89744	5.71474e-19	3.50419e-17	yes	down
ENSOCUG00000017674	13816.7	-1.04258	0.117186	-8.89674	5.75111e-19	3.5153e-17	yes	down
ENSOCUG00000023301	1525.09	2.5817	0.290199	8.89628	5.77477e-19	3.51859e-17	yes	up
ENSOCUG00000004751|RSL1D1	4159.67	-0.938124	0.105462	-8.89537	5.82272e-19	3.53661e-17	no	.
ENSOCUG00000016706|KIF11	10534.8	-1.41346	0.159001	-8.88962	6.13205e-19	3.71278e-17	yes	down
ENSOCUG00000006467|NAA50	8087.3	-0.939082	0.105811	-8.87508	6.98828e-19	4.20963e-17	no	.
ENSOCUG00000037754|HSD3B7	312.78	2.78411	0.313705	8.87495	6.99636e-19	4.20963e-17	yes	up
ENSOCUG00000016195|MTBP	692.624	-1.06847	0.120459	-8.87001	7.31364e-19	4.38682e-17	yes	down
ENSOCUG00000009208|ACVR1C	174.896	3.69816	0.416956	8.86941	7.35357e-19	4.39707e-17	yes	up
ENSOCUG00000002244|AMPH	391.57	-2.94772	0.332639	-8.86161	7.88653e-19	4.70115e-17	yes	down
ENSOCUG00000017015|ZFAT	1498.09	0.782043	0.0882606	8.86062	7.95706e-19	4.72856e-17	no	.
ENSOCUG00000007320	1350.75	-2.17131	0.245144	-8.85728	8.1993e-19	4.85752e-17	yes	down
ENSOCUG00000008734|TRAM1	1237.05	-0.948823	0.107204	-8.85064	8.70217e-19	5.1239e-17	no	.
ENSOCUG00000000613|TTF2	2161.51	-1.19538	0.135058	-8.85085	8.68548e-19	5.1239e-17	yes	down
ENSOCUG00000004676|JADE3	1235.47	-1.2611	0.14265	-8.84053	9.52614e-19	5.59196e-17	yes	down
ENSOCUG00000016942|ALDH1A2	1189.19	-1.36989	0.155006	-8.83762	9.77766e-19	5.72216e-17	yes	down
ENSOCUG00000017305|COQ8A	14032.1	3.49209	0.395614	8.82702	1.07497e-18	6.27198e-17	yes	up
ENSOCUG00000002828|IGFBP4	11780.3	-0.871988	0.0989662	-8.81097	1.24065e-18	7.21677e-17	no	.
ENSOCUG00000008092|ACOT11	10637.4	3.94576	0.448141	8.80473	1.31164e-18	7.6067e-17	yes	up
ENSOCUG00000012241	2014.22	-0.96624	0.110144	-8.77252	1.74719e-18	1.01022e-16	no	.
ENSOCUG00000017018|RNF152	87.6267	3.40587	0.388527	8.76612	1.84924e-18	1.06602e-16	yes	up
ENSOCUG00000013792|KNTC1	7871.51	-1.47875	0.168877	-8.75638	2.01615e-18	1.15877e-16	yes	down
ENSOCUG00000012979|NPTX1	1924.51	3.87547	0.443122	8.74583	2.21388e-18	1.26863e-16	yes	up
ENSOCUG00000000009|CLTA	9924.72	-0.617486	0.0706133	-8.74461	2.23791e-18	1.27481e-16	no	.
ENSOCUG00000023629|TPCN1	1885.82	1.91427	0.218904	8.74476	2.23481e-18	1.27481e-16	yes	up
ENSOCUG00000001120|COPB2	13535.6	-0.7584	0.0867492	-8.74245	2.28111e-18	1.29559e-16	no	.
ENSOCUG00000010090|DCTPP1	433.075	-1.77706	0.203292	-8.74142	2.3019e-18	1.30355e-16	yes	down
ENSOCUG00000027535|PEG10	47782.9	-2.01718	0.231038	-8.73096	2.52527e-18	1.42585e-16	yes	down
ENSOCUG00000007681|FAM214A	2244.83	2.16865	0.248454	8.72854	2.57971e-18	1.45233e-16	yes	up
ENSOCUG00000002464	3461.35	-0.94307	0.108056	-8.72763	2.60054e-18	1.45979e-16	no	.
ENSOCUG00000000611|FKBP10	4151.38	-1.72246	0.197657	-8.7144	2.92291e-18	1.63598e-16	yes	down
ENSOCUG00000023317|ACTN3	2544.37	2.3086	0.265063	8.7096	3.04944e-18	1.70185e-16	yes	up
ENSOCUG00000003246|SULF1	2913.52	-1.9881	0.228327	-8.70723	3.11378e-18	1.73274e-16	yes	down
ENSOCUG00000026834|U1	14945.7	2.31597	0.266171	8.70106	3.2879e-18	1.82436e-16	yes	up
ENSOCUG00000010807|SUPT16H	38425.2	-1.23807	0.142477	-8.68962	3.63646e-18	2.01197e-16	yes	down
ENSOCUG00000016111|ANKEF1	454.578	2.68645	0.309771	8.67237	4.23225e-18	2.32822e-16	yes	up
ENSOCUG00000013774|CDH8	287.036	-2.63774	0.30415	-8.67251	4.22693e-18	2.32822e-16	yes	down
ENSOCUG00000012012|PPIB	29758.8	-1.05688	0.121873	-8.67196	4.2476e-18	2.33001e-16	yes	down
ENSOCUG00000017692|DCAF8	14943.9	1.33894	0.154493	8.66669	4.44878e-18	2.43343e-16	yes	up
ENSOCUG00000012870|PMF1	522.193	-1.46489	0.16944	-8.64547	5.35826e-18	2.92261e-16	yes	down
ENSOCUG00000008651|ITM2A	13000.1	-1.60126	0.185501	-8.63209	6.02386e-18	3.27637e-16	yes	down
ENSOCUG00000004082	2064.28	-1.34428	0.155851	-8.62543	6.38512e-18	3.46307e-16	yes	down
ENSOCUG00000023359|TINAGL1	2271.61	1.72702	0.200938	8.59479	8.34137e-18	4.51137e-16	yes	up
ENSOCUG00000029419	348.134	-2.32363	0.270951	-8.57583	9.83716e-18	5.30545e-16	yes	down
ENSOCUG00000002230	1234.89	-1.02002	0.118993	-8.57212	1.01598e-17	5.46418e-16	yes	down
ENSOCUG00000014857|COL5A3	28184.8	-1.13978	0.133023	-8.56833	1.04993e-17	5.631e-16	yes	down
ENSOCUG00000010925|SNRPF	6224.92	-1.33665	0.156091	-8.56331	1.09671e-17	5.86558e-16	yes	down
ENSOCUG00000012148|ITPR1	15280.5	2.45154	0.286489	8.55721	1.15628e-17	6.16703e-16	yes	up
ENSOCUG00000033780	2329.75	-0.822251	0.0961208	-8.55435	1.18533e-17	6.30451e-16	no	.
ENSOCUG00000021368|ACO2	41666.1	2.45649	0.28719	8.55356	1.19354e-17	6.33071e-16	yes	up
ENSOCUG00000004786|PRDX4	922.478	-1.19171	0.139466	-8.54482	1.28734e-17	6.80945e-16	yes	down
ENSOCUG00000037598	3043.71	-1.90971	0.223728	-8.53586	1.39116e-17	7.33846e-16	yes	down
ENSOCUG00000029699|RAB24	1994.92	1.188	0.139186	8.53538	1.39697e-17	7.34896e-16	yes	up
ENSOCUG00000014603|FKBP4	14221	-1.15597	0.13546	-8.53368	1.41767e-17	7.43754e-16	yes	down
ENSOCUG00000027277|LCT	8031.89	-1.70605	0.20005	-8.5281	1.48765e-17	7.78346e-16	yes	down
ENSOCUG00000003812|EPHB1	231.251	-2.82763	0.331603	-8.52717	1.49971e-17	7.82532e-16	yes	down
ENSOCUG00000015841|SLC36A3	152.832	11.1278	1.30521	8.52564	1.5197e-17	7.9082e-16	yes	up
ENSOCUG00000012713|FGF13	596.303	-1.98763	0.233205	-8.5231	1.55333e-17	8.0614e-16	yes	down
ENSOCUG00000000960|SDK2	1242.5	-2.15002	0.252414	-8.51783	1.62564e-17	8.414e-16	yes	down
ENSOCUG00000002212|TIPIN	2683.19	-1.17513	0.138121	-8.50799	1.76979e-17	9.13553e-16	yes	down
ENSOCUG00000009603|FAM114A1	7791.31	-1.17579	0.138283	-8.50275	1.85145e-17	9.53149e-16	yes	down
ENSOCUG00000013152|ATP8A1	1344.34	1.89502	0.222903	8.50153	1.87107e-17	9.60684e-16	yes	up
ENSOCUG00000005062|KDR	14750.3	1.65667	0.194888	8.50063	1.88569e-17	9.65614e-16	yes	up
ENSOCUG00000025659	504.181	-1.63659	0.192718	-8.49213	2.02877e-17	1.03613e-15	yes	down
ENSOCUG00000006792|NCAPG	3075.35	-1.05286	0.124154	-8.48023	2.24747e-17	1.14479e-15	yes	down
ENSOCUG00000014298	118.14	5.15565	0.608332	8.47506	2.34957e-17	1.19363e-15	yes	up
ENSOCUG00000013706	7870.13	1.83068	0.216031	8.47414	2.36821e-17	1.19993e-15	yes	up
ENSOCUG00000001481|RIPOR2	1338.92	1.64987	0.194776	8.47061	2.44117e-17	1.23366e-15	yes	up
ENSOCUG00000022126|HMMR	6322.38	-1.18193	0.139559	-8.46905	2.47405e-17	1.247e-15	yes	down
ENSOCUG00000010579|ABAT	452.293	-2.03207	0.240042	-8.46547	2.55126e-17	1.28256e-15	yes	down
ENSOCUG00000010997	1607.14	-1.5767	0.186388	-8.45923	2.69147e-17	1.34952e-15	yes	down
ENSOCUG00000014960|NOP56	9735.66	-1.02227	0.120891	-8.45612	2.76429e-17	1.37174e-15	yes	down
ENSOCUG00000004355|TOM1L2	1556.62	1.26803	0.149948	8.45643	2.75699e-17	1.37174e-15	yes	up
ENSOCUG00000010627|DENND1C	131.753	3.00214	0.355004	8.45663	2.75207e-17	1.37174e-15	yes	up
ENSOCUG00000022517	3804.61	2.00113	0.236647	8.45618	2.76267e-17	1.37174e-15	yes	up
ENSOCUG00000002647|ROBO4	5494.99	2.27402	0.268996	8.45376	2.82078e-17	1.39618e-15	yes	up
ENSOCUG00000003325|SOWAHC	1327.89	2.86454	0.339004	8.44987	2.91637e-17	1.43979e-15	yes	up
ENSOCUG00000025998|ANKRD12	7468.28	0.725509	0.0858938	8.44659	2.99936e-17	1.47697e-15	no	.
ENSOCUG00000004742|USP25	7628.23	0.750827	0.0889202	8.44382	3.07123e-17	1.5085e-15	no	.
ENSOCUG00000013478|HTRA1	4741.75	0.930093	0.110189	8.44087	3.14974e-17	1.54313e-15	no	.
ENSOCUG00000006045|EZH1	4127.85	1.06886	0.126753	8.43267	3.37856e-17	1.65104e-15	yes	up
ENSOCUG00000007858	737.908	-1.41886	0.168273	-8.43188	3.40165e-17	1.65811e-15	yes	down
ENSOCUG00000001113|HCFC1	3880.34	-0.893834	0.106116	-8.42314	3.66517e-17	1.78205e-15	no	.
ENSOCUG00000029114	508.924	2.65316	0.315429	8.41127	4.05584e-17	1.96703e-15	yes	up
ENSOCUG00000001040|NEIL3	521.508	-1.15645	0.137733	-8.39628	4.60836e-17	2.22938e-15	yes	down
ENSOCUG00000012076|MYBBP1A	18680.1	-1.11498	0.132832	-8.39389	4.70298e-17	2.26945e-15	yes	down
ENSOCUG00000011072|CFLAR	993.27	1.78608	0.212805	8.39303	4.73753e-17	2.28041e-15	yes	up
ENSOCUG00000011287	840.086	-1.08125	0.128849	-8.39161	4.79523e-17	2.30243e-15	yes	down
ENSOCUG00000013669|NCAPD3	4205.68	-0.808961	0.096406	-8.39119	4.81242e-17	2.30493e-15	no	.
ENSOCUG00000007397|H1-1	3432.2	-2.04983	0.244376	-8.38801	4.94446e-17	2.3623e-15	yes	down
ENSOCUG00000000300|MCM7	9228.38	-1.32191	0.157648	-8.3852	5.06386e-17	2.41336e-15	yes	down
ENSOCUG00000011141|RET	261.283	-1.80112	0.21496	-8.37885	5.34469e-17	2.54091e-15	yes	down
ENSOCUG00000032822	701.144	-1.70786	0.204249	-8.36162	6.18627e-17	2.93375e-15	yes	down
ENSOCUG00000012353|SDSL	459.012	3.59701	0.430283	8.35964	6.29079e-17	2.97599e-15	yes	up
ENSOCUG00000012471|TM9SF3	7715.63	-0.69262	0.082954	-8.34945	6.85837e-17	3.23655e-15	no	.
ENSOCUG00000004119|GUSB	577.105	-1.37397	0.164566	-8.34901	6.88368e-17	3.24055e-15	yes	down
ENSOCUG00000017057|SRPRA	6469.18	-0.761194	0.0913217	-8.3353	7.72995e-17	3.63006e-15	no	.
ENSOCUG00000010708|KIFC1	3953.15	-1.05941	0.127105	-8.33488	7.75794e-17	3.63434e-15	yes	down
ENSOCUG00000023746	1274.27	3.14446	0.377471	8.33034	8.06128e-17	3.76728e-15	yes	up
ENSOCUG00000010719|WDR76	2110.75	-1.04522	0.125617	-8.32066	8.74765e-17	4.07814e-15	yes	down
ENSOCUG00000014703|STT3A	10181.8	-0.858849	0.103345	-8.31047	9.53237e-17	4.43324e-15	no	.
ENSOCUG00000028042	2105.92	-1.42386	0.171409	-8.3068	9.83153e-17	4.56136e-15	yes	down
ENSOCUG00000011406	1988.15	1.85585	0.223628	8.29886	1.05116e-16	4.86516e-15	yes	up
ENSOCUG00000010554	1592.52	-1.17068	0.141195	-8.29119	1.12125e-16	5.1771e-15	yes	down
ENSOCUG00000000277|MICU3	1065.6	1.43117	0.172773	8.28353	1.19577e-16	5.508e-15	yes	up
ENSOCUG00000005531|UGDH	2573.39	-1.08694	0.13138	-8.2733	1.30303e-16	5.98774e-15	yes	down
ENSOCUG00000014439|MAX	1360.12	-0.916702	0.110877	-8.26773	1.36539e-16	6.25934e-15	no	.
ENSOCUG00000003517|CARD10	1322.51	1.31469	0.15905	8.26593	1.38614e-16	6.33937e-15	yes	up
ENSOCUG00000011969|MAPKBP1	3572.32	1.63824	0.198223	8.26462	1.40135e-16	6.39375e-15	yes	up
ENSOCUG00000023261|U1	1388.94	3.10388	0.375593	8.26395	1.40929e-16	6.41476e-15	yes	up
ENSOCUG00000024436	527.992	-1.53982	0.186364	-8.26243	1.42741e-16	6.48191e-15	yes	down
ENSOCUG00000008167|CALU	34343.6	-1.29231	0.156423	-8.26163	1.43697e-16	6.50998e-15	yes	down
ENSOCUG00000038415|PDE1B	951.105	2.30728	0.279358	8.25921	1.46642e-16	6.62779e-15	yes	up
ENSOCUG00000033073|ADH6	319.302	2.97029	0.360119	8.24808	1.60954e-16	7.25764e-15	yes	up
ENSOCUG00000027371|KIF2C	2966.05	-1.48237	0.17989	-8.24042	1.71604e-16	7.71979e-15	yes	down
ENSOCUG00000029504|SSRP1	35290	-0.996472	0.12098	-8.23665	1.77102e-16	7.94851e-15	no	.
ENSOCUG00000016729|PRIM2	1226.44	-0.904875	0.110021	-8.2246	1.95846e-16	8.76937e-15	no	.
ENSOCUG00000025880|U1	5832.84	2.18293	0.265707	8.21556	2.11179e-16	9.43395e-15	yes	up
ENSOCUG00000021541|SHMT1	8944.36	3.42776	0.417292	8.21428	2.13434e-16	9.51263e-15	yes	up
ENSOCUG00000007804	295.558	4.96483	0.604478	8.21342	2.14973e-16	9.55908e-15	yes	up
ENSOCUG00000017820|PARP1	13237.3	-0.849758	0.103652	-8.19821	2.43998e-16	1.08247e-14	no	.
ENSOCUG00000002193|NUP93	3145.15	-1.0428	0.127223	-8.19666	2.47167e-16	1.09401e-14	yes	down
ENSOCUG00000005004|ICMT	750.789	-1.01812	0.124298	-8.19099	2.59091e-16	1.14416e-14	yes	down
ENSOCUG00000012842|HSP90AB1	250387	-1.13294	0.138402	-8.18587	2.70344e-16	1.19112e-14	yes	down
ENSOCUG00000022075	248.533	3.37029	0.411833	8.18364	2.7539e-16	1.21059e-14	yes	up
ENSOCUG00000013450|MYH11	8918.03	2.13473	0.261077	8.17663	2.91882e-16	1.28016e-14	yes	up
ENSOCUG00000011737|AMN1	442.179	1.69843	0.207827	8.1723	3.02554e-16	1.32395e-14	yes	up
ENSOCUG00000003050|POLR3C	4605.38	2.3829	0.291792	8.16644	3.17626e-16	1.38675e-14	yes	up
ENSOCUG00000029403|MAGOHB	707.772	-1.50297	0.184185	-8.16012	3.34702e-16	1.458e-14	yes	down
ENSOCUG00000016912|RMDN3	12741.7	2.89039	0.354522	8.15291	3.5527e-16	1.5441e-14	yes	up
ENSOCUG00000022434|CDCA3	309.43	-2.01823	0.247931	-8.14031	3.94283e-16	1.7098e-14	yes	down
ENSOCUG00000026724	2474.46	-1.2394	0.152433	-8.13082	4.26386e-16	1.84486e-14	yes	down
ENSOCUG00000023928	2738.22	-1.43443	0.176534	-8.12552	4.45455e-16	1.92305e-14	yes	down
ENSOCUG00000038956	368.002	1.94851	0.239887	8.12264	4.56152e-16	1.96482e-14	yes	up
ENSOCUG00000037989	1869.35	2.69141	0.331449	8.12013	4.65701e-16	2.00148e-14	yes	up
ENSOCUG00000003290|FEN1	1828.69	-1.78761	0.220261	-8.11589	4.82236e-16	2.06792e-14	yes	down
ENSOCUG00000003045|SLC39A1	601.056	-1.07717	0.132733	-8.11531	4.84564e-16	2.07329e-14	yes	down
ENSOCUG00000006966|ACADVL	24418.2	3.24725	0.400282	8.11239	4.96342e-16	2.11897e-14	yes	up
ENSOCUG00000024702	3625.41	-1.43821	0.177557	-8.09999	5.49641e-16	2.34132e-14	yes	down
ENSOCUG00000009525|KANK3	1755.8	2.81049	0.347119	8.09661	5.6513e-16	2.40199e-14	yes	up
ENSOCUG00000000377|GTSE1	1337.01	-0.979399	0.121048	-8.09097	5.91896e-16	2.51021e-14	no	.
ENSOCUG00000014109|CDCA2	3221.78	-1.18325	0.146267	-8.08969	5.9818e-16	2.53129e-14	yes	down
ENSOCUG00000036682	3541.49	-1.11132	0.137423	-8.08681	6.12472e-16	2.58608e-14	yes	down
ENSOCUG00000007825	12191.8	-0.96268	0.119049	-8.08639	6.14571e-16	2.58927e-14	no	.
ENSOCUG00000008936|MACROH2A1	6009.73	-0.844862	0.104485	-8.08594	6.16886e-16	2.59335e-14	no	.
ENSOCUG00000030125|Metazoa_SRP	2268.55	1.35622	0.167825	8.08114	6.41632e-16	2.6915e-14	yes	up
ENSOCUG00000005137|ABCA3	1100.37	1.88112	0.232883	8.07752	6.60958e-16	2.76654e-14	yes	up
ENSOCUG00000001454|NES	29745.9	-1.44305	0.178665	-8.07685	6.64613e-16	2.77581e-14	yes	down
ENSOCUG00000011706|ADPGK	789.39	-1.01514	0.125742	-8.07317	6.8495e-16	2.85455e-14	yes	down
ENSOCUG00000014255|DUOX2	877.308	8.88237	1.10072	8.06959	7.05356e-16	2.93166e-14	yes	up
ENSOCUG00000015425|KPNB1	32219.8	-0.870002	0.107815	-8.06939	7.06497e-16	2.93166e-14	no	.
ENSOCUG00000017336|CLCN5	4801.69	-1.08526	0.134658	-8.05944	7.66432e-16	3.17352e-14	yes	down
ENSOCUG00000017132	5602.15	1.70744	0.211982	8.05464	7.97154e-16	3.29365e-14	yes	up
ENSOCUG00000031207	692.942	3.2569	0.404451	8.05263	8.10319e-16	3.34087e-14	yes	up
ENSOCUG00000015363|NFASC	224.842	2.71819	0.337569	8.05225	8.12833e-16	3.34408e-14	yes	up
ENSOCUG00000001041|MELK	1172.34	-1.65487	0.205546	-8.05107	8.20733e-16	3.36938e-14	yes	down
ENSOCUG00000017794|TULP2	464.151	2.15011	0.267278	8.04444	8.66381e-16	3.54921e-14	yes	up
ENSOCUG00000012474|CDK4	2518.67	-1.34859	0.167663	-8.04345	8.73437e-16	3.57052e-14	yes	down
ENSOCUG00000031126	479.426	-1.90273	0.236587	-8.04243	8.80735e-16	3.59273e-14	yes	down
ENSOCUG00000017009	284.939	2.46905	0.307143	8.03875	9.07597e-16	3.69448e-14	yes	up
ENSOCUG00000029161|CCDC91	11748.1	1.81114	0.225428	8.03421	9.41848e-16	3.82581e-14	yes	up
ENSOCUG00000013323|RHOA	9720.02	-0.618377	0.0769954	-8.03134	9.6413e-16	3.90808e-14	no	.
ENSOCUG00000034571	11012.2	-1.425	0.177441	-8.03086	9.67951e-16	3.91532e-14	yes	down
ENSOCUG00000033424	5034.81	-1.54654	0.192642	-8.02809	9.90013e-16	3.99617e-14	yes	down
ENSOCUG00000010462|PPP1R13B	3656.07	1.52849	0.190408	8.02745	9.95168e-16	4.00857e-14	yes	up
ENSOCUG00000012586|DDX18	4343.69	-1.02155	0.127451	-8.0152	1.09954e-15	4.41711e-14	yes	down
ENSOCUG00000000657	572.549	4.05382	0.505778	8.01502	1.10118e-15	4.41711e-14	yes	up
ENSOCUG00000008667|TYMS	819.081	-1.77882	0.222034	-8.01148	1.1334e-15	4.53688e-14	yes	down
ENSOCUG00000037702	29473.4	-1.04418	0.130351	-8.01047	1.14268e-15	4.56455e-14	yes	down
ENSOCUG00000012646|DKC1	4747.52	-1.22921	0.153482	-8.00882	1.15817e-15	4.61684e-14	yes	down
ENSOCUG00000003533|RASGRF2	425.273	3.95823	0.494426	8.00572	1.18769e-15	4.72475e-14	yes	up
ENSOCUG00000003052|SLC16A7	6955.53	3.34944	0.418998	7.99394	1.30699e-15	5.1886e-14	yes	up
ENSOCUG00000003274|OIP5	384.853	-1.63483	0.204564	-7.99175	1.33036e-15	5.27052e-14	yes	down
ENSOCUG00000014003|BUB1	2624.73	-1.39311	0.174336	-7.9909	1.33957e-15	5.2961e-14	yes	down
ENSOCUG00000008107	242.853	4.08729	0.512536	7.97465	1.52818e-15	6.02941e-14	yes	up
ENSOCUG00000005197|ABR	2901.87	-0.746794	0.0937043	-7.96969	1.59071e-15	6.2633e-14	no	.
ENSOCUG00000016271|NT5DC3	1114.68	-0.988196	0.124028	-7.96754	1.6186e-15	6.3601e-14	no	.
ENSOCUG00000017342	11316.6	-1.08052	0.135802	-7.95661	1.76823e-15	6.93392e-14	yes	down
ENSOCUG00000000987|PNISR	53541.9	1.21758	0.153224	7.94636	1.92074e-15	7.51666e-14	yes	up
ENSOCUG00000030451	617.241	1.98029	0.249314	7.94297	1.97395e-15	7.70922e-14	yes	up
ENSOCUG00000006186|CPXM1	636.607	-2.16357	0.272466	-7.9407	2.01037e-15	7.83554e-14	yes	down
ENSOCUG00000023055|TXNDC5	4042.22	-1.37676	0.173696	-7.92626	2.25848e-15	8.7848e-14	yes	down
ENSOCUG00000016963|GNPDA1	735.707	-1.34212	0.169416	-7.922	2.33713e-15	9.07241e-14	yes	down
ENSOCUG00000005295|GARS1	4151.72	-0.946225	0.119525	-7.91656	2.44166e-15	9.45911e-14	no	.
ENSOCUG00000008724|ERCC6L	784.005	-1.74645	0.220625	-7.9159	2.45476e-15	9.49077e-14	yes	down
ENSOCUG00000002663|GIGYF1	10071.6	1.06611	0.134714	7.91389	2.49459e-15	9.62353e-14	yes	up
ENSOCUG00000005829|MOGAT1	244.695	3.93796	0.497614	7.91367	2.4991e-15	9.62353e-14	yes	up
ENSOCUG00000015081|SNRNP70	23557.2	1.48964	0.188312	7.9105	2.5636e-15	9.85222e-14	yes	up
ENSOCUG00000014556|CCM2L	416.576	2.30668	0.291667	7.90861	2.60275e-15	9.98273e-14	yes	up
ENSOCUG00000011359|ACAD10	895.572	2.13324	0.26991	7.90353	2.71121e-15	1.03781e-13	yes	up
ENSOCUG00000009841|GNL3	5932.39	-0.748864	0.0948527	-7.89503	2.90252e-15	1.10785e-13	no	.
ENSOCUG00000014256|TSR1	12344.9	-0.825963	0.10462	-7.89489	2.90569e-15	1.10785e-13	no	.
ENSOCUG00000008579|VASH2	1275.96	-1.2563	0.159215	-7.89062	3.007e-15	1.14421e-13	yes	down
ENSOCUG00000017111|KIF4A	5019.59	-1.01448	0.128583	-7.88973	3.02852e-15	1.15012e-13	yes	down
ENSOCUG00000023943|UBAP2L	14717.2	-0.65969	0.0836178	-7.88935	3.03758e-15	1.15129e-13	no	.
ENSOCUG00000003495	1991.87	0.998589	0.126596	7.88799	3.07089e-15	1.16163e-13	no	.
ENSOCUG00000012757|NUP205	7753.85	-0.897641	0.113974	-7.87583	3.38485e-15	1.27697e-13	no	.
ENSOCUG00000004554	1763.7	4.37558	0.555581	7.87568	3.38906e-15	1.27697e-13	yes	up
ENSOCUG00000006110|EIF4G1	56787.3	-0.701861	0.0891745	-7.87066	3.52788e-15	1.32668e-13	no	.
ENSOCUG00000011689|PDE4D	3170.97	1.61412	0.205102	7.86986	3.55026e-15	1.33249e-13	yes	up
ENSOCUG00000015924|MCM2	6927.33	-1.41141	0.179462	-7.86469	3.7001e-15	1.38603e-13	yes	down
ENSOCUG00000014846|DPYSL5	369.722	-2.01337	0.256163	-7.85972	3.84998e-15	1.43937e-13	yes	down
ENSOCUG00000008534|DNA2	1026.39	-1.07611	0.136997	-7.85493	3.99985e-15	1.4925e-13	yes	down
ENSOCUG00000001111|NAA10	2466.7	-0.716699	0.0912577	-7.85358	4.04338e-15	1.50583e-13	no	.
ENSOCUG00000003383|MGAT4A	779.555	2.31062	0.294235	7.85298	4.06271e-15	1.51011e-13	yes	up
ENSOCUG00000008382|CDC23	2643.19	-0.776712	0.0989143	-7.85238	4.08224e-15	1.51444e-13	no	.
ENSOCUG00000011945|TRMT2B	2429.04	1.75234	0.223326	7.84656	4.27616e-15	1.58333e-13	yes	up
ENSOCUG00000008971|CPEB4	4251.96	2.01709	0.257085	7.84601	4.29482e-15	1.58719e-13	yes	up
ENSOCUG00000006510|C9orf72	2084.72	1.80014	0.229676	7.83774	4.58726e-15	1.69201e-13	yes	up
ENSOCUG00000021035	1337.71	-2.02333	0.258174	-7.83709	4.611e-15	1.69587e-13	yes	down
ENSOCUG00000025380	1177.57	1.79247	0.22872	7.83697	4.61534e-15	1.69587e-13	yes	up
ENSOCUG00000015853	318.353	3.11068	0.397152	7.83248	4.78357e-15	1.75434e-13	yes	up
ENSOCUG00000002549|WDR1	8853.26	-0.568477	0.0726069	-7.82952	4.89731e-15	1.7906e-13	no	.
ENSOCUG00000016642|PROM1	1539.69	2.20808	0.282023	7.82943	4.90105e-15	1.7906e-13	yes	up
ENSOCUG00000021010	2339.7	-1.41578	0.181048	-7.81988	5.28727e-15	1.92078e-13	yes	down
ENSOCUG00000011056|OSTC	754.047	-0.948905	0.121343	-7.82001	5.28185e-15	1.92078e-13	no	.
ENSOCUG00000010699|SEC13	2798.58	-0.80144	0.102485	-7.82006	5.27966e-15	1.92078e-13	no	.
ENSOCUG00000023824	2085.86	-1.27532	0.163131	-7.8178	5.37538e-15	1.94911e-13	yes	down
ENSOCUG00000006624|PDS5B	12925.1	-0.730184	0.0934747	-7.81157	5.64793e-15	2.04408e-13	no	.
ENSOCUG00000005022|APEX1	4281.81	-1.07529	0.137757	-7.80567	5.91849e-15	2.13799e-13	yes	down
ENSOCUG00000023102	957.093	1.71909	0.220359	7.80133	6.12572e-15	2.2087e-13	yes	up
ENSOCUG00000006502|SEPTIN10	25302.2	2.26507	0.290378	7.80044	6.16934e-15	2.22027e-13	yes	up
ENSOCUG00000004739|RFC1	8519.54	-0.961248	0.123256	-7.7988	6.24973e-15	2.24426e-13	no	.
ENSOCUG00000025334|LENG8	15688.4	1.98198	0.254146	7.79861	6.25931e-15	2.24426e-13	yes	up
ENSOCUG00000027404	5269.93	0.753487	0.0967466	7.78825	6.79438e-15	2.43158e-13	no	.
ENSOCUG00000029401	12294.4	1.774	0.227969	7.78177	7.15185e-15	2.55476e-13	yes	up
ENSOCUG00000001216|ADAM8	661.243	2.77811	0.357061	7.78049	7.22415e-15	2.57581e-13	yes	up
ENSOCUG00000007857|LRRK2	2266.68	0.656225	0.0843969	7.77546	7.51711e-15	2.67531e-13	no	.
ENSOCUG00000006396	2154.35	-1.53344	0.197391	-7.76854	7.93969e-15	2.8205e-13	yes	down
ENSOCUG00000025605	7935.62	2.11023	0.271889	7.76137	8.402e-15	2.97923e-13	yes	up
ENSOCUG00000003005	166.118	5.02779	0.647852	7.76071	8.44545e-15	2.98913e-13	yes	up
ENSOCUG00000027778|DIPK1A	295.337	-1.35135	0.174237	-7.75583	8.77663e-15	3.10065e-13	yes	down
ENSOCUG00000002203|PTN	8829.4	-2.58569	0.333553	-7.75195	9.04893e-15	3.19099e-13	yes	down
ENSOCUG00000008318|DCBLD2	1464.77	-0.9211	0.118928	-7.74501	9.55766e-15	3.36423e-13	no	.
ENSOCUG00000037090	748.509	3.36232	0.434303	7.74188	9.79604e-15	3.44184e-13	yes	up
ENSOCUG00000015068|KIF23	3678.63	-0.99129	0.128091	-7.73895	1.00239e-14	3.51547e-13	no	.
ENSOCUG00000010650|KTN1	73311.5	1.10016	0.142307	7.7309	1.06788e-14	3.73835e-13	yes	up
ENSOCUG00000021329|CCNY	2322.15	-1.01691	0.131577	-7.72861	1.08728e-14	3.79935e-13	yes	down
ENSOCUG00000005006|SFXN4	966.405	2.27638	0.29457	7.72782	1.09403e-14	3.81602e-13	yes	up
ENSOCUG00000010364	37234.6	-0.755646	0.0978019	-7.72629	1.10726e-14	3.85519e-13	no	.
ENSOCUG00000007623|SRPRB	912.514	-1.53208	0.19845	-7.72024	1.16107e-14	4.03523e-13	yes	down
ENSOCUG00000024415	3196.12	-1.09053	0.141359	-7.71458	1.21382e-14	4.21097e-13	yes	down
ENSOCUG00000010482|YWHAQ	7274.15	-0.824509	0.106927	-7.71095	1.24884e-14	4.32468e-13	no	.
ENSOCUG00000008666|RRAGB	786.618	2.8865	0.374735	7.70278	1.33136e-14	4.60216e-13	yes	up
ENSOCUG00000006684|SRSF3	15274.4	-0.815675	0.105915	-7.70124	1.34749e-14	4.64957e-13	no	.
ENSOCUG00000003537|GTF2F2	1365.9	-0.965811	0.125449	-7.6988	1.37347e-14	4.73074e-13	no	.
ENSOCUG00000013801|SHCBP1	2091.59	-1.3069	0.169762	-7.69844	1.3774e-14	4.7358e-13	yes	down
ENSOCUG00000013969|BLM	2212.19	-1.26164	0.163889	-7.69816	1.38036e-14	4.73751e-13	yes	down
ENSOCUG00000025366|CMSS1	874.101	-1.23226	0.160144	-7.69468	1.4185e-14	4.8568e-13	yes	down
ENSOCUG00000023873	109.223	2.84312	0.369498	7.69453	1.42016e-14	4.8568e-13	yes	up
ENSOCUG00000006144	648.512	-1.60796	0.20903	-7.69248	1.44312e-14	4.92655e-13	yes	down
ENSOCUG00000013658	1087.95	-1.46341	0.190398	-7.68604	1.51762e-14	5.17172e-13	yes	down
ENSOCUG00000022536|SPP1	323.959	-2.81062	0.365733	-7.68488	1.53139e-14	5.20945e-13	yes	down
ENSOCUG00000009918|SCARA3	1734.37	-1.65371	0.215406	-7.67718	1.62627e-14	5.52244e-13	yes	down
ENSOCUG00000016157|EXO1	1299.33	-1.68562	0.219634	-7.67468	1.6583e-14	5.6213e-13	yes	down
ENSOCUG00000017463|GAB2	1611.25	1.82064	0.237308	7.67204	1.69282e-14	5.72823e-13	yes	up
ENSOCUG00000016387|THOC3	709.489	-1.26446	0.164834	-7.67112	1.70505e-14	5.75949e-13	yes	down
ENSOCUG00000007425|CADPS2	4437.22	1.93538	0.252435	7.66684	1.76284e-14	5.94425e-13	yes	up
ENSOCUG00000004759|GSPT1	15004.5	-0.746523	0.0973802	-7.66606	1.77355e-14	5.96993e-13	no	.
ENSOCUG00000037591	2804.91	-0.877324	0.114544	-7.65928	1.86985e-14	6.28307e-13	no	.
ENSOCUG00000008047|VWA3A	1194.64	1.71059	0.223447	7.65546	1.92621e-14	6.46118e-13	yes	up
ENSOCUG00000013212|ACLY	37003.7	2.75801	0.360394	7.65274	1.96737e-14	6.58778e-13	yes	up
ENSOCUG00000013579|CCDC150	460.227	-1.48306	0.193911	-7.64814	2.03902e-14	6.81584e-13	yes	down
ENSOCUG00000002523	3125.68	-0.973725	0.127325	-7.64756	2.04827e-14	6.82307e-13	no	.
ENSOCUG00000023757|NOS3	1474.19	1.9512	0.25514	7.64758	2.04793e-14	6.82307e-13	yes	up
ENSOCUG00000017780|EDNRB	4327.69	3.00521	0.393183	7.64331	2.11715e-14	7.04036e-13	yes	up
ENSOCUG00000024086|H2AC7	4102.25	-1.40363	0.183722	-7.63996	2.17286e-14	7.21315e-13	yes	down
ENSOCUG00000009367|SETD7	5406.74	-0.969771	0.127044	-7.63334	2.28757e-14	7.58089e-13	no	.
ENSOCUG00000005162|CES4A	76.2394	10.1244	1.32704	7.62933	2.35976e-14	7.80668e-13	yes	up
ENSOCUG00000014289|MYC	1663.82	-1.363	0.178813	-7.6225	2.48811e-14	8.21715e-13	yes	down
ENSOCUG00000002794|ZNF618	1353.94	-1.15628	0.151762	-7.61904	2.55572e-14	8.426e-13	yes	down
ENSOCUG00000026347|CDC7	648.844	-0.961902	0.12648	-7.60514	2.84597e-14	9.36688e-13	no	.
ENSOCUG00000012342|CDC25A	665.816	-1.49408	0.196467	-7.60476	2.85438e-14	9.37854e-13	yes	down
ENSOCUG00000012017|CHSY1	1031.85	-1.29491	0.17031	-7.60325	2.88787e-14	9.47241e-13	yes	down
ENSOCUG00000011079|XPC	7107.47	1.56504	0.205924	7.60009	2.95916e-14	9.68974e-13	yes	up
ENSOCUG00000026029	13415.1	-0.824463	0.108515	-7.59771	3.01406e-14	9.85276e-13	no	.
ENSOCUG00000014290|DUOXA2	63.7324	9.86527	1.29891	7.59506	3.07661e-14	1.00402e-12	yes	up
ENSOCUG00000005956|ALDH18A1	2081.63	-1.16015	0.152796	-7.59276	3.13158e-14	1.02023e-12	yes	down
ENSOCUG00000004894	1343.5	3.72139	0.49038	7.5888	3.2289e-14	1.05016e-12	yes	up
ENSOCUG00000011276|TMA16	2024.76	-1.2572	0.165694	-7.58747	3.26205e-14	1.05915e-12	yes	down
ENSOCUG00000000728|GMNN	1332.37	-1.28207	0.16901	-7.58576	3.30555e-14	1.07147e-12	yes	down
ENSOCUG00000009279|ABCA1	11124.5	1.50249	0.1981	7.58451	3.33756e-14	1.08002e-12	yes	up
ENSOCUG00000025111|GALNT15	98.6643	3.80984	0.502386	7.5835	3.36362e-14	1.08663e-12	yes	up
ENSOCUG00000016123|UGGT1	4473.51	-0.689034	0.0908692	-7.5827	3.38441e-14	1.09152e-12	no	.
ENSOCUG00000001985|PTER	786.891	2.40869	0.317777	7.57981	3.46071e-14	1.11426e-12	yes	up
ENSOCUG00000008236|LPL	41286.2	3.45512	0.455917	7.5784	3.49842e-14	1.12452e-12	yes	up
ENSOCUG00000029097	270.607	1.66846	0.220275	7.57445	3.60662e-14	1.15544e-12	yes	up
ENSOCUG00000033018	1253.75	1.767	0.233279	7.57463	3.60145e-14	1.15544e-12	yes	up
ENSOCUG00000003980|TMX1	4224.28	-1.19287	0.157609	-7.56854	3.7743e-14	1.20715e-12	yes	down
ENSOCUG00000000548|CCNDBP1	793.623	1.26324	0.166974	7.56552	3.86318e-14	1.23353e-12	yes	up
ENSOCUG00000025378	65.3798	7.45203	0.985776	7.55956	4.04431e-14	1.28922e-12	yes	up
ENSOCUG00000035479	173.768	2.39813	0.317393	7.55569	4.16645e-14	1.32596e-12	yes	up
ENSOCUG00000006154|GINS4	267.069	-1.63023	0.215787	-7.55481	4.1948e-14	1.33278e-12	yes	down
ENSOCUG00000004614|SF3B4	659.931	-1.11253	0.14731	-7.55231	4.27596e-14	1.35633e-12	yes	down
ENSOCUG00000021982	375.327	-1.43996	0.190808	-7.54663	4.46658e-14	1.41447e-12	yes	down
ENSOCUG00000007297|AFDN	6821.11	1.15503	0.153246	7.53711	4.80504e-14	1.51915e-12	yes	up
ENSOCUG00000003617|MTIF2	6432.74	1.66408	0.220865	7.53439	4.90632e-14	1.54863e-12	yes	up
ENSOCUG00000014668|PPARGC1A	2091.18	1.93883	0.257406	7.53217	4.9903e-14	1.57256e-12	yes	up
ENSOCUG00000009233|ADNP2	3847.21	1.03956	0.138229	7.52052	5.4557e-14	1.71641e-12	yes	up
ENSOCUG00000009327|CCDC171	715.598	1.30196	0.173232	7.5157	5.66091e-14	1.77806e-12	yes	up
ENSOCUG00000004604|EME1	859.823	-1.39	0.18503	-7.51225	5.81178e-14	1.82247e-12	yes	down
ENSOCUG00000017194	860.969	2.55819	0.340643	7.5099	5.91745e-14	1.85259e-12	yes	up
ENSOCUG00000010558|PCCB	1640.16	1.89994	0.253043	7.50834	5.9883e-14	1.87173e-12	yes	up
ENSOCUG00000014042	2535.85	-0.951597	0.126776	-7.50615	6.08913e-14	1.90016e-12	no	.
ENSOCUG00000002336|BST1	323.507	-2.13167	0.284121	-7.50266	6.25341e-14	1.94827e-12	yes	down
ENSOCUG00000014451	461.622	-1.87795	0.250596	-7.49392	6.68439e-14	2.07918e-12	yes	down
ENSOCUG00000000322|PARN	5661.12	1.23717	0.165221	7.48798	6.99392e-14	2.17195e-12	yes	up
ENSOCUG00000015489	2080.58	-0.784363	0.104785	-7.48546	7.12973e-14	2.21056e-12	no	.
ENSOCUG00000011360|SLC4A3	4077.76	1.89859	0.253902	7.47764	7.56694e-14	2.34234e-12	yes	up
ENSOCUG00000026152|DBN1	18389.1	-1.35214	0.18093	-7.47325	7.82381e-14	2.41797e-12	yes	down
ENSOCUG00000000012	5520.76	2.18652	0.293018	7.46206	8.51794e-14	2.62828e-12	yes	up
ENSOCUG00000013930|NOC3L	4213.14	-0.765461	0.10259	-7.46138	8.56191e-14	2.63762e-12	no	.
ENSOCUG00000010664|HDGF	8035.78	-1.10944	0.148994	-7.44625	9.60316e-14	2.95366e-12	yes	down
ENSOCUG00000021499|NPM1	3181.84	-1.24566	0.16742	-7.44036	1.00409e-13	3.08337e-12	yes	down
ENSOCUG00000000930|KIF15	12522.1	-1.24799	0.1678	-7.43736	1.02718e-13	3.14927e-12	yes	down
ENSOCUG00000013272|SEC24D	3907.8	-1.30336	0.175304	-7.43485	1.04689e-13	3.20459e-12	yes	down
ENSOCUG00000003606|KIF21B	2812.62	-1.76343	0.237301	-7.43122	1.07599e-13	3.28844e-12	yes	down
ENSOCUG00000023782	2470.19	-1.34661	0.181287	-7.42805	1.10206e-13	3.36278e-12	yes	down
ENSOCUG00000001676|EZH2	7902.27	-0.667813	0.0899482	-7.42441	1.13281e-13	3.45111e-12	no	.
ENSOCUG00000017494	6080.87	-1.96529	0.264784	-7.42224	1.15155e-13	3.50266e-12	yes	down
ENSOCUG00000007926|USP10	3763.83	-0.682749	0.0920095	-7.42041	1.16757e-13	3.5458e-12	no	.
ENSOCUG00000003221|KDM7A	3294.08	0.585623	0.0789991	7.41304	1.2344e-13	3.74286e-12	no	.
ENSOCUG00000006463|PRKAG2	1665.01	1.88466	0.254316	7.41071	1.25626e-13	3.80316e-12	yes	up
ENSOCUG00000000626|AS3MT	625.609	2.68688	0.362583	7.4104	1.25915e-13	3.80591e-12	yes	up
ENSOCUG00000025231|NASP	25334.4	-1.0644	0.143668	-7.40877	1.27474e-13	3.84699e-12	yes	down
ENSOCUG00000008765|CKAP2L	2437.25	-1.29917	0.175557	-7.40026	1.35922e-13	4.09554e-12	yes	down
ENSOCUG00000006930|SPHKAP	517.722	-3.41963	0.462559	-7.39286	1.43709e-13	4.32338e-12	yes	down
ENSOCUG00000009797|ABCA4	639.697	1.84256	0.249368	7.38892	1.4803e-13	4.44645e-12	yes	up
ENSOCUG00000012229|DLGAP3	123.517	-2.06761	0.279842	-7.3885	1.48493e-13	4.4534e-12	yes	down
ENSOCUG00000001667|DDB1	23881	-0.717525	0.0971344	-7.38693	1.50256e-13	4.49926e-12	no	.
ENSOCUG00000002596|CCDC191	1350.64	0.807594	0.109464	7.37771	1.61034e-13	4.81453e-12	no	.
ENSOCUG00000028187|SLC41A1	1631.37	1.53837	0.208656	7.37272	1.67179e-13	4.99048e-12	yes	up
ENSOCUG00000004142|MYH9	95887.9	0.693019	0.0940258	7.37052	1.69958e-13	5.06558e-12	no	.
ENSOCUG00000009484|ECT2	4365.69	-1.15297	0.156439	-7.37013	1.7046e-13	5.07271e-12	yes	down
ENSOCUG00000008341	741.652	3.55825	0.483062	7.36603	1.75789e-13	5.2232e-12	yes	up
ENSOCUG00000003507|HAUS6	3046.85	-0.747951	0.101552	-7.3652	1.76887e-13	5.24773e-12	no	.
ENSOCUG00000014615|MSH6	11396.1	-0.842502	0.1144	-7.36452	1.77784e-13	5.26623e-12	no	.
ENSOCUG00000015899|CCDC146	405.61	1.39647	0.189848	7.35573	1.89881e-13	5.61592e-12	yes	up
ENSOCUG00000025092	1509.37	1.02742	0.140262	7.32497	2.38955e-13	7.05649e-12	yes	up
ENSOCUG00000007847|GLYCTK	7140.44	4.04075	0.551716	7.32396	2.40759e-13	7.09889e-12	yes	up
ENSOCUG00000015747	768.829	-1.64947	0.225439	-7.3167	2.54151e-13	7.48228e-12	yes	down
ENSOCUG00000028094|PRC1	13474	-0.782362	0.106968	-7.31398	2.59336e-13	7.62331e-12	no	.
ENSOCUG00000009982|UXS1	589.857	-1.17384	0.160513	-7.31306	2.61133e-13	7.6644e-12	yes	down
ENSOCUG00000000824	4322.14	-1.03824	0.142015	-7.31077	2.65619e-13	7.78423e-12	yes	down
ENSOCUG00000029568|GFPT1	11026.7	-0.814914	0.111485	-7.30965	2.6784e-13	7.83736e-12	no	.
ENSOCUG00000003047|CDKN3	784.556	-0.849768	0.116269	-7.30865	2.69845e-13	7.88407e-12	no	.
ENSOCUG00000016965|OGT	20059.1	1.61683	0.222145	7.27825	3.38166e-13	9.86523e-12	yes	up
ENSOCUG00000008544|ADAR	10382.5	-0.822439	0.113036	-7.27592	3.4408e-13	1.00226e-11	no	.
ENSOCUG00000012176|UBE2C	483.684	-1.46447	0.201443	-7.26986	3.59854e-13	1.04662e-11	yes	down
ENSOCUG00000026936|DLK1	17552.4	-1.78198	0.245138	-7.26929	3.61374e-13	1.04946e-11	yes	down
ENSOCUG00000006258|WDR72	258.785	2.64162	0.363663	7.26393	3.76009e-13	1.09031e-11	yes	up
ENSOCUG00000007211	582.763	0.936841	0.129049	7.25956	3.88348e-13	1.12271e-11	no	.
ENSOCUG00000017776|FFAR2	201.814	4.04556	0.55727	7.2596	3.88248e-13	1.12271e-11	yes	up
ENSOCUG00000001759|CDCA7	1003.57	-2.22927	0.307177	-7.25728	3.94952e-13	1.14009e-11	yes	down
ENSOCUG00000014075	1650.18	-0.704534	0.0970829	-7.25704	3.95645e-13	1.14038e-11	no	.
ENSOCUG00000023500|MPC1	1160.61	2.02157	0.278628	7.25544	4.00362e-13	1.15225e-11	yes	up
ENSOCUG00000022951	267.901	4.15293	0.572586	7.25293	4.07856e-13	1.17207e-11	yes	up
ENSOCUG00000013244|CCDC66	6531.57	0.52722	0.0727584	7.24617	4.28721e-13	1.23019e-11	no	.
ENSOCUG00000025345	1008.55	-0.922367	0.127327	-7.24405	4.35466e-13	1.24769e-11	no	.
ENSOCUG00000009353|PPARA	1726.3	2.69569	0.372244	7.24174	4.42955e-13	1.26726e-11	yes	up
ENSOCUG00000002603|QTRT2	1008.51	-1.25216	0.172974	-7.23902	4.5195e-13	1.29107e-11	yes	down
ENSOCUG00000002249|DHRS7	964.089	2.87965	0.398214	7.23141	4.78001e-13	1.36347e-11	yes	up
ENSOCUG00000025658|AAMDC	1424.92	2.09098	0.289293	7.22791	4.90474e-13	1.39698e-11	yes	up
ENSOCUG00000010794|BCAS3	1640.12	1.25817	0.174176	7.22355	5.06493e-13	1.44047e-11	yes	up
ENSOCUG00000017400|POP1	839.421	-1.11453	0.154329	-7.22178	5.13105e-13	1.45675e-11	yes	down
ENSOCUG00000033457	1125.24	1.0891	0.150811	7.22162	5.13727e-13	1.45675e-11	yes	up
ENSOCUG00000005089|NDUFB6	781.875	1.70927	0.236735	7.22016	5.19271e-13	1.4703e-11	yes	up
ENSOCUG00000013267|NKIRAS2	3814.72	2.43865	0.337797	7.21929	5.22606e-13	1.47757e-11	yes	up
ENSOCUG00000000387	74.3976	10.0894	1.39812	7.21642	5.33757e-13	1.50689e-11	yes	up
ENSOCUG00000004898|CDC6	1272.39	-1.42634	0.197661	-7.21611	5.34968e-13	1.50809e-11	yes	down
ENSOCUG00000007550|MIS18BP1	3108.36	-0.585733	0.0812042	-7.21309	5.46973e-13	1.53968e-11	no	.
ENSOCUG00000030990	461	-1.25918	0.174608	-7.21148	5.53479e-13	1.55572e-11	yes	down
ENSOCUG00000014723|ATG14	1264.24	1.02357	0.141951	7.21076	5.56422e-13	1.56171e-11	yes	up
ENSOCUG00000012051|ANKH	802.828	1.69349	0.234964	7.20745	5.70083e-13	1.59773e-11	yes	up
ENSOCUG00000002222	702.462	-1.54225	0.213997	-7.20689	5.72436e-13	1.60199e-11	yes	down
ENSOCUG00000007321|YAF2	1236.74	-0.695436	0.0965193	-7.20515	5.798e-13	1.62024e-11	no	.
ENSOCUG00000006994|F11R	786.178	1.4704	0.204096	7.20446	5.8273e-13	1.62607e-11	yes	up
ENSOCUG00000014356|E2F3	837.657	-1.01617	0.14106	-7.20381	5.85512e-13	1.63147e-11	yes	down
ENSOCUG00000017851	1135.71	4.38428	0.608738	7.20225	5.92262e-13	1.64789e-11	yes	up
ENSOCUG00000012045|PTPRB	6589.1	1.95775	0.271862	7.20126	5.96586e-13	1.65753e-11	yes	up
ENSOCUG00000014904|EPAS1	4583.83	1.20582	0.167452	7.201	5.97731e-13	1.65831e-11	yes	up
ENSOCUG00000016248|GRAMD2B	996.12	-1.02117	0.141835	-7.19976	6.03181e-13	1.67103e-11	yes	down
ENSOCUG00000036941	990.653	3.34714	0.46513	7.19613	6.19458e-13	1.71365e-11	yes	up
ENSOCUG00000011978|FAM124B	2912.37	1.96627	0.273294	7.19471	6.25953e-13	1.72914e-11	yes	up
ENSOCUG00000023839	430.461	-1.35842	0.18883	-7.19387	6.29779e-13	1.73722e-11	yes	down
ENSOCUG00000014023|CDCA7L	1328.16	-1.06364	0.147914	-7.19093	6.43509e-13	1.77255e-11	yes	down
ENSOCUG00000016393|RB1CC1	13986.4	0.890164	0.123817	7.18936	6.50948e-13	1.79048e-11	no	.
ENSOCUG00000005245	13516.9	-0.930671	0.129494	-7.18696	6.62489e-13	1.81962e-11	no	.
ENSOCUG00000008437|CDC16	2392.45	-0.790424	0.110126	-7.17745	7.10248e-13	1.94802e-11	no	.
ENSOCUG00000017292|KDM6B	5948.81	1.34554	0.187637	7.17097	7.44698e-13	2.0396e-11	yes	up
ENSOCUG00000007445	86678.4	3.2677	0.455785	7.1694	7.53299e-13	2.06023e-11	yes	up
ENSOCUG00000010289|EIF3B	10562.4	-0.738307	0.103019	-7.16672	7.68184e-13	2.09796e-11	no	.
ENSOCUG00000015080|UTRN	86926.2	1.06009	0.147948	7.16525	7.7644e-13	2.1175e-11	yes	up
ENSOCUG00000005857	354.596	-1.10706	0.154528	-7.16414	7.82747e-13	2.13169e-11	yes	down
ENSOCUG00000000598|HDAC2	17735.2	-1.04853	0.14648	-7.15822	8.17334e-13	2.22273e-11	yes	down
ENSOCUG00000014877	914.305	-1.69231	0.236478	-7.15632	8.28732e-13	2.24738e-11	yes	down
ENSOCUG00000006427|RUVBL2	1690.33	-0.96982	0.135519	-7.15636	8.28485e-13	2.24738e-11	no	.
ENSOCUG00000002958|ADCY4	1137.66	1.74477	0.243962	7.15182	8.56369e-13	2.31906e-11	yes	up
ENSOCUG00000017951|RALGAPA2	12512.8	2.65887	0.372375	7.1403	9.31259e-13	2.51832e-11	yes	up
ENSOCUG00000023896|E2F2	526.391	-1.08	0.151295	-7.13834	9.44667e-13	2.551e-11	yes	down
ENSOCUG00000014985|GRB10	10582.6	-0.899489	0.126015	-7.13795	9.47328e-13	2.5546e-11	no	.
ENSOCUG00000007313|CREB3L2	2650.57	-0.815088	0.114248	-7.13437	9.72312e-13	2.61831e-11	no	.
ENSOCUG00000005970|COPG1	8061.55	-0.918114	0.128741	-7.13147	9.93018e-13	2.67033e-11	no	.
ENSOCUG00000012258|PALMD	2318.97	1.22739	0.172139	7.13021	1.00213e-12	2.69108e-11	yes	up
ENSOCUG00000016763|CIB2	1520.21	3.20563	0.450014	7.1234	1.05294e-12	2.82359e-11	yes	up
ENSOCUG00000000699|CENPE	14067.2	-1.06637	0.149708	-7.12304	1.0557e-12	2.82704e-11	yes	down
ENSOCUG00000003624|RFC3	1676.9	-1.15032	0.161596	-7.11848	1.09127e-12	2.91825e-11	yes	down
ENSOCUG00000004113|TWF1	2384.26	-0.72116	0.101322	-7.11749	1.09909e-12	2.93507e-11	no	.
ENSOCUG00000025889|SUCLA2	10991	2.37624	0.333888	7.11688	1.10399e-12	2.94407e-11	yes	up
ENSOCUG00000027274|ABTB1	469.863	2.01972	0.284152	7.10788	1.17841e-12	3.13818e-11	yes	up
ENSOCUG00000014895|NUCKS1	41205.4	-1.23252	0.173674	-7.09674	1.27737e-12	3.39703e-11	yes	down
ENSOCUG00000026167	294.698	-1.61109	0.227077	-7.09492	1.2943e-12	3.43729e-11	yes	down
ENSOCUG00000008790|KMT2E	13604.4	0.524851	0.0740019	7.09239	1.31816e-12	3.49584e-11	no	.
ENSOCUG00000007950|CPEB2	303.999	2.15172	0.303526	7.0891	1.34991e-12	3.57513e-11	yes	up
ENSOCUG00000035031	111.228	4.54235	0.641163	7.08454	1.39508e-12	3.68967e-11	yes	up
ENSOCUG00000010614	11608.8	-1.06839	0.150813	-7.08417	1.3988e-12	3.69444e-11	yes	down
ENSOCUG00000014789|AMZ2	1615.62	2.04122	0.288266	7.08103	1.43091e-12	3.77406e-11	yes	up
ENSOCUG00000008290	3112.16	-1.02326	0.144549	-7.07901	1.45186e-12	3.8241e-11	yes	down
ENSOCUG00000025543	219.942	2.89068	0.408443	7.07731	1.46978e-12	3.86599e-11	yes	up
ENSOCUG00000027553|ATG2A	1182.66	1.6296	0.230334	7.07494	1.49513e-12	3.92732e-11	yes	up
ENSOCUG00000029032	88.7783	2.24506	0.317353	7.07435	1.50152e-12	3.93872e-11	yes	up
ENSOCUG00000011549|SPATS2L	6443.44	-1.51883	0.214727	-7.07332	1.51271e-12	3.96269e-11	yes	down
ENSOCUG00000010755|PLCB4	2888.25	1.34347	0.190125	7.06623	1.59203e-12	4.16481e-11	yes	up
ENSOCUG00000017255	1568.18	-0.770865	0.109108	-7.06514	1.60456e-12	4.19189e-11	no	.
ENSOCUG00000006322	390.812	-1.46952	0.208017	-7.06442	1.61294e-12	4.20806e-11	yes	down
ENSOCUG00000016704|GXYLT2	1100.42	-1.99167	0.282143	-7.05909	1.67593e-12	4.36649e-11	yes	down
ENSOCUG00000003796|CEP63	10593.8	1.42219	0.201507	7.05776	1.69208e-12	4.4026e-11	yes	up
ENSOCUG00000003898|IPO5	20448.4	-0.779026	0.110578	-7.04502	1.85432e-12	4.81824e-11	no	.
ENSOCUG00000008420|FN3K	432.991	2.72457	0.38707	7.03896	1.93682e-12	5.02582e-11	yes	up
ENSOCUG00000000007|GLIPR2	1021.01	-1.45185	0.206649	-7.0257	2.13002e-12	5.51971e-11	yes	down
ENSOCUG00000024272|NEXN	80979.2	1.37368	0.195842	7.01424	2.31207e-12	5.98342e-11	yes	up
ENSOCUG00000002264|ADCY10	1215.38	1.62473	0.2317	7.01223	2.34551e-12	6.06181e-11	yes	up
ENSOCUG00000004547|SAR1A	1652.41	-1.02096	0.145634	-7.01046	2.37543e-12	6.13089e-11	yes	down
ENSOCUG00000012389|CCDC126	401.975	2.61631	0.374012	6.99527	2.64756e-12	6.82411e-11	yes	up
ENSOCUG00000001752|GPC3	5472.12	-1.5908	0.227475	-6.9933	2.68501e-12	6.91138e-11	yes	down
ENSOCUG00000006806|ZWINT	1053.16	-1.47496	0.210964	-6.99151	2.71935e-12	6.99043e-11	yes	down
ENSOCUG00000020066	130.329	1.86405	0.266799	6.98671	2.81409e-12	7.22434e-11	yes	up
ENSOCUG00000003277	4673.85	-1.72405	0.246874	-6.98351	2.87888e-12	7.38082e-11	yes	down
ENSOCUG00000006781|KPNA3	2619.74	-0.619674	0.0888431	-6.97492	3.0604e-12	7.83576e-11	no	.
ENSOCUG00000010668|FKBP9	9912.72	-1.26394	0.181426	-6.96669	3.24491e-12	8.29714e-11	yes	down
ENSOCUG00000010839|ATG4A	900.14	0.948257	0.136128	6.96589	3.26326e-12	8.33299e-11	no	.
ENSOCUG00000014499|CLSTN3	839.77	1.49883	0.215201	6.96477	3.28929e-12	8.38835e-11	yes	up
ENSOCUG00000001913|LDHD	461.207	3.76618	0.540876	6.9631	3.32868e-12	8.46637e-11	yes	up
ENSOCUG00000004450|CCNF	1605.93	-0.95865	0.137675	-6.96313	3.32785e-12	8.46637e-11	no	.
ENSOCUG00000017387|CLSPN	11223	-1.27568	0.183316	-6.95893	3.42867e-12	8.70917e-11	yes	down
ENSOCUG00000016747|PSMF1	928.135	1.44204	0.207505	6.94942	3.66795e-12	9.30469e-11	yes	up
ENSOCUG00000007654|KHDRBS1	9808.26	-0.713766	0.102746	-6.94687	3.7348e-12	9.46181e-11	no	.
ENSOCUG00000004899|PIK3CB	1385.06	1.06409	0.153241	6.94392	3.81378e-12	9.64922e-11	yes	up
ENSOCUG00000000818|CRKL	1742.27	-0.906637	0.130585	-6.94287	3.84205e-12	9.70799e-11	no	.
ENSOCUG00000035472	1721.03	-1.23281	0.177603	-6.94139	3.8827e-12	9.79784e-11	yes	down
ENSOCUG00000010776|FANCB	458.223	-1.48299	0.213712	-6.93919	3.94346e-12	9.93814e-11	yes	down
ENSOCUG00000003504|SLFN13	954.108	-1.07853	0.155571	-6.93272	4.12827e-12	1.03903e-10	yes	down
ENSOCUG00000001535|CEP104	3278.59	1.43505	0.207014	6.93211	4.14596e-12	1.04212e-10	yes	up
ENSOCUG00000009083|SSR1	17089	-0.819265	0.118218	-6.93013	4.20463e-12	1.05549e-10	no	.
ENSOCUG00000029358|CRISPLD2	330.295	-1.76092	0.254125	-6.92934	4.22806e-12	1.05999e-10	yes	down
ENSOCUG00000038662	942.784	-1.43531	0.207176	-6.92799	4.26876e-12	1.0688e-10	yes	down
ENSOCUG00000014909|VWA8	7671.84	1.41666	0.204597	6.92413	4.38663e-12	1.09689e-10	yes	up
ENSOCUG00000017493|KIF5B	32660.4	-0.693964	0.100227	-6.92391	4.3934e-12	1.09715e-10	no	.
ENSOCUG00000002518|RUFY1	4815.19	0.758961	0.109635	6.92259	4.43474e-12	1.10604e-10	no	.
ENSOCUG00000017823|M6PR	2441.24	-0.610121	0.0881388	-6.92228	4.44438e-12	1.10701e-10	no	.
ENSOCUG00000029530|CENPH	1996.4	-0.937653	0.135468	-6.9216	4.46586e-12	1.11093e-10	no	.
ENSOCUG00000021629|RASIP1	1173.12	1.62344	0.234598	6.92009	4.51361e-12	1.12136e-10	yes	up
ENSOCUG00000029686	1010.17	2.09907	0.303499	6.91623	4.63819e-12	1.15082e-10	yes	up
ENSOCUG00000031797	835.529	2.0472	0.296267	6.91	4.84652e-12	1.19942e-10	yes	up
ENSOCUG00000009745|MEGF9	867.583	1.08794	0.157441	6.91012	4.84249e-12	1.19942e-10	yes	up
ENSOCUG00000003807|SUV39H1	471.642	-1.5246	0.220644	-6.90977	4.85456e-12	1.19987e-10	yes	down
ENSOCUG00000004669|TMED10	3186.15	-1.17071	0.169446	-6.90906	4.8789e-12	1.20434e-10	yes	down
ENSOCUG00000006172|RPL26L1	5617.23	-0.829186	0.120055	-6.90673	4.95965e-12	1.2227e-10	no	.
ENSOCUG00000007319|GPX7	2640.37	-1.91821	0.277907	-6.90232	5.11609e-12	1.25966e-10	yes	down
ENSOCUG00000005546|ATXN7L2	570.494	1.75781	0.254818	6.89832	5.26207e-12	1.29394e-10	yes	up
ENSOCUG00000036497	1665.88	2.75595	0.399818	6.89302	5.46191e-12	1.34137e-10	yes	up
ENSOCUG00000015404|CNTN2	368.075	2.78705	0.404341	6.89283	5.46916e-12	1.34144e-10	yes	up
ENSOCUG00000011935|PPTC7	904.611	1.76636	0.256297	6.89186	5.50662e-12	1.34891e-10	yes	up
ENSOCUG00000002398|TBC1D8	3060.58	1.34002	0.194485	6.89012	5.57442e-12	1.36378e-10	yes	up
ENSOCUG00000012692|TMPO	10958.7	-0.996926	0.144927	-6.87879	6.03639e-12	1.47493e-10	no	.
ENSOCUG00000021231|CCT5	14176.3	-0.963391	0.140073	-6.87778	6.0791e-12	1.48221e-10	no	.
ENSOCUG00000015958|GALNT2	5242.19	-1.03676	0.150741	-6.87773	6.08156e-12	1.48221e-10	yes	down
ENSOCUG00000016038	439.503	2.56031	0.37251	6.87313	6.281e-12	1.52695e-10	yes	up
ENSOCUG00000006686|HNRNPR	29428.1	-0.646153	0.0940092	-6.8733	6.27336e-12	1.52695e-10	no	.
ENSOCUG00000024420|U1	14703.5	1.9733	0.287222	6.87029	6.40734e-12	1.5557e-10	yes	up
ENSOCUG00000007527|CCDC125	365.664	1.31277	0.191091	6.86988	6.42569e-12	1.55819e-10	yes	up
ENSOCUG00000003451|CCNL1	13835.6	1.58668	0.231016	6.86827	6.4986e-12	1.57389e-10	yes	up
ENSOCUG00000015569|ANKS1A	7601.02	1.42077	0.206979	6.86432	6.68071e-12	1.61596e-10	yes	up
ENSOCUG00000013560|CCDC9	3347.34	0.977578	0.142508	6.85981	6.89516e-12	1.66574e-10	no	.
ENSOCUG00000004827|SFXN1	608.44	-1.28571	0.187444	-6.85914	6.92761e-12	1.67148e-10	yes	down
ENSOCUG00000037557	159.43	2.29443	0.334637	6.85646	7.05889e-12	1.70102e-10	yes	up
ENSOCUG00000033277	4319.07	-1.27243	0.185619	-6.85506	7.12822e-12	1.71558e-10	yes	down
ENSOCUG00000004875	399.429	2.3596	0.344226	6.85478	7.14221e-12	1.71638e-10	yes	up
ENSOCUG00000021270|PARP3	313.835	2.46401	0.359473	6.85449	7.1566e-12	1.71638e-10	yes	up
ENSOCUG00000007090|YWHAH	8142.99	-0.616581	0.0899532	-6.85446	7.15827e-12	1.71638e-10	no	.
ENSOCUG00000016908|PDE8A	5601.45	1.79754	0.262363	6.85137	7.31479e-12	1.75173e-10	yes	up
ENSOCUG00000021006	1691.23	-1.07823	0.157427	-6.84909	7.43212e-12	1.77762e-10	yes	down
ENSOCUG00000011400	5666.97	-0.996612	0.145566	-6.84645	7.5704e-12	1.80844e-10	no	.
ENSOCUG00000010026	495.921	2.26015	0.330133	6.84617	7.5854e-12	1.80978e-10	yes	up
ENSOCUG00000015029	37279.3	-0.776461	0.113438	-6.84483	7.65651e-12	1.82449e-10	no	.
ENSOCUG00000013982|ADSS2	1970.49	-0.870664	0.127348	-6.83688	8.09386e-12	1.92584e-10	no	.
ENSOCUG00000013647|SORBS1	4756.14	1.70829	0.249869	6.83673	8.10187e-12	1.92584e-10	yes	up
ENSOCUG00000026908	372.594	4.54158	0.664794	6.83156	8.39937e-12	1.9941e-10	yes	up
ENSOCUG00000003247|MRC1	4623.24	-1.28572	0.188268	-6.82917	8.54074e-12	2.02516e-10	yes	down
ENSOCUG00000003359|ORC6	993.054	-1.85903	0.272259	-6.82815	8.60195e-12	2.03717e-10	yes	down
ENSOCUG00000015583|RNF6	2907.2	1.0929	0.160145	6.82443	8.82748e-12	2.08801e-10	yes	up
ENSOCUG00000010153|TTC36	50.3991	3.04783	0.446728	6.82256	8.94352e-12	2.11287e-10	yes	up
ENSOCUG00000009070|SEMA3C	4535.03	-1.12991	0.165688	-6.81954	9.13344e-12	2.15509e-10	yes	down
ENSOCUG00000000942|RBBP4	8195.45	-0.716926	0.105171	-6.8168	9.30927e-12	2.19389e-10	no	.
ENSOCUG00000011117	85683.4	-1.07124	0.157174	-6.81566	9.38307e-12	2.20858e-10	yes	down
ENSOCUG00000022823|ID3	967.706	1.52784	0.224219	6.81402	9.49063e-12	2.22845e-10	yes	up
ENSOCUG00000015091|CANX	55706	-0.772957	0.113435	-6.81412	9.48455e-12	2.22845e-10	no	.
ENSOCUG00000017262	767.877	1.97674	0.290172	6.81229	9.60555e-12	2.25268e-10	yes	up
ENSOCUG00000001670|PEX16	537.386	2.2965	0.337264	6.80922	9.81261e-12	2.29844e-10	yes	up
ENSOCUG00000026506	929.229	-1.20568	0.17711	-6.80751	9.93013e-12	2.32314e-10	yes	down
ENSOCUG00000029426	3426.55	1.74311	0.256186	6.80408	1.01694e-11	2.37336e-10	yes	up
ENSOCUG00000006016|SMS	10178.4	-0.901616	0.13251	-6.80416	1.01641e-11	2.37336e-10	no	.
ENSOCUG00000002963|TMEM248	1180.23	-0.944628	0.138859	-6.80278	1.02617e-11	2.39198e-10	no	.
ENSOCUG00000014950|CCDC14	861.571	-0.760946	0.111873	-6.80188	1.03261e-11	2.4041e-10	no	.
ENSOCUG00000009243|FAM20B	1977.94	-1.28943	0.189621	-6.80004	1.04589e-11	2.43208e-10	yes	down
ENSOCUG00000015606|DLST	9969.16	1.67337	0.24638	6.79185	1.10706e-11	2.5712e-10	yes	up
ENSOCUG00000009014|LETMD1	1866.77	1.71547	0.252595	6.79138	1.11062e-11	2.57622e-10	yes	up
ENSOCUG00000033373	3887.53	3.05329	0.449594	6.79122	1.11189e-11	2.57622e-10	yes	up
ENSOCUG00000017748|SPART	12992.3	-1.09141	0.160718	-6.79084	1.11484e-11	2.57995e-10	yes	down
ENSOCUG00000008113	18483.4	1.82663	0.269011	6.79019	1.11987e-11	2.58848e-10	yes	up
ENSOCUG00000002205|GEMIN4	638.247	-0.914965	0.134843	-6.78541	1.15759e-11	2.67245e-10	no	.
ENSOCUG00000015668|CHMP7	1960.45	-0.684474	0.10098	-6.77829	1.21606e-11	2.80408e-10	no	.
ENSOCUG00000000805|FKBP14	778.045	-1.3528	0.199649	-6.7759	1.23637e-11	2.8475e-10	yes	down
ENSOCUG00000037144	586.787	1.0026	0.148129	6.76848	1.30144e-11	2.99378e-10	yes	up
ENSOCUG00000014866|HEPH	865.877	-1.86292	0.275299	-6.76688	1.31585e-11	3.02332e-10	yes	down
ENSOCUG00000017020|SRD5A1	1206.31	2.15201	0.318124	6.76469	1.33593e-11	3.06579e-10	yes	up
ENSOCUG00000035357	8447.2	1.55532	0.229937	6.76413	1.34112e-11	3.07405e-10	yes	up
ENSOCUG00000008976|IGF2BP3	5271.28	-0.793623	0.117341	-6.76338	1.34808e-11	3.08633e-10	no	.
ENSOCUG00000031514	944.299	3.24879	0.480506	6.76119	1.36863e-11	3.12964e-10	yes	up
ENSOCUG00000032107	576.44	-1.77759	0.262926	-6.76078	1.37255e-11	3.13488e-10	yes	down
ENSOCUG00000025096|SH3TC2	652.203	1.45231	0.214844	6.75983	1.38154e-11	3.15168e-10	yes	up
ENSOCUG00000024538|C17orf80	977.605	0.839564	0.124206	6.75944	1.38526e-11	3.15642e-10	no	.
ENSOCUG00000012575|PTAR1	894.043	1.08898	0.161153	6.75741	1.40478e-11	3.19712e-10	yes	up
ENSOCUG00000030460|Metazoa_SRP	1092.99	0.93809	0.138885	6.75444	1.43389e-11	3.25952e-10	no	.
ENSOCUG00000002888|DDX21	10213.6	-0.919655	0.136203	-6.75208	1.45744e-11	3.30913e-10	no	.
ENSOCUG00000032180	135.687	2.93463	0.434732	6.75043	1.4741e-11	3.34303e-10	yes	up
ENSOCUG00000006752|MEST	5330.15	-2.15293	0.318944	-6.75019	1.4765e-11	3.34453e-10	yes	down
ENSOCUG00000015621|GPT2	5131.15	2.60152	0.385453	6.74926	1.48603e-11	3.36216e-10	yes	up
ENSOCUG00000003251|ZNF426	331.304	2.11249	0.313146	6.74602	1.51951e-11	3.43388e-10	yes	up
ENSOCUG00000001656|RIOK2	3241.79	-0.731759	0.108681	-6.7331	1.66088e-11	3.74895e-10	no	.
ENSOCUG00000005147|TMEM161B	1025.77	1.39538	0.207298	6.7313	1.6816e-11	3.79127e-10	yes	up
ENSOCUG00000024679|FKBP7	1367.79	-1.25285	0.186149	-6.73035	1.69253e-11	3.81146e-10	yes	down
ENSOCUG00000022925	1417.3	1.71626	0.255045	6.72924	1.70548e-11	3.83614e-10	yes	up
ENSOCUG00000016171|CDH23	236.45	1.28376	0.190879	6.72552	1.74963e-11	3.93084e-10	yes	up
ENSOCUG00000006760|LAS1L	5375.27	-0.696026	0.103506	-6.72448	1.76219e-11	3.95446e-10	no	.
ENSOCUG00000021272|TANGO2	256.437	1.89901	0.282445	6.72345	1.77471e-11	3.9779e-10	yes	up
ENSOCUG00000005527	51.3154	-8.71631	1.29672	-6.72182	1.79468e-11	4.018e-10	yes	down
ENSOCUG00000004833	7653.54	-0.881998	0.131221	-6.72146	1.79916e-11	4.02336e-10	no	.
ENSOCUG00000011176	1447.01	2.248	0.334511	6.72025	1.81409e-11	4.05204e-10	yes	up
ENSOCUG00000009715|NEK2	993.976	-1.20833	0.179897	-6.71677	1.85793e-11	4.14514e-10	yes	down
ENSOCUG00000012213|DYNC1I1	530.222	-2.47477	0.368586	-6.71422	1.89079e-11	4.21358e-10	yes	down
ENSOCUG00000012756|CEP95	10920.9	1.10081	0.164004	6.71208	1.91866e-11	4.27074e-10	yes	up
ENSOCUG00000023933|CKAP2	1986.01	-1.09374	0.16298	-6.71089	1.93436e-11	4.30072e-10	yes	down
ENSOCUG00000016603|ANGPTL4	477.932	1.79759	0.268064	6.70581	2.00299e-11	4.44816e-10	yes	up
ENSOCUG00000013069|ELOVL6	3757.11	1.69975	0.25352	6.70461	2.01951e-11	4.46988e-10	yes	up
ENSOCUG00000007778|DTD2	877.623	-0.89728	0.133831	-6.70459	2.01974e-11	4.46988e-10	no	.
ENSOCUG00000016887	3501.49	1.34584	0.200733	6.70464	2.01906e-11	4.46988e-10	yes	up
ENSOCUG00000021980	3455.4	-0.738984	0.110263	-6.70202	2.05553e-11	4.54388e-10	no	.
ENSOCUG00000011371|GPR17	134.541	1.80225	0.268982	6.70026	2.08046e-11	4.59372e-10	yes	up
ENSOCUG00000005470|PDPR	3503.31	1.62301	0.242418	6.69507	2.15572e-11	4.75444e-10	yes	up
ENSOCUG00000006333	13241.1	2.54544	0.380523	6.68933	2.24196e-11	4.93899e-10	yes	up
ENSOCUG00000005407|SF3A3	8883.27	-0.972295	0.145381	-6.68793	2.26351e-11	4.98076e-10	no	.
ENSOCUG00000022295|COX17	2544.69	1.96011	0.293136	6.6867	2.28255e-11	5.01692e-10	yes	up
ENSOCUG00000004016|RNPC3	1794.77	0.65019	0.0972832	6.68348	2.33337e-11	5.12276e-10	no	.
ENSOCUG00000022543|ACOT4	580.749	2.16818	0.324503	6.68152	2.36474e-11	5.18572e-10	yes	up
ENSOCUG00000027658|ERGIC3	3104.24	-0.532828	0.0797592	-6.68046	2.38193e-11	5.21749e-10	no	.
ENSOCUG00000007520|INTS14	1595.58	-0.705887	0.105691	-6.67879	2.40929e-11	5.27141e-10	no	.
ENSOCUG00000017685|EIF4H	5747.3	-0.915556	0.137092	-6.67842	2.41533e-11	5.27863e-10	no	.
ENSOCUG00000002897|CUL9	6700.5	1.51039	0.226182	6.67777	2.42612e-11	5.2962e-10	yes	up
ENSOCUG00000011713|GTF3A	1784.94	-0.702502	0.105206	-6.67739	2.43233e-11	5.30374e-10	no	.
ENSOCUG00000014309	3780.83	1.25078	0.187339	6.67653	2.44661e-11	5.32884e-10	yes	up
ENSOCUG00000022805	26254.4	-1.1073	0.166029	-6.66929	2.57039e-11	5.59212e-10	yes	down
ENSOCUG00000024496	2044.71	-1.10051	0.165043	-6.66801	2.59293e-11	5.6348e-10	yes	down
ENSOCUG00000038704	397.708	-1.26742	0.190175	-6.6645	2.65568e-11	5.76465e-10	yes	down
ENSOCUG00000010725|FIGNL1	486.398	-1.53979	0.23109	-6.66318	2.67967e-11	5.81018e-10	yes	down
ENSOCUG00000023758	433.138	2.741	0.411403	6.66256	2.69094e-11	5.82149e-10	yes	up
ENSOCUG00000013489	1440.16	-1.58858	0.238431	-6.66262	2.6899e-11	5.82149e-10	yes	down
ENSOCUG00000012839|ALS2CL	1378.17	2.59037	0.388877	6.66115	2.71688e-11	5.87101e-10	yes	up
ENSOCUG00000024935	1133.39	2.93327	0.440429	6.66002	2.73785e-11	5.90971e-10	yes	up
ENSOCUG00000011957|AURKB	900.343	-0.893423	0.134172	-6.65878	2.76107e-11	5.95315e-10	no	.
ENSOCUG00000034911	349.795	1.5512	0.233219	6.65128	2.90557e-11	6.25769e-10	yes	up
ENSOCUG00000001510	7407.66	-1.50361	0.226109	-6.64995	2.9319e-11	6.30736e-10	yes	down
ENSOCUG00000015410|NDC80	2622.95	-1.00209	0.150743	-6.64766	2.97786e-11	6.39908e-10	yes	down
ENSOCUG00000014001|CYYR1	431.108	1.82707	0.274864	6.64717	2.98787e-11	6.41343e-10	yes	up
ENSOCUG00000014903	590.135	2.16334	0.325555	6.64508	3.03044e-11	6.49756e-10	yes	up
ENSOCUG00000011253|ZC3H8	2392.64	-1.06161	0.159846	-6.64143	3.10663e-11	6.6535e-10	yes	down
ENSOCUG00000001479|MAGED1	4627.69	-1.30864	0.197162	-6.63736	3.19347e-11	6.8319e-10	yes	down
ENSOCUG00000030969	42.1698	9.2695	1.39701	6.63523	3.23998e-11	6.92369e-10	yes	up
ENSOCUG00000004055|WDR86	81.8405	-2.72406	0.410648	-6.63358	3.27652e-11	6.99403e-10	yes	down
ENSOCUG00000005292	1239.63	-1.26221	0.190283	-6.63336	3.28119e-11	6.99624e-10	yes	down
ENSOCUG00000004418|CREB3L1	2337.48	-1.90849	0.28806	-6.62533	3.46474e-11	7.37943e-10	yes	down
ENSOCUG00000000510|PPRC1	3208.42	-0.833154	0.1258	-6.62285	3.52347e-11	7.49622e-10	no	.
ENSOCUG00000010042|MAGI1	8712.91	1.21284	0.183211	6.61993	3.59367e-11	7.63713e-10	yes	up
ENSOCUG00000010051|APLP2	25124	0.7908	0.119533	6.61574	3.69689e-11	7.8392e-10	no	.
ENSOCUG00000015020|COL5A2	148415	-1.01399	0.153265	-6.6159	3.69297e-11	7.8392e-10	yes	down
ENSOCUG00000015654|TRAK1	6606.96	1.73186	0.261955	6.61128	3.81009e-11	8.07034e-10	yes	up
ENSOCUG00000008264|TRIR	6777.76	-0.653464	0.098878	-6.60879	3.87472e-11	8.19823e-10	no	.
ENSOCUG00000016989|CAD	5570.9	-0.904647	0.13695	-6.60565	3.95773e-11	8.35987e-10	no	.
ENSOCUG00000016294|CTPS1	1657.68	-0.978505	0.148133	-6.60557	3.9598e-11	8.35987e-10	no	.
ENSOCUG00000013413|ERLIN2	2349.7	-0.804559	0.121811	-6.60496	3.97623e-11	8.38537e-10	no	.
ENSOCUG00000027003	1084.38	-1.0061	0.152333	-6.6046	3.98596e-11	8.39668e-10	yes	down
ENSOCUG00000011954	9483.82	2.17844	0.329858	6.60417	3.99759e-11	8.41198e-10	yes	up
ENSOCUG00000038559	1476.12	-0.935545	0.14175	-6.59998	4.112e-11	8.64329e-10	no	.
ENSOCUG00000030008	80.4224	2.63734	0.399618	6.59966	4.12104e-11	8.65284e-10	yes	up
ENSOCUG00000030996	118.097	4.03002	0.611029	6.59548	4.23895e-11	8.89071e-10	yes	up
ENSOCUG00000014479|COPA	17956.2	-0.750762	0.11389	-6.59198	4.33997e-11	9.09269e-10	no	.
ENSOCUG00000000385|DYRK1B	4431.01	-0.863108	0.130947	-6.59127	4.3607e-11	9.12619e-10	no	.
ENSOCUG00000016890|PLVAP	2926.66	1.24251	0.188548	6.5899	4.40133e-11	9.20121e-10	yes	up
ENSOCUG00000027407	1841.9	-1.46393	0.222263	-6.5865	4.50314e-11	9.40385e-10	yes	down
ENSOCUG00000005218|MTUS1	2886.57	0.836805	0.127135	6.58203	4.64068e-11	9.68056e-10	no	.
ENSOCUG00000000024|CENPN	733.918	-1.1434	0.173838	-6.57738	4.78804e-11	9.96637e-10	yes	down
ENSOCUG00000029628	40.4374	9.20881	1.40005	6.57747	4.78536e-11	9.96637e-10	yes	up
ENSOCUG00000020978|YPEL2	196.416	1.51588	0.230616	6.57319	4.92501e-11	1.02404e-09	yes	up
ENSOCUG00000008311|ST3GAL6	1542.32	2.32026	0.353083	6.57143	4.98338e-11	1.03506e-09	yes	up
ENSOCUG00000013366|CRYBG1	1147.95	1.48063	0.225396	6.569	5.06546e-11	1.05097e-09	yes	up
ENSOCUG00000015434|MAP3K5	3024.27	2.78198	0.423603	6.56744	5.11891e-11	1.06092e-09	yes	up
ENSOCUG00000002419|OGDH	30828.3	1.72587	0.262821	6.5667	5.14418e-11	1.06501e-09	yes	up
ENSOCUG00000002418|SAAL1	1606.39	-0.786278	0.119807	-6.56289	5.27743e-11	1.09142e-09	no	.
ENSOCUG00000014032	13126	1.71316	0.261075	6.56195	5.31081e-11	1.09715e-09	yes	up
ENSOCUG00000014539|POGLUT3	1361.26	-1.40337	0.213918	-6.56035	5.368e-11	1.10778e-09	yes	down
ENSOCUG00000015168|PLB1	522.604	2.48488	0.378905	6.55807	5.4507e-11	1.12364e-09	yes	up
ENSOCUG00000006321	5249.01	-1.06836	0.162918	-6.55767	5.46545e-11	1.12547e-09	yes	down
ENSOCUG00000015859	1934.24	1.3003	0.198339	6.55595	5.52874e-11	1.13729e-09	yes	up
ENSOCUG00000023727|LCAT	304.61	1.26978	0.193698	6.55549	5.54592e-11	1.13961e-09	yes	up
ENSOCUG00000000574|PLEKHH1	759.637	1.58631	0.242049	6.5537	5.61289e-11	1.15214e-09	yes	up
ENSOCUG00000001963|TNS1	9830.03	0.79517	0.121378	6.5512	5.70746e-11	1.1703e-09	no	.
ENSOCUG00000002694|KPNA1	2882.92	-0.613155	0.09363	-6.5487	5.80398e-11	1.18883e-09	no	.
ENSOCUG00000001489|ADGRF5	5536.9	1.61945	0.24738	6.54642	5.89343e-11	1.20587e-09	yes	up
ENSOCUG00000004633|PTGER3	1014.07	2.82541	0.431748	6.54413	5.98409e-11	1.22312e-09	yes	up
ENSOCUG00000011091|GALNT10	560.028	-1.08277	0.165552	-6.54035	6.13738e-11	1.25312e-09	yes	down
ENSOCUG00000010690|FAM126B	1443.83	1.11229	0.170082	6.53972	6.16326e-11	1.25707e-09	yes	up
ENSOCUG00000014447	3586.75	-1.19231	0.18236	-6.5382	6.22628e-11	1.26858e-09	yes	down
ENSOCUG00000015537|ATP5PD	5951.25	1.60827	0.246141	6.53393	6.40652e-11	1.30392e-09	yes	up
ENSOCUG00000009489	3814.74	-1.15068	0.176174	-6.53151	6.51093e-11	1.32377e-09	yes	down
ENSOCUG00000013065|KLHL24	3918.48	1.41215	0.216245	6.53031	6.56336e-11	1.33303e-09	yes	up
ENSOCUG00000013586|STIL	785.103	-0.891118	0.136544	-6.52625	6.74377e-11	1.36822e-09	no	.
ENSOCUG00000038502	204.702	2.41098	0.36948	6.52532	6.78552e-11	1.37525e-09	yes	up
ENSOCUG00000007099|ZNF397	913.564	1.01136	0.155009	6.52452	6.82196e-11	1.38118e-09	yes	up
ENSOCUG00000024439|ETFB	21027.2	2.50566	0.384178	6.52213	6.93147e-11	1.40188e-09	yes	up
ENSOCUG00000017905|PCK1	1759.71	3.79865	0.582756	6.51843	7.10488e-11	1.43544e-09	yes	up
ENSOCUG00000004070|ITPA	828.87	-1.19784	0.183944	-6.512	7.41584e-11	1.49669e-09	yes	down
ENSOCUG00000015214|PSMC3IP	3018.73	-0.881074	0.135395	-6.50742	7.64508e-11	1.54134e-09	no	.
ENSOCUG00000027604|MLLT6	3882.04	0.876378	0.134728	6.50479	7.78024e-11	1.56695e-09	no	.
ENSOCUG00000002025|TM9SF2	3149.69	-0.583804	0.0897818	-6.50248	7.90078e-11	1.58957e-09	no	.
ENSOCUG00000010773|IRAG1	580.05	1.53227	0.235654	6.50223	7.91376e-11	1.59052e-09	yes	up
ENSOCUG00000029743|ADD3	8379.05	-0.642803	0.0989209	-6.49816	8.13108e-11	1.63249e-09	no	.
ENSOCUG00000005664|GNPAT	5640.33	1.69328	0.260694	6.4953	8.28664e-11	1.66199e-09	yes	up
ENSOCUG00000009815|PNPLA8	2104.97	1.03299	0.159108	6.4924	8.44769e-11	1.69077e-09	yes	up
ENSOCUG00000007309|IKZF2	540.339	1.56153	0.240513	6.49252	8.44133e-11	1.69077e-09	yes	up
ENSOCUG00000012669|GORASP2	875.74	-0.782099	0.120542	-6.48819	8.68744e-11	1.73695e-09	no	.
ENSOCUG00000023433|ITSN2	11405	1.05885	0.163215	6.48749	8.72774e-11	1.74319e-09	yes	up
ENSOCUG00000026424|HNRNPAB	25999	-0.883526	0.136221	-6.48599	8.81497e-11	1.75879e-09	no	.
ENSOCUG00000001765|DKK2	914.826	-1.57471	0.242884	-6.48339	8.96835e-11	1.78754e-09	yes	down
ENSOCUG00000033803	289.775	-2.00735	0.309669	-6.48225	9.03664e-11	1.79929e-09	yes	down
ENSOCUG00000031111	112.947	3.1217	0.481814	6.47905	9.23028e-11	1.83595e-09	yes	up
ENSOCUG00000008958|ZNF12	2672.39	1.01416	0.156608	6.47577	9.43316e-11	1.87437e-09	yes	up
ENSOCUG00000008499|FGF10	1176.19	-2.25942	0.349032	-6.47339	9.58268e-11	1.90211e-09	yes	down
ENSOCUG00000025297	2720.6	-1.64658	0.254492	-6.47004	9.79767e-11	1.94278e-09	yes	down
ENSOCUG00000005332|CDC14B	1055.43	1.37666	0.212827	6.46845	9.9016e-11	1.95735e-09	yes	up
ENSOCUG00000017085|COX5B	4619.43	2.31537	0.357947	6.46846	9.90097e-11	1.95735e-09	yes	up
ENSOCUG00000009573|C18orf25	1815.33	1.15633	0.178761	6.46857	9.89336e-11	1.95735e-09	yes	up
ENSOCUG00000011387|ITGA2	3031.13	1.92027	0.296944	6.46678	1.00111e-10	1.97696e-09	yes	up
ENSOCUG00000005510|XPO5	2587.06	-0.832188	0.12872	-6.46512	1.01218e-10	1.99678e-09	no	.
ENSOCUG00000008673|ATG9B	80.7583	2.85982	0.44238	6.46462	1.01551e-10	2.00128e-09	yes	up
ENSOCUG00000034236	53.3343	4.01967	0.62202	6.46228	1.03139e-10	2.03051e-09	yes	up
ENSOCUG00000001590|KLC4	2930.79	1.43144	0.22154	6.46131	1.03803e-10	2.0415e-09	yes	up
ENSOCUG00000010302|CCDC28A	325.423	1.11219	0.172146	6.46077	1.04173e-10	2.04668e-09	yes	up
ENSOCUG00000012874|CRYBG3	8752.94	0.69103	0.106998	6.45836	1.05841e-10	2.07733e-09	no	.
ENSOCUG00000012730|TAX1BP1	17946.6	0.974009	0.150867	6.45606	1.07464e-10	2.10704e-09	no	.
ENSOCUG00000008455|SSR2	2004.76	-0.900308	0.139462	-6.45557	1.0781e-10	2.10954e-09	no	.
ENSOCUG00000035590|ITGB3BP	515.991	-1.30852	0.202695	-6.45562	1.07777e-10	2.10954e-09	yes	down
ENSOCUG00000000928|MFN1	12241.6	1.15823	0.179483	6.45315	1.0955e-10	2.1414e-09	yes	up
ENSOCUG00000001892|RNF19A	5534.58	1.09807	0.170262	6.44933	1.12344e-10	2.19378e-09	yes	up
ENSOCUG00000004122|NIPSNAP1	6281.57	1.74434	0.270516	6.44819	1.13195e-10	2.20816e-09	yes	up
ENSOCUG00000011511|FBN3	772.47	-2.50251	0.388232	-6.44592	1.14903e-10	2.23921e-09	yes	down
ENSOCUG00000026923|HPF1	1390.99	-1.02111	0.158416	-6.44574	1.15039e-10	2.2396e-09	yes	down
ENSOCUG00000000074	17581.2	-1.34707	0.209066	-6.4433	1.16907e-10	2.27365e-09	yes	down
ENSOCUG00000005335|CARF	1266.53	1.44465	0.224224	6.44287	1.17238e-10	2.27779e-09	yes	up
ENSOCUG00000025400|LLGL1	568.282	-1.00846	0.156541	-6.4421	1.1783e-10	2.28699e-09	yes	down
ENSOCUG00000016426|AGER	473.552	1.56128	0.24238	6.44146	1.18328e-10	2.29435e-09	yes	up
ENSOCUG00000023877|DDIT3	1127.66	0.898285	0.139493	6.43964	1.19755e-10	2.31847e-09	no	.
ENSOCUG00000027096	7099.54	-0.60921	0.0946041	-6.43957	1.19813e-10	2.31847e-09	no	.
ENSOCUG00000003055	3617.95	1.48465	0.231009	6.42681	1.30307e-10	2.51901e-09	yes	up
ENSOCUG00000008021	10865.3	-1.17677	0.183117	-6.42637	1.30687e-10	2.52381e-09	yes	down
ENSOCUG00000000779|RSPO2	111.076	-6.42047	0.999209	-6.42555	1.31393e-10	2.53491e-09	yes	down
ENSOCUG00000011895|HYDIN	48.4016	-8.63203	1.34351	-6.42499	1.31874e-10	2.54165e-09	yes	down
ENSOCUG00000015693	4131.3	1.54627	0.240689	6.42434	1.32444e-10	2.55007e-09	yes	up
ENSOCUG00000009469	4267.39	1.13752	0.177227	6.41843	1.37689e-10	2.64843e-09	yes	up
ENSOCUG00000007351|SCML2	623.966	-1.2719	0.198171	-6.41822	1.37875e-10	2.64934e-09	yes	down
ENSOCUG00000001235|ADAM19	4377.09	-0.846916	0.131961	-6.41793	1.38136e-10	2.65171e-09	no	.
ENSOCUG00000003425|GLG1	13122.1	-1.06248	0.165556	-6.4176	1.38436e-10	2.65219e-09	yes	down
ENSOCUG00000033321	70.0685	9.03789	1.40829	6.41764	1.384e-10	2.65219e-09	yes	up
ENSOCUG00000016261|PSAP	9288.56	-0.440959	0.0687802	-6.41114	1.44437e-10	2.76441e-09	no	.
ENSOCUG00000017723|CAVIN2	19155.7	1.91891	0.299349	6.41027	1.4526e-10	2.77739e-09	yes	up
ENSOCUG00000029273	1985.69	2.0224	0.315657	6.40695	1.48464e-10	2.83583e-09	yes	up
ENSOCUG00000017492	31211.1	-1.01877	0.159042	-6.40564	1.49735e-10	2.85729e-09	yes	down
ENSOCUG00000026319|U1	1308.52	1.81531	0.283481	6.40366	1.51698e-10	2.89187e-09	yes	up
ENSOCUG00000007932|ZNF655	3141.82	1.08675	0.169806	6.39993	1.55447e-10	2.96041e-09	yes	up
ENSOCUG00000025074|NDUFB9	12669	1.61194	0.251947	6.39794	1.57492e-10	2.9964e-09	yes	up
ENSOCUG00000009949|CD200	682.307	1.91817	0.299864	6.39682	1.58649e-10	3.01543e-09	yes	up
ENSOCUG00000029104	200.559	2.10083	0.328464	6.39592	1.59585e-10	3.03023e-09	yes	up
ENSOCUG00000015344|HEBP1	3219.99	-0.561064	0.0877987	-6.39034	1.65512e-10	3.13659e-09	no	.
ENSOCUG00000002855|ATXN2	16081	1.32757	0.207746	6.39036	1.65497e-10	3.13659e-09	yes	up
ENSOCUG00000026311	40079	-0.482435	0.0755005	-6.38983	1.66069e-10	3.14405e-09	no	.
ENSOCUG00000026606|SCARNA2	3357.1	0.549201	0.085994	6.38651	1.69716e-10	3.20993e-09	no	.
ENSOCUG00000000289|PLEKHG3	2752.2	0.797026	0.124846	6.38406	1.72456e-10	3.25856e-09	no	.
ENSOCUG00000016501|SEC61A1	2251.46	-1.32031	0.206964	-6.3794	1.7778e-10	3.35586e-09	yes	down
ENSOCUG00000033613|PON3	299.707	-1.99653	0.31299	-6.37889	1.78372e-10	3.36373e-09	yes	down
ENSOCUG00000032944	613.633	1.63738	0.256695	6.37869	1.78614e-10	3.365e-09	yes	up
ENSOCUG00000026226	2908.88	-1.47682	0.231596	-6.3767	1.80946e-10	3.40561e-09	yes	down
ENSOCUG00000010456|RASGEF1B	1982.28	1.91448	0.30029	6.37544	1.82433e-10	3.43024e-09	yes	up
ENSOCUG00000022444	2925.17	2.55238	0.400421	6.37424	1.83867e-10	3.45383e-09	yes	up
ENSOCUG00000025190|LRRC58	1409.48	-0.771488	0.12109	-6.37118	1.87581e-10	3.52016e-09	no	.
ENSOCUG00000007719|PDE3B	23657.8	3.08764	0.484778	6.36919	1.90031e-10	3.56267e-09	yes	up
ENSOCUG00000021094|U1	1290.39	1.82146	0.286199	6.36431	1.96167e-10	3.67413e-09	yes	up
ENSOCUG00000015267|GPX8	2813.86	-0.973227	0.152938	-6.36354	1.97155e-10	3.68546e-09	no	.
ENSOCUG00000003012|TOMM34	665.904	-0.857704	0.134782	-6.36364	1.97023e-10	3.68546e-09	no	.
ENSOCUG00000007598|NSUN4	22198.2	1.79688	0.282449	6.36176	1.99452e-10	3.72479e-09	yes	up
ENSOCUG00000017863|RRP15	2615.72	-1.13572	0.178727	-6.35453	2.09062e-10	3.90047e-09	yes	down
ENSOCUG00000030143	6475.14	1.43931	0.226542	6.35339	2.10618e-10	3.92569e-09	yes	up
ENSOCUG00000001827|MACO1	7447.98	1.15358	0.18164	6.35094	2.14003e-10	3.98492e-09	yes	up
ENSOCUG00000038177	469.538	2.20183	0.346781	6.34935	2.16231e-10	4.02251e-09	yes	up
ENSOCUG00000009645	2132.9	0.959121	0.151122	6.34667	2.20032e-10	4.08929e-09	no	.
ENSOCUG00000010961	4496.49	-0.774724	0.122099	-6.34504	2.22364e-10	4.12863e-09	no	.
ENSOCUG00000006151|PDIA5	1584.26	-1.08087	0.170511	-6.339	2.31256e-10	4.2896e-09	yes	down
ENSOCUG00000001455|GPI	21056.8	1.40087	0.221015	6.33832	2.32286e-10	4.30456e-09	yes	up
ENSOCUG00000016666|HNRNPUL1	13770.4	-0.590241	0.0931313	-6.33773	2.33179e-10	4.31696e-09	no	.
ENSOCUG00000032398|ORYCUNV1R1556	485.5	0.981222	0.154834	6.33726	2.33888e-10	4.32591e-09	no	.
ENSOCUG00000014771|TBKBP1	900.747	1.70544	0.269162	6.33611	2.35639e-10	4.35412e-09	yes	up
ENSOCUG00000029532|EHD1	1886.75	-0.78465	0.123871	-6.33439	2.38276e-10	4.39863e-09	no	.
ENSOCUG00000001972|TXNDC12	1385.92	-0.738286	0.116573	-6.33327	2.40021e-10	4.42659e-09	no	.
ENSOCUG00000003723	3160.21	1.39746	0.220805	6.32893	2.46865e-10	4.54846e-09	yes	up
ENSOCUG00000013599|PPP6R2	2444.7	1.4573	0.23038	6.32562	2.52212e-10	4.64253e-09	yes	up
ENSOCUG00000013662|ACADM	30391.3	2.54528	0.402458	6.32434	2.54312e-10	4.67672e-09	yes	up
ENSOCUG00000000069|MYO1C	10960.7	0.739815	0.117024	6.32189	2.58389e-10	4.74716e-09	no	.
ENSOCUG00000016540|ACAA2	19948.8	2.11819	0.33515	6.32013	2.61344e-10	4.79687e-09	yes	up
ENSOCUG00000023674	1877.92	-1.01676	0.160919	-6.31844	2.64225e-10	4.84513e-09	yes	down
ENSOCUG00000009356|PKDREJ	1429.5	-0.96671	0.153027	-6.31727	2.6623e-10	4.87725e-09	no	.
ENSOCUG00000024006	686.539	-1.84463	0.29207	-6.3157	2.68936e-10	4.92215e-09	yes	down
ENSOCUG00000008523|FLT1	2168.67	1.33054	0.210682	6.31539	2.69479e-10	4.92739e-09	yes	up
ENSOCUG00000012069|KIFC3	1024.75	1.06615	0.168973	6.3096	2.79766e-10	5.11063e-09	yes	up
ENSOCUG00000012585|MIGA2	2550.79	1.93969	0.307491	6.30811	2.82465e-10	5.15505e-09	yes	up
ENSOCUG00000027442	119.36	2.37381	0.376553	6.30406	2.89941e-10	5.28647e-09	yes	up
ENSOCUG00000008444|UBFD1	4413.08	-0.624434	0.0990585	-6.30369	2.9065e-10	5.28939e-09	no	.
ENSOCUG00000000672|EPHA7	329.318	-2.87275	0.455723	-6.30371	2.90597e-10	5.28939e-09	yes	down
ENSOCUG00000006697|HK1	7217.37	1.62353	0.257655	6.30117	2.9541e-10	5.37095e-09	yes	up
ENSOCUG00000028195	2060.96	-1.08181	0.171742	-6.29901	2.99548e-10	5.44104e-09	yes	down
ENSOCUG00000035929	25.5071	8.54449	1.35672	6.29789	3.01716e-10	5.47525e-09	yes	up
ENSOCUG00000007533|DUSP10	475.561	1.93286	0.30696	6.29677	3.03907e-10	5.50981e-09	yes	up
ENSOCUG00000001543|FAM13C	1307.9	1.69542	0.269339	6.29474	3.07913e-10	5.57195e-09	yes	up
ENSOCUG00000000013|RAD18	1597.49	-0.961177	0.152695	-6.29477	3.07864e-10	5.57195e-09	no	.
ENSOCUG00000008965|CYTH1	5102.18	1.10383	0.175395	6.29338	3.10623e-10	5.61571e-09	yes	up
ENSOCUG00000004975|CRAMP1	2566.98	1.02685	0.163225	6.29098	3.15469e-10	5.69798e-09	yes	up
ENSOCUG00000016119|SNAP25	49.9262	-8.67683	1.37936	-6.29048	3.16492e-10	5.7111e-09	yes	down
ENSOCUG00000004189	4731.55	-0.522046	0.083126	-6.28018	3.38173e-10	6.09661e-09	no	.
ENSOCUG00000025234	2378.34	-1.13809	0.181243	-6.27935	3.39982e-10	6.12349e-09	yes	down
ENSOCUG00000007046|PPIL1	567.902	-1.0172	0.162013	-6.27851	3.41838e-10	6.15116e-09	yes	down
ENSOCUG00000007013|SLC16A13	260.008	1.3629	0.217364	6.27014	3.60734e-10	6.48513e-09	yes	up
ENSOCUG00000015625|CUX1	6913.43	0.566591	0.090376	6.26926	3.62757e-10	6.51541e-09	no	.
ENSOCUG00000034334|API5	4705.5	-0.799178	0.127483	-6.26892	3.63569e-10	6.52392e-09	no	.
ENSOCUG00000036117	82.9024	2.81872	0.449688	6.26816	3.6534e-10	6.54958e-09	yes	up
ENSOCUG00000004964|OCLN	765.155	1.29325	0.206358	6.26703	3.68e-10	6.59114e-09	yes	up
ENSOCUG00000013074|WEE1	1902.93	-1.39541	0.222664	-6.26688	3.68345e-10	6.59118e-09	yes	down
ENSOCUG00000011390|ADGRL4	1451.31	1.95367	0.311961	6.26255	3.78735e-10	6.77082e-09	yes	up
ENSOCUG00000024878|H2AC6	2253.93	-1.36442	0.217958	-6.26	3.84974e-10	6.8696e-09	yes	down
ENSOCUG00000011598|SLC39A7	5493.75	-1.24435	0.198775	-6.26007	3.84793e-10	6.8696e-09	yes	down
ENSOCUG00000009479|TTC9C	770.316	-0.852189	0.136143	-6.2595	3.86221e-10	6.88546e-09	no	.
ENSOCUG00000009274|SRSF5	8652.78	0.824584	0.131747	6.25883	3.87877e-10	6.9086e-09	no	.
ENSOCUG00000006171|MINDY2	4129.22	1.30476	0.208721	6.25122	4.07262e-10	7.24715e-09	yes	up
ENSOCUG00000010844|ARHGEF15	889.089	2.07136	0.331522	6.24805	4.1562e-10	7.38906e-09	yes	up
ENSOCUG00000021228|DHRS11	1866.39	1.96305	0.314404	6.2437	4.27335e-10	7.59032e-09	yes	up
ENSOCUG00000011340|MPL	987.689	-1.26929	0.203304	-6.24332	4.28387e-10	7.602e-09	yes	down
ENSOCUG00000010384|IL16	759.242	1.51614	0.242854	6.24303	4.29183e-10	7.6091e-09	yes	up
ENSOCUG00000002260|ACSS2	9027	2.32044	0.371808	6.24095	4.34932e-10	7.70394e-09	yes	up
ENSOCUG00000037138|H2AX	1597.57	-1.71676	0.275115	-6.24016	4.3713e-10	7.73575e-09	yes	down
ENSOCUG00000021007	1251.04	-1.19832	0.192081	-6.23859	4.41534e-10	7.80651e-09	yes	down
ENSOCUG00000025521|SIRT3	1573.38	1.62222	0.260154	6.23562	4.50005e-10	7.94899e-09	yes	up
ENSOCUG00000025539|U1	12033.1	1.92898	0.309397	6.23462	4.52881e-10	7.99245e-09	yes	up
ENSOCUG00000015702|EPOR	147.704	1.95436	0.313482	6.23437	4.536e-10	7.99782e-09	yes	up
ENSOCUG00000007057|ZGRF1	1010.25	-0.941666	0.151071	-6.23329	4.56737e-10	8.04576e-09	no	.
ENSOCUG00000007140|ABL1	4735.09	-0.732134	0.11746	-6.23306	4.5742e-10	8.05042e-09	no	.
ENSOCUG00000009799|ZBTB43	592.39	0.902306	0.144817	6.23066	4.64468e-10	8.167e-09	no	.
ENSOCUG00000027106|HAS2	1192.91	-2.21842	0.35624	-6.22732	4.74476e-10	8.32776e-09	yes	down
ENSOCUG00000015932	136.426	2.53888	0.407694	6.22742	4.74165e-10	8.32776e-09	yes	up
ENSOCUG00000014261|TDRD3	4068.54	1.20526	0.193564	6.22664	4.76539e-10	8.35637e-09	yes	up
ENSOCUG00000029385	448.039	1.74343	0.280076	6.22485	4.82004e-10	8.44449e-09	yes	up
ENSOCUG00000020067|SNORA81	164.471	1.34723	0.216448	6.22425	4.83862e-10	8.46935e-09	yes	up
ENSOCUG00000001008	854.677	-0.765921	0.123082	-6.22286	4.8817e-10	8.53699e-09	no	.
ENSOCUG00000022640	1003.08	-1.4038	0.225639	-6.22143	4.92631e-10	8.60718e-09	yes	down
ENSOCUG00000002623	781.785	1.82965	0.294102	6.22114	4.93555e-10	8.61551e-09	yes	up
ENSOCUG00000011299|CHEK2	632.504	-1.27344	0.204746	-6.2196	4.98435e-10	8.69281e-09	yes	down
ENSOCUG00000010170	37.8678	4.27886	0.688547	6.21433	5.15427e-10	8.98103e-09	yes	up
ENSOCUG00000000272|EMC1	5194.49	-0.727162	0.11705	-6.2124	5.21819e-10	9.08399e-09	no	.
ENSOCUG00000006270|RIPPLY1	26.9237	8.62227	1.38794	6.21226	5.2228e-10	9.08399e-09	yes	up
ENSOCUG00000013817|EXD1	659.203	2.44434	0.393735	6.20809	5.36326e-10	9.31987e-09	yes	up
ENSOCUG00000006493|STMN1	29270.7	-1.85512	0.298912	-6.20624	5.42663e-10	9.4215e-09	yes	down
ENSOCUG00000015195|COASY	1125.16	1.49308	0.240653	6.2043	5.49415e-10	9.53012e-09	yes	up
ENSOCUG00000015708|TMEM109	885.926	-0.848626	0.136871	-6.2002	5.63897e-10	9.77253e-09	no	.
ENSOCUG00000021735|ITGA7	12015	1.66375	0.268383	6.19915	5.67676e-10	9.82033e-09	yes	up
ENSOCUG00000014795|IGF1R	18116.3	-1.91808	0.309405	-6.19925	5.67341e-10	9.82033e-09	yes	down
ENSOCUG00000005927|ACSM5	964.969	2.12351	0.34258	6.1986	5.69692e-10	9.84637e-09	yes	up
ENSOCUG00000026271|RAB3IL1	1440.4	-0.570634	0.0920827	-6.19697	5.75592e-10	9.93942e-09	no	.
ENSOCUG00000013941|CEP250	22337.5	1.30307	0.210427	6.19249	5.92217e-10	1.02173e-08	yes	up
ENSOCUG00000005468	6154.82	1.40196	0.226442	6.19127	5.96818e-10	1.02875e-08	yes	up
ENSOCUG00000031663|MRC2	3243.13	-1.48488	0.23984	-6.19112	5.97397e-10	1.02883e-08	yes	down
ENSOCUG00000006121|APLF	5094.44	-0.677144	0.109394	-6.18997	6.01758e-10	1.03541e-08	no	.
ENSOCUG00000017682|CENPS	1555.93	-1.80568	0.291797	-6.18812	6.08876e-10	1.04672e-08	yes	down
ENSOCUG00000027626	204.514	2.74365	0.443403	6.18772	6.10396e-10	1.0484e-08	yes	up
ENSOCUG00000011474|RNF157	1234.71	-1.91844	0.310097	-6.18657	6.14874e-10	1.05515e-08	yes	down
ENSOCUG00000004829|ESR1	4172.84	3.29451	0.532584	6.1859	6.17509e-10	1.05849e-08	yes	up
ENSOCUG00000000312|IGDCC4	2798.09	-1.58829	0.256765	-6.18579	6.17918e-10	1.05849e-08	yes	down
ENSOCUG00000002704|RANGAP1	6899.5	-0.88029	0.142337	-6.18457	6.22733e-10	1.06579e-08	no	.
ENSOCUG00000006928|XBP1	2425.93	-1.01894	0.164766	-6.18413	6.24448e-10	1.06777e-08	yes	down
ENSOCUG00000010908|SHISA6	68.213	-3.44775	0.557754	-6.18148	6.35014e-10	1.08488e-08	yes	down
ENSOCUG00000010028|LIN9	596.873	-1.13514	0.183669	-6.18035	6.39596e-10	1.09174e-08	yes	down
ENSOCUG00000009436|CNGA2	2276.76	1.46418	0.237045	6.17678	6.54216e-10	1.1157e-08	yes	up
ENSOCUG00000015802|FBXW10	403.776	1.94771	0.315488	6.17364	6.67345e-10	1.13708e-08	yes	up
ENSOCUG00000025762|PGPEP1	387.92	1.28361	0.207937	6.17306	6.69821e-10	1.1403e-08	yes	up
ENSOCUG00000012648|MAN1A2	2963.58	-0.540298	0.0875405	-6.17197	6.74437e-10	1.14613e-08	no	.
ENSOCUG00000037340	1070.95	0.752544	0.121927	6.17207	6.74023e-10	1.14613e-08	no	.
ENSOCUG00000009623	4840.35	-0.863157	0.139856	-6.17175	6.75376e-10	1.14671e-08	no	.
ENSOCUG00000002390|TUT4	9620.08	0.397551	0.0644207	6.17117	6.77863e-10	1.14992e-08	no	.
ENSOCUG00000005849|DDX6	10634.7	-0.774191	0.125565	-6.16568	7.01801e-10	1.18948e-08	no	.
ENSOCUG00000010319	824.859	2.17106	0.352167	6.16485	7.05516e-10	1.19472e-08	yes	up
ENSOCUG00000010019|EXOC3L1	360.16	2.56278	0.415981	6.16081	7.23735e-10	1.2245e-08	yes	up
ENSOCUG00000001555|ACE	859.029	2.41927	0.392701	6.16058	7.24803e-10	1.22523e-08	yes	up
ENSOCUG00000001832	6712.6	1.584	0.257131	6.16027	7.26209e-10	1.22653e-08	yes	up
ENSOCUG00000000270	2960.18	-0.793803	0.128867	-6.15987	7.28029e-10	1.22799e-08	no	.
ENSOCUG00000010007|YARS1	2858.01	-0.835838	0.135692	-6.1598	7.2835e-10	1.22799e-08	no	.
ENSOCUG00000021526|FUS	11178.4	-0.962339	0.156292	-6.15731	7.39927e-10	1.24642e-08	no	.
ENSOCUG00000013552|KCNN3	382.474	-1.12485	0.182702	-6.15671	7.42717e-10	1.25002e-08	yes	down
ENSOCUG00000015981|DGKH	3553.16	1.45999	0.237163	6.15603	7.45895e-10	1.25428e-08	yes	up
ENSOCUG00000003327|SLTM	20041.5	0.87102	0.141512	6.15511	7.50242e-10	1.26049e-08	no	.
ENSOCUG00000014942|POLD2	8462.37	2.65451	0.431363	6.15378	7.5658e-10	1.27003e-08	yes	up
ENSOCUG00000021275|ENDOG	348.232	2.10382	0.341928	6.15282	7.61181e-10	1.27664e-08	yes	up
ENSOCUG00000005106|CFAP57	199.354	1.82138	0.296205	6.14906	7.79445e-10	1.30613e-08	yes	up
ENSOCUG00000007070|ADAM15	926.259	1.71923	0.279618	6.14848	7.8229e-10	1.30976e-08	yes	up
ENSOCUG00000016808|HSDL2	10940.9	2.15599	0.350705	6.14758	7.86738e-10	1.31606e-08	yes	up
ENSOCUG00000023564	2109.01	-0.926088	0.150677	-6.14616	7.93804e-10	1.32673e-08	no	.
ENSOCUG00000000017|LIPE	5217.06	3.11852	0.507576	6.14394	8.04984e-10	1.34425e-08	yes	up
ENSOCUG00000004137|PRSS23	1779.26	-1.30615	0.212597	-6.14379	8.05741e-10	1.34434e-08	yes	down
ENSOCUG00000008225|LACTB2	1025.18	1.13221	0.184292	6.14354	8.07013e-10	1.3453e-08	yes	up
ENSOCUG00000010916|SACS	6367.48	-0.628071	0.102279	-6.14078	8.21158e-10	1.3677e-08	no	.
ENSOCUG00000011450|WDR75	4203.73	-0.702598	0.114431	-6.13994	8.25543e-10	1.37381e-08	no	.
ENSOCUG00000000847|PTPRD	10680.1	-1.36978	0.22311	-6.13949	8.27894e-10	1.37653e-08	yes	down
ENSOCUG00000032613|SLC2A13	354.618	-1.10413	0.179857	-6.13894	8.30763e-10	1.38011e-08	yes	down
ENSOCUG00000019936|SNORD86	148.683	-2.58854	0.421723	-6.138	8.35689e-10	1.3859e-08	yes	down
ENSOCUG00000035288|SDHB	4501.92	1.6425	0.267594	6.13802	8.35564e-10	1.3859e-08	yes	up
ENSOCUG00000024265|MAPRE1	6432.05	-0.499853	0.0814671	-6.13564	8.48164e-10	1.40538e-08	no	.
ENSOCUG00000011014|P3H2	2797.44	-1.43657	0.234142	-6.13548	8.49021e-10	1.40559e-08	yes	down
ENSOCUG00000012794|SFR1	294.101	-1.06616	0.173829	-6.13336	8.60397e-10	1.4232e-08	yes	down
ENSOCUG00000016554|IDH3G	13004.3	1.64484	0.268187	6.13316	8.61515e-10	1.42383e-08	yes	up
ENSOCUG00000007683|RALGPS1	437.08	1.35269	0.220661	6.13016	8.77894e-10	1.44965e-08	yes	up
ENSOCUG00000006534	30451.7	1.54751	0.252595	6.12645	8.98602e-10	1.48258e-08	yes	up
ENSOCUG00000029106	2373.3	2.12089	0.346262	6.12508	9.06362e-10	1.4941e-08	yes	up
ENSOCUG00000036259	489.084	3.25634	0.531663	6.12482	9.0785e-10	1.49493e-08	yes	up
ENSOCUG00000003233|TRIM7	783.02	1.31644	0.214939	6.12472	9.08419e-10	1.49493e-08	yes	up
ENSOCUG00000015763|PSRC1	579.403	-1.34619	0.219912	-6.12148	9.27124e-10	1.52441e-08	yes	down
ENSOCUG00000025997	520.124	-1.49463	0.244168	-6.1213	9.28174e-10	1.52483e-08	yes	down
ENSOCUG00000015292|NEDD9	805.934	1.12978	0.184609	6.11987	9.36546e-10	1.53728e-08	yes	up
ENSOCUG00000000594	3702.11	0.992969	0.16226	6.11963	9.37951e-10	1.53827e-08	no	.
ENSOCUG00000014773|HSPH1	9587.89	-0.765093	0.125062	-6.11771	9.49294e-10	1.55555e-08	no	.
ENSOCUG00000021310	164.395	3.1485	0.514776	6.11626	9.57991e-10	1.56847e-08	yes	up
ENSOCUG00000026893|C1orf115	1946.13	1.25188	0.20477	6.11361	9.73998e-10	1.59332e-08	yes	up
ENSOCUG00000010217|PSMC2	3790.84	-0.686535	0.112315	-6.11256	9.80465e-10	1.60254e-08	no	.
ENSOCUG00000001828|CERK	1943.33	1.21269	0.198525	6.10847	1.00591e-09	1.64273e-08	yes	up
ENSOCUG00000023110	822.894	1.65947	0.27174	6.10682	1.01635e-09	1.65837e-08	yes	up
ENSOCUG00000017572|PPP2R5A	3028.88	1.51405	0.247937	6.10659	1.01782e-09	1.65937e-08	yes	up
ENSOCUG00000012588|RHOU	351.057	-2.03084	0.332618	-6.10562	1.02403e-09	1.66807e-08	yes	down
ENSOCUG00000001357|HNRNPD	22167.7	-0.617219	0.101109	-6.10452	1.03112e-09	1.67821e-08	no	.
ENSOCUG00000010770|PAK5	31.902	-8.0307	1.31571	-6.10371	1.03636e-09	1.68389e-08	yes	down
ENSOCUG00000025123|GCNT4	392.17	2.58253	0.423105	6.10375	1.03611e-09	1.68389e-08	yes	up
ENSOCUG00000017645|GALNT13	144.085	-1.9575	0.32082	-6.10154	1.0505e-09	1.70542e-08	yes	down
ENSOCUG00000004655	307.576	3.19419	0.523768	6.09849	1.07078e-09	1.73689e-08	yes	up
ENSOCUG00000027586|EPM2AIP1	1975.97	-0.518246	0.0850203	-6.09556	1.09056e-09	1.76749e-08	no	.
ENSOCUG00000012301	3427.63	0.519178	0.0852119	6.09279	1.10957e-09	1.79677e-08	no	.
ENSOCUG00000017233|H1-3	9622.09	-1.1095	0.182146	-6.09125	1.12031e-09	1.81265e-08	yes	down
ENSOCUG00000005676|ALG2	244.072	-1.37119	0.225199	-6.0888	1.13761e-09	1.83909e-08	yes	down
ENSOCUG00000000988|SEC31B	932.311	1.88106	0.309023	6.08711	1.14965e-09	1.85699e-08	yes	up
ENSOCUG00000032871	147.065	4.13691	0.679741	6.086	1.15765e-09	1.86835e-08	yes	up
ENSOCUG00000003145|UNG	615.029	-1.45516	0.239157	-6.08455	1.16821e-09	1.88381e-08	yes	down
ENSOCUG00000008755	3304.52	1.32582	0.217919	6.084	1.17218e-09	1.88864e-08	yes	up
ENSOCUG00000034982	1798.66	-1.56304	0.256938	-6.08335	1.17696e-09	1.89475e-08	yes	down
ENSOCUG00000002553|EMILIN2	6955.91	-1.76175	0.289769	-6.07984	1.20301e-09	1.93507e-08	yes	down
ENSOCUG00000016614|NDEL1	5743.74	0.931042	0.153189	6.07775	1.2188e-09	1.95883e-08	no	.
ENSOCUG00000000467|RPA3	943.406	-1.22746	0.202023	-6.07584	1.23338e-09	1.98061e-08	yes	down
ENSOCUG00000014473	11718.9	2.09095	0.344162	6.0755	1.23602e-09	1.9832e-08	yes	up
ENSOCUG00000008325	3991.78	-0.700104	0.115239	-6.07525	1.23795e-09	1.98463e-08	no	.
ENSOCUG00000006216	1995.81	-1.11698	0.183884	-6.0744	1.24454e-09	1.99354e-08	yes	down
ENSOCUG00000005028|FKBP15	5488.89	1.04226	0.171914	6.06267	1.33883e-09	2.14279e-08	yes	up
ENSOCUG00000016825	1675.91	0.987239	0.162907	6.06012	1.3602e-09	2.17519e-08	no	.
ENSOCUG00000007042|DCX	466.035	-2.01879	0.333365	-6.0558	1.39723e-09	2.23255e-08	yes	down
ENSOCUG00000005144|STXBP6	476.158	-1.5972	0.263757	-6.05558	1.39911e-09	2.23371e-08	yes	down
ENSOCUG00000039679	397.976	1.34222	0.221836	6.05052	1.44375e-09	2.30307e-08	yes	up
ENSOCUG00000007012|NELFE	2516.21	-0.602841	0.0996615	-6.04889	1.45845e-09	2.32459e-08	no	.
ENSOCUG00000034485|COX14	2041.19	2.04539	0.338157	6.04863	1.4608e-09	2.3264e-08	yes	up
ENSOCUG00000015240|SLC2A4	393.816	3.10668	0.513647	6.04827	1.46407e-09	2.32799e-08	yes	up
ENSOCUG00000002865|C19orf12	186.879	2.39814	0.396501	6.04826	1.46421e-09	2.32799e-08	yes	up
ENSOCUG00000033822|TXN2	2959.68	2.18989	0.36223	6.0456	1.48858e-09	2.36478e-08	yes	up
ENSOCUG00000013857|NAP1L1	37859.5	-0.773961	0.128033	-6.045	1.49412e-09	2.37163e-08	no	.
ENSOCUG00000004591|ZFC3H1	30026.1	0.644873	0.106727	6.04225	1.51979e-09	2.41038e-08	no	.
ENSOCUG00000004892	3563.59	-0.639335	0.105814	-6.04204	1.5218e-09	2.41158e-08	no	.
ENSOCUG00000039297	911.823	1.8263	0.302299	6.04137	1.52816e-09	2.41966e-08	yes	up
ENSOCUG00000013476|AACS	2037.69	-0.793693	0.131424	-6.03918	1.54904e-09	2.45072e-08	no	.
ENSOCUG00000011482|POSTN	121420	-1.36935	0.226805	-6.03759	1.56434e-09	2.47288e-08	yes	down
ENSOCUG00000000582|ARL2BP	1961.46	-0.900716	0.149216	-6.03631	1.57681e-09	2.49056e-08	no	.
ENSOCUG00000004571|ZNF366	549.841	1.56978	0.260095	6.03541	1.58564e-09	2.50245e-08	yes	up
ENSOCUG00000008364|PTPN4	2003.69	1.43488	0.237752	6.03521	1.58754e-09	2.5034e-08	yes	up
ENSOCUG00000001337|PARM1	993.636	-2.38968	0.396044	-6.03388	1.6007e-09	2.52208e-08	yes	down
ENSOCUG00000012716	4085.04	-1.20272	0.199527	-6.02783	1.66174e-09	2.61612e-08	yes	down
ENSOCUG00000002972|GLCE	1125.07	-0.947272	0.157164	-6.02729	1.66733e-09	2.62278e-08	no	.
ENSOCUG00000033021	317.325	2.45675	0.407668	6.02635	1.67703e-09	2.63589e-08	yes	up
ENSOCUG00000010238|PIEZO2	11154.2	-1.18442	0.196645	-6.02311	1.71094e-09	2.68698e-08	yes	down
ENSOCUG00000023270|CHST3	362.772	-1.35161	0.224443	-6.02209	1.72178e-09	2.7018e-08	yes	down
ENSOCUG00000010468|CSTF2	2314.16	-0.585246	0.0972159	-6.02007	1.74341e-09	2.73352e-08	no	.
ENSOCUG00000013278|DHX58	1968.76	1.95781	0.325239	6.01962	1.74827e-09	2.73891e-08	yes	up
ENSOCUG00000022698|RANBP1	2214.07	-0.976949	0.162311	-6.01901	1.75486e-09	2.747e-08	no	.
ENSOCUG00000012705|PHF5A	815.874	-1.11477	0.185255	-6.01749	1.77139e-09	2.77061e-08	yes	down
ENSOCUG00000000324|PSTPIP2	1746.01	1.28911	0.214253	6.01676	1.77938e-09	2.78085e-08	yes	up
ENSOCUG00000002160|C6orf136	352.695	1.11867	0.185959	6.01566	1.79153e-09	2.79757e-08	yes	up
ENSOCUG00000017915|GUF1	2979.76	1.03102	0.171403	6.01518	1.7969e-09	2.80368e-08	yes	up
ENSOCUG00000017535|CAPN11	21.5629	8.30304	1.38065	6.01385	1.81171e-09	2.8212e-08	yes	up
ENSOCUG00000002611|PELI2	948.149	1.27595	0.21217	6.01378	1.81252e-09	2.8212e-08	yes	up
ENSOCUG00000009873	6829.15	1.65851	0.275781	6.01387	1.81149e-09	2.8212e-08	yes	up
ENSOCUG00000003436|SPTBN4	1295.71	2.19266	0.36462	6.01355	1.81509e-09	2.82291e-08	yes	up
ENSOCUG00000013971|AOX1	466.459	1.92011	0.319424	6.01118	1.84177e-09	2.86211e-08	yes	up
ENSOCUG00000024108	2603.18	-1.06232	0.176913	-6.00479	1.91576e-09	2.97468e-08	yes	down
ENSOCUG00000034229	98.7458	3.56476	0.593808	6.00323	1.93432e-09	3.00107e-08	yes	up
ENSOCUG00000015622|METTL7A	155.917	2.29353	0.382237	6.0003	1.96952e-09	3.05324e-08	yes	up
ENSOCUG00000021808|TMED3	208.091	-1.81382	0.302315	-5.99976	1.9761e-09	3.06096e-08	yes	down
ENSOCUG00000006771|TFDP1	1724.78	-1.00727	0.167917	-5.9986	1.99025e-09	3.08041e-08	yes	down
ENSOCUG00000016662	42417.4	-0.877839	0.146366	-5.99755	2.00316e-09	3.0979e-08	no	.
ENSOCUG00000036522	315.831	2.58994	0.431876	5.99694	2.01067e-09	3.10702e-08	yes	up
ENSOCUG00000026526|PPM1E	385.211	-1.61227	0.268908	-5.99564	2.02686e-09	3.12952e-08	yes	down
ENSOCUG00000024393|CLNS1A	3362.6	-0.71372	0.119153	-5.98994	2.09912e-09	3.2385e-08	no	.
ENSOCUG00000009522	560.421	1.76054	0.293937	5.98953	2.10454e-09	3.24426e-08	yes	up
ENSOCUG00000014910|TIPARP	1037.64	1.49215	0.249209	5.98754	2.13037e-09	3.28145e-08	yes	up
ENSOCUG00000015117	12153.1	-0.834511	0.139382	-5.98722	2.13457e-09	3.28529e-08	no	.
ENSOCUG00000008265|SNRK	6133.67	1.52705	0.25506	5.98702	2.13717e-09	3.28667e-08	yes	up
ENSOCUG00000034125	967.174	2.06774	0.345409	5.98636	2.14584e-09	3.29736e-08	yes	up
ENSOCUG00000013912|WDR11	6254.86	0.86445	0.144418	5.98574	2.15411e-09	3.30744e-08	no	.
ENSOCUG00000008533|DNAJC25	4559.9	1.47383	0.246312	5.9836	2.18262e-09	3.34853e-08	yes	up
ENSOCUG00000010737|RASSF8	1497.86	-1.06645	0.178245	-5.98305	2.18991e-09	3.35705e-08	yes	down
ENSOCUG00000006091|OSR1	317.798	-1.95104	0.326176	-5.98155	2.21028e-09	3.38557e-08	yes	down
ENSOCUG00000008565|PSMD1	9536.72	-0.641314	0.107274	-5.97828	2.25509e-09	3.44872e-08	no	.
ENSOCUG00000009467	208.195	1.95029	0.326227	5.97831	2.25463e-09	3.44872e-08	yes	up
ENSOCUG00000007785	1663.85	-0.899542	0.150555	-5.97482	2.30343e-09	3.51986e-08	no	.
ENSOCUG00000021825	8895.33	-1.1931	0.199707	-5.97426	2.31141e-09	3.52925e-08	yes	down
ENSOCUG00000023516|KNOP1	3815.59	-0.942142	0.157728	-5.97319	2.32656e-09	3.54957e-08	no	.
ENSOCUG00000003883|BRCA1	5614.83	-0.868165	0.145359	-5.97257	2.33541e-09	3.56024e-08	no	.
ENSOCUG00000038891|CDCA5	520.639	-1.15364	0.193176	-5.97197	2.34407e-09	3.57063e-08	yes	down
ENSOCUG00000014236|NUP210	1537.48	-1.37174	0.229796	-5.96939	2.38146e-09	3.62471e-08	yes	down
ENSOCUG00000017359|LSM8	2372.66	-0.981878	0.164607	-5.96498	2.44657e-09	3.72088e-08	no	.
ENSOCUG00000016607|TRIM28	8234.35	-0.808405	0.135537	-5.96444	2.4547e-09	3.73029e-08	no	.
ENSOCUG00000024386|CCT4	7876.45	-0.912405	0.152991	-5.9638	2.46443e-09	3.74213e-08	no	.
ENSOCUG00000029093	192.771	1.81591	0.304513	5.96333	2.47154e-09	3.74996e-08	yes	up
ENSOCUG00000008301|B4GALT4	469.486	-1.27532	0.214009	-5.95919	2.53488e-09	3.84304e-08	yes	down
ENSOCUG00000007809	19733.5	1.21482	0.20387	5.95881	2.54075e-09	3.8489e-08	yes	up
ENSOCUG00000008592|AHCY	2140.35	-0.986414	0.165607	-5.95635	2.5793e-09	3.90423e-08	no	.
ENSOCUG00000003903|CENPU	6562.64	-1.12211	0.188395	-5.95617	2.58217e-09	3.9055e-08	yes	down
ENSOCUG00000010533|VPS52	4110.78	0.663361	0.111382	5.95575	2.58887e-09	3.91257e-08	no	.
ENSOCUG00000013467|RNF150	585.943	1.02272	0.171725	5.95557	2.59175e-09	3.91384e-08	yes	up
ENSOCUG00000004776|SERAC1	1086.57	1.23783	0.207858	5.95516	2.59817e-09	3.92047e-08	yes	up
ENSOCUG00000024896|U1	4634.46	1.83037	0.307424	5.95389	2.61837e-09	3.94785e-08	yes	up
ENSOCUG00000031133	178.537	4.47109	0.752055	5.94517	2.76172e-09	4.16073e-08	yes	up
ENSOCUG00000023641|SAMM50	4208.44	1.4938	0.251296	5.9444	2.77472e-09	4.17705e-08	yes	up
ENSOCUG00000026172|UBE2V1	1075.71	-0.947003	0.15936	-5.94255	2.80622e-09	4.22117e-08	no	.
ENSOCUG00000011428|CCDC30	843.53	1.06977	0.180041	5.94183	2.81851e-09	4.23634e-08	yes	up
ENSOCUG00000011694|HECW2	2460.6	1.75798	0.296196	5.93519	2.93507e-09	4.40809e-08	yes	up
ENSOCUG00000027315	2176.04	-0.903339	0.152244	-5.93348	2.96586e-09	4.44944e-08	no	.
ENSOCUG00000017750|FLCN	1924.44	1.4259	0.240318	5.9334	2.96721e-09	4.44944e-08	yes	up
ENSOCUG00000012667|HDLBP	40722	-0.557015	0.093898	-5.93212	2.99039e-09	4.4807e-08	no	.
ENSOCUG00000005133	44338.5	-1.08994	0.183794	-5.93022	3.02531e-09	4.5295e-08	yes	down
ENSOCUG00000016290|MESD	4516.37	-0.648886	0.109468	-5.92766	3.0729e-09	4.59718e-08	no	.
ENSOCUG00000002013|PRMT5	2520.11	-0.966298	0.163019	-5.92751	3.07563e-09	4.59769e-08	no	.
ENSOCUG00000037356	99.3375	2.60971	0.440391	5.92591	3.10579e-09	4.63917e-08	yes	up
ENSOCUG00000023981|NUP62	676.774	-1.01832	0.171854	-5.9255	3.1135e-09	4.64707e-08	yes	down
ENSOCUG00000017304|KIAA0232	7056.46	1.11987	0.189146	5.9207	3.20575e-09	4.78107e-08	yes	up
ENSOCUG00000014438	2022.27	-1.57391	0.265942	-5.91823	3.25432e-09	4.84975e-08	yes	down
ENSOCUG00000002063|GTF2I	22959.9	-0.391238	0.0661473	-5.91465	3.32592e-09	4.95261e-08	no	.
ENSOCUG00000003634|PCBP1	4533.67	-0.679282	0.114921	-5.91086	3.4032e-09	5.06377e-08	no	.
ENSOCUG00000002815|IFNGR2	368.637	-1.42366	0.240881	-5.91021	3.41675e-09	5.08001e-08	yes	down
ENSOCUG00000008012	6324.33	-2.01886	0.341619	-5.90968	3.42782e-09	5.09253e-08	yes	down
ENSOCUG00000013621|GDF9	2091.39	2.05714	0.348109	5.90946	3.43223e-09	5.09362e-08	yes	up
ENSOCUG00000024751|FCGRT	3913.05	-1.21118	0.204958	-5.90939	3.43384e-09	5.09362e-08	yes	down
ENSOCUG00000008746|TRAIP	805.51	-1.21877	0.206311	-5.90745	3.47452e-09	5.14999e-08	yes	down
ENSOCUG00000003096|PPIP5K1	13134	3.10591	0.525794	5.90708	3.48221e-09	5.15742e-08	yes	up
ENSOCUG00000016510|RUVBL1	7169.32	-0.859704	0.145615	-5.90396	3.54877e-09	5.25196e-08	no	.
ENSOCUG00000006807|RALGAPA1	14549.9	0.879969	0.149109	5.90153	3.60157e-09	5.326e-08	no	.
ENSOCUG00000033362|Metazoa_SRP	177.691	1.24106	0.210355	5.89982	3.63907e-09	5.37734e-08	yes	up
ENSOCUG00000024716|ZNF34	42889.6	-0.724342	0.122858	-5.89577	3.72933e-09	5.50648e-08	no	.
ENSOCUG00000002410|ACAA1	897.48	1.79224	0.304015	5.89524	3.74132e-09	5.51995e-08	yes	up
ENSOCUG00000007224	2862.78	-1.08404	0.183959	-5.89285	3.79588e-09	5.59616e-08	yes	down
ENSOCUG00000017882|ANO3	43.932	-8.49226	1.44132	-5.89199	3.81578e-09	5.62119e-08	yes	down
ENSOCUG00000010327|BDH1	3590.44	2.31768	0.393439	5.89084	3.84238e-09	5.65605e-08	yes	up
ENSOCUG00000014657|EFEMP1	1173.76	-1.19617	0.203224	-5.88596	3.95762e-09	5.82123e-08	yes	down
ENSOCUG00000004475|ANKRD42	2177.58	1.233	0.209487	5.8858	3.96141e-09	5.82236e-08	yes	up
ENSOCUG00000005247|FSTL1	42139.9	-1.4758	0.250869	-5.88276	4.03491e-09	5.92586e-08	yes	down
ENSOCUG00000008716|NBEAL1	9325.08	1.0852	0.184517	5.88132	4.06997e-09	5.9728e-08	yes	up
ENSOCUG00000014223|UVRAG	22987.6	3.14736	0.535172	5.88102	4.07744e-09	5.97466e-08	yes	up
ENSOCUG00000010985	2840.91	-0.882997	0.150142	-5.88106	4.0764e-09	5.97466e-08	no	.
ENSOCUG00000015574|S1PR1	342.96	2.11449	0.359593	5.88022	4.09729e-09	5.99918e-08	yes	up
ENSOCUG00000009197|DCAF13	3493.82	-0.62529	0.106348	-5.87965	4.11136e-09	6.01521e-08	no	.
ENSOCUG00000000515|LGALS4	190.173	3.27585	0.557163	5.87951	4.11478e-09	6.01564e-08	yes	up
ENSOCUG00000003380|FGFR4	1226.81	-1.21437	0.206924	-5.86867	4.39299e-09	6.41749e-08	yes	down
ENSOCUG00000037529	714.515	-2.14224	0.365041	-5.86848	4.39801e-09	6.41996e-08	yes	down
ENSOCUG00000017741|HIF1A	4505.92	-0.512082	0.0872837	-5.86687	4.44107e-09	6.47791e-08	no	.
ENSOCUG00000009178	2714.88	-0.82028	0.139916	-5.86266	4.55507e-09	6.63916e-08	no	.
ENSOCUG00000003228|CLK4	1782.24	0.938832	0.160193	5.86064	4.61079e-09	6.71529e-08	no	.
ENSOCUG00000024336|SCARNA7	7371.5	1.17376	0.200286	5.86039	4.6178e-09	6.72042e-08	yes	up
ENSOCUG00000003212|TUSC3	264.723	-2.47642	0.422637	-5.85944	4.64426e-09	6.75381e-08	yes	down
ENSOCUG00000010396|SSB	17389.6	-1.00492	0.171528	-5.8586	4.66784e-09	6.78299e-08	yes	down
ENSOCUG00000014515|CAV2	2051.5	2.16228	0.369129	5.85777	4.69121e-09	6.81181e-08	yes	up
ENSOCUG00000009417|PDE5A	3340.39	-0.693118	0.118347	-5.85668	4.72207e-09	6.85145e-08	no	.
ENSOCUG00000023795	55.0739	2.68044	0.457969	5.85289	4.83113e-09	7.00441e-08	yes	up
ENSOCUG00000011110	4046.96	-0.744531	0.127256	-5.85067	4.89588e-09	7.09294e-08	no	.
ENSOCUG00000036639	80.8893	2.36741	0.40467	5.85022	4.90913e-09	7.10679e-08	yes	up
ENSOCUG00000003869|DEK	21075.3	-0.805156	0.137686	-5.84778	4.98177e-09	7.20654e-08	no	.
ENSOCUG00000011885|GIPR	59.8906	3.36051	0.57472	5.84722	4.99851e-09	7.22533e-08	yes	up
ENSOCUG00000010700|URB2	1250.37	-0.830745	0.142079	-5.84706	5.00343e-09	7.22701e-08	no	.
ENSOCUG00000030911	195.427	2.0222	0.345922	5.84582	5.04073e-09	7.27543e-08	yes	up
ENSOCUG00000039415	460.695	3.30573	0.565625	5.8444	5.08406e-09	7.32698e-08	yes	up
ENSOCUG00000023478|VRK3	662.935	1.45214	0.248466	5.84443	5.08312e-09	7.32698e-08	yes	up
ENSOCUG00000024043	5581.93	1.52859	0.261574	5.84384	5.10118e-09	7.34615e-08	yes	up
ENSOCUG00000005897|B4GALT2	915.787	-1.61039	0.275587	-5.84348	5.11215e-09	7.35645e-08	yes	down
ENSOCUG00000003862	2012.72	-0.718698	0.123029	-5.84169	5.16725e-09	7.43019e-08	no	.
ENSOCUG00000024081|CD63	20404.8	-0.63522	0.108777	-5.83967	5.23056e-09	7.51562e-08	no	.
ENSOCUG00000029075|ZNF582	647.086	0.725719	0.124396	5.83394	5.41331e-09	7.7724e-08	no	.
ENSOCUG00000010249|UBE2T	456.407	-1.38303	0.237081	-5.83356	5.42574e-09	7.78444e-08	yes	down
ENSOCUG00000002299|ENAH	19020.6	-0.940075	0.161162	-5.83312	5.4402e-09	7.79538e-08	no	.
ENSOCUG00000001448|DCUN1D2	254.785	1.51584	0.25987	5.83308	5.44146e-09	7.79538e-08	yes	up
ENSOCUG00000012810|C11orf54	639.448	1.41154	0.242033	5.83204	5.4754e-09	7.83817e-08	yes	up
ENSOCUG00000008037|FAM13A	5136.94	1.19422	0.205013	5.82511	5.70748e-09	8.16433e-08	yes	up
ENSOCUG00000001684|C14orf119	214.996	-1.16481	0.200049	-5.82264	5.79257e-09	8.27989e-08	yes	down
ENSOCUG00000008361|HSPA4	26632.9	-0.748512	0.128559	-5.8223	5.80432e-09	8.29053e-08	no	.
ENSOCUG00000006605|ARID4B	14952.2	0.47475	0.081558	5.82101	5.84945e-09	8.3488e-08	no	.
ENSOCUG00000015129|DBR1	502.444	-1.29146	0.222078	-5.81532	6.05171e-09	8.63108e-08	yes	down
ENSOCUG00000021942	159.109	-1.41036	0.242782	-5.80915	6.27892e-09	8.9485e-08	yes	down
ENSOCUG00000033476	131.715	2.8673	0.493715	5.8076	6.3375e-09	9.02531e-08	yes	up
ENSOCUG00000000470	994.996	1.86445	0.321189	5.80486	6.44206e-09	9.16744e-08	yes	up
ENSOCUG00000007616|TENM3	4364.6	-0.639512	0.110179	-5.80432	6.46261e-09	9.1831e-08	no	.
ENSOCUG00000022926|DNAJC1	4738.59	0.89265	0.153788	5.8044	6.45964e-09	9.1831e-08	no	.
ENSOCUG00000017484|PNPO	445.713	2.34832	0.404625	5.80369	6.48714e-09	9.21116e-08	yes	up
ENSOCUG00000016305|ISCU	5440.26	1.2906	0.222389	5.80337	6.49968e-09	9.22217e-08	yes	up
ENSOCUG00000000269	2069.62	1.02377	0.176457	5.80182	6.55985e-09	9.30069e-08	yes	up
ENSOCUG00000008243|MAD2L1	608.49	-1.63264	0.281422	-5.8014	6.57628e-09	9.31712e-08	yes	down
ENSOCUG00000012335|NUMA1	33422.6	0.562726	0.0970013	5.80122	6.58335e-09	9.32028e-08	no	.
ENSOCUG00000000184|NCKAP5	7785.08	1.17851	0.203173	5.80052	6.61109e-09	9.35268e-08	yes	up
ENSOCUG00000006922|JMJD1C	19906	0.591836	0.102081	5.79771	6.72267e-09	9.50355e-08	no	.
ENSOCUG00000001138	1511.93	-0.88501	0.152699	-5.79578	6.80023e-09	9.60614e-08	no	.
ENSOCUG00000008690|TMCO4	679.531	1.84537	0.318429	5.79522	6.82305e-09	9.63131e-08	yes	up
ENSOCUG00000007316|RAD23B	7734.95	-0.638079	0.110122	-5.7943	6.86061e-09	9.67724e-08	no	.
ENSOCUG00000026967|C1orf198	1565.8	-1.28097	0.221082	-5.79411	6.86828e-09	9.68095e-08	yes	down
ENSOCUG00000012993|PCGF5	1454.98	1.37483	0.237468	5.78951	7.05906e-09	9.94259e-08	yes	up
ENSOCUG00000005127	2176.76	-1.33252	0.230224	-5.78795	7.12498e-09	1.00281e-07	yes	down
ENSOCUG00000033536|FDPS	1322.72	-1.00304	0.173348	-5.78627	7.19668e-09	1.01216e-07	yes	down
ENSOCUG00000003928|SEPTIN6	3486.52	-1.48189	0.256139	-5.78549	7.23025e-09	1.01614e-07	yes	down
ENSOCUG00000025084	447.033	1.29677	0.224155	5.78517	7.2438e-09	1.0173e-07	yes	up
ENSOCUG00000021848	32908.3	-0.652418	0.112834	-5.7821	7.37725e-09	1.03529e-07	no	.
ENSOCUG00000017001|KANSL1L	38568.3	1.83185	0.316935	5.77989	7.47473e-09	1.0482e-07	yes	up
ENSOCUG00000002920|AIFM1	18146.7	1.76381	0.305328	5.77677	7.61485e-09	1.06708e-07	yes	up
ENSOCUG00000006026	1239.18	-0.893346	0.154674	-5.77566	7.66525e-09	1.07336e-07	no	.
ENSOCUG00000003101|KDELR2	1217.62	-1.30425	0.225833	-5.77529	7.68215e-09	1.07494e-07	yes	down
ENSOCUG00000015244	688.793	2.05307	0.355535	5.77459	7.71405e-09	1.07862e-07	yes	up
ENSOCUG00000006850|ZKSCAN8	5955.28	1.17819	0.204043	5.77425	7.72969e-09	1.07967e-07	yes	up
ENSOCUG00000007084|CHRD	282.315	-1.45695	0.252322	-5.77418	7.73273e-09	1.07967e-07	yes	down
ENSOCUG00000028198|BACE2	354.392	2.02246	0.35028	5.77385	7.74818e-09	1.08104e-07	yes	up
ENSOCUG00000011551|ZBTB48	928.187	0.968315	0.167752	5.77232	7.81887e-09	1.09011e-07	no	.
ENSOCUG00000013618|PHKG1	417.561	1.94755	0.337586	5.76906	7.9717e-09	1.11062e-07	yes	up
ENSOCUG00000000812|CCDC39	829.181	-1.66281	0.288285	-5.76794	8.02478e-09	1.1172e-07	yes	down
ENSOCUG00000007819|MFSD14A	1574.07	-0.570618	0.098972	-5.76545	8.14404e-09	1.13299e-07	no	.
ENSOCUG00000006683|BRIP1	1529.79	-0.952958	0.165299	-5.76507	8.16248e-09	1.13473e-07	no	.
ENSOCUG00000004932|E2F7	792.911	-1.60899	0.2791	-5.76492	8.16967e-09	1.13491e-07	yes	down
ENSOCUG00000013449	5176.38	-1.1232	0.194882	-5.76347	8.24002e-09	1.14386e-07	yes	down
ENSOCUG00000006872|EMILIN1	2739.86	-1.61814	0.281019	-5.75813	8.50518e-09	1.17982e-07	yes	down
ENSOCUG00000035876	5681.07	1.24671	0.216523	5.75788	8.51786e-09	1.18014e-07	yes	up
ENSOCUG00000030839	765.032	2.24352	0.389645	5.75784	8.51974e-09	1.18014e-07	yes	up
ENSOCUG00000002071|GPAT4	5687.61	1.22226	0.212329	5.75643	8.59106e-09	1.18916e-07	yes	up
ENSOCUG00000030208	1502.42	1.42616	0.247776	5.75585	8.62086e-09	1.19243e-07	yes	up
ENSOCUG00000014406	489.82	1.18205	0.205425	5.75416	8.70726e-09	1.20352e-07	yes	up
ENSOCUG00000017079|SNX29	2245.3	0.743841	0.129281	5.75367	8.73276e-09	1.20617e-07	no	.
ENSOCUG00000013750|WWTR1	4474.04	0.922919	0.160414	5.75336	8.7487e-09	1.20751e-07	no	.
ENSOCUG00000014373	196.494	-1.53494	0.266797	-5.75321	8.7566e-09	1.20773e-07	yes	down
ENSOCUG00000000493|PITPNM2	1760.72	1.39328	0.242202	5.75256	8.78998e-09	1.21147e-07	yes	up
ENSOCUG00000000170|NUP155	3731.39	-0.886711	0.154191	-5.75075	8.88489e-09	1.22367e-07	no	.
ENSOCUG00000005044|CDC26	1778.91	-1.0507	0.182747	-5.74947	8.95256e-09	1.23211e-07	yes	down
ENSOCUG00000036170	552.846	-1.44236	0.250903	-5.7487	8.99347e-09	1.23686e-07	yes	down
ENSOCUG00000007344	1765.27	-1.66898	0.290391	-5.74737	9.06432e-09	1.24571e-07	yes	down
ENSOCUG00000005628|JAM3	1560.4	-0.789718	0.137448	-5.74558	9.16049e-09	1.25803e-07	no	.
ENSOCUG00000031869	25.9755	-7.73418	1.34622	-5.74512	9.18535e-09	1.26055e-07	yes	down
ENSOCUG00000011514|MFAP3L	297.513	1.16452	0.202818	5.74169	9.37376e-09	1.28549e-07	yes	up
ENSOCUG00000001366	1298.99	-1.05803	0.184344	-5.73944	9.4992e-09	1.30176e-07	yes	down
ENSOCUG00000003891	12214.5	1.67841	0.292833	5.73161	9.94835e-09	1.36234e-07	yes	up
ENSOCUG00000021320|RRBP1	48041	-1.15386	0.201384	-5.72962	1.00653e-08	1.37738e-07	yes	down
ENSOCUG00000014588|SNRNP40	3232.98	-0.897276	0.156671	-5.72713	1.02145e-08	1.3968e-07	no	.
ENSOCUG00000011652|RBM5	45446	0.899871	0.157151	5.72617	1.02721e-08	1.40269e-07	no	.
ENSOCUG00000029455	3629.88	1.49014	0.26023	5.72625	1.02673e-08	1.40269e-07	yes	up
ENSOCUG00000012363|AGTR2	203.47	-2.22249	0.388284	-5.72388	1.04119e-08	1.42078e-07	yes	down
ENSOCUG00000012078|PAPSS2	1052.17	-0.74259	0.129763	-5.72267	1.04864e-08	1.42992e-07	no	.
ENSOCUG00000012608|PTGER2	52.1365	4.24807	0.742372	5.72229	1.05095e-08	1.43206e-07	yes	up
ENSOCUG00000009882|NCAPH	4888.52	-0.706742	0.123514	-5.72195	1.05306e-08	1.43392e-07	no	.
ENSOCUG00000031302	613.788	1.63062	0.285008	5.72129	1.05719e-08	1.43853e-07	yes	up
ENSOCUG00000003764	1798.27	1.84078	0.321827	5.71978	1.0666e-08	1.4503e-07	yes	up
ENSOCUG00000003448|DENND6B	549.885	1.12137	0.196058	5.71956	1.06798e-08	1.45115e-07	yes	up
ENSOCUG00000021497	1264.18	-0.856184	0.149757	-5.71715	1.08324e-08	1.47085e-07	no	.
ENSOCUG00000008409	2095.18	1.27081	0.222329	5.71588	1.09137e-08	1.48085e-07	yes	up
ENSOCUG00000007607|SAMHD1	2109.55	-0.981123	0.171697	-5.71426	1.10181e-08	1.49395e-07	no	.
ENSOCUG00000010192|CDH5	7170.95	1.19623	0.209346	5.71414	1.10258e-08	1.49395e-07	yes	up
ENSOCUG00000014899|MRE11	3102.58	-0.819649	0.143467	-5.71314	1.10909e-08	1.50172e-07	no	.
ENSOCUG00000004574|PLEKHM2	8419.6	0.411226	0.0719881	5.71242	1.1138e-08	1.50703e-07	no	.
ENSOCUG00000016004|ANAPC4	4203.48	-0.7441	0.130324	-5.7096	1.13242e-08	1.53116e-07	no	.
ENSOCUG00000010466|KIF2A	4238.1	-0.72442	0.126883	-5.70935	1.1341e-08	1.53234e-07	no	.
ENSOCUG00000009492|POGLUT1	504.467	-0.964956	0.169045	-5.70828	1.14125e-08	1.54092e-07	no	.
ENSOCUG00000025313|PSMD6	5678.39	-0.481793	0.0844105	-5.70773	1.14491e-08	1.54478e-07	no	.
ENSOCUG00000002780|PANK1	2460.2	1.53105	0.268254	5.70744	1.14686e-08	1.54633e-07	yes	up
ENSOCUG00000003071|LPIN1	4928.54	2.4829	0.435122	5.70621	1.15518e-08	1.55646e-07	yes	up
ENSOCUG00000011548|MYOG	2592.18	-1.69071	0.296317	-5.70577	1.15817e-08	1.5594e-07	yes	down
ENSOCUG00000023444	4595.07	-0.844926	0.148182	-5.70196	1.18436e-08	1.59355e-07	no	.
ENSOCUG00000003365|INPP4A	2056.15	0.751975	0.131926	5.69996	1.19837e-08	1.61128e-07	no	.
ENSOCUG00000015748|NPEPPS	3944.54	-0.481141	0.0844211	-5.6993	1.20302e-08	1.61639e-07	no	.
ENSOCUG00000003255|RCN2	1199.19	-1.22467	0.214895	-5.69895	1.2055e-08	1.6186e-07	yes	down
ENSOCUG00000023680	16009.1	-0.696357	0.122235	-5.6969	1.22008e-08	1.63704e-07	no	.
ENSOCUG00000003208|DOCK8	1581.27	0.796432	0.139852	5.69484	1.2349e-08	1.65576e-07	no	.
ENSOCUG00000035570	2847.69	2.68304	0.471283	5.69305	1.24792e-08	1.67206e-07	yes	up
ENSOCUG00000002231|VLDLR	3541.37	1.39338	0.24485	5.69077	1.26466e-08	1.69118e-07	yes	up
ENSOCUG00000008574|HDAC5	5440.2	0.462933	0.081348	5.69077	1.26468e-08	1.69118e-07	no	.
ENSOCUG00000007109|DIAPH2	5837.01	0.940585	0.165283	5.69075	1.26482e-08	1.69118e-07	no	.
ENSOCUG00000016204|CKS1B	183.039	-1.35337	0.2379	-5.68881	1.27927e-08	1.70931e-07	yes	down
ENSOCUG00000029423|PPM1H	706.594	1.45205	0.255278	5.68813	1.28439e-08	1.71495e-07	yes	up
ENSOCUG00000007231|EMCN	1284.76	1.35724	0.238624	5.68775	1.28722e-08	1.71754e-07	yes	up
ENSOCUG00000015269|ADAP2	248.625	1.11545	0.196149	5.68673	1.29496e-08	1.72668e-07	yes	up
ENSOCUG00000014569|OTUD4	4408.06	-0.50952	0.0896023	-5.68647	1.29696e-08	1.72814e-07	no	.
ENSOCUG00000003320|DENND4C	5882.28	0.848658	0.149288	5.6847	1.31039e-08	1.74483e-07	no	.
ENSOCUG00000024585	18.1678	8.0551	1.41704	5.68447	1.3122e-08	1.74603e-07	yes	up
ENSOCUG00000006714|MMP2	12573.6	-1.76409	0.310375	-5.68373	1.31792e-08	1.75243e-07	yes	down
ENSOCUG00000017258|GLO1	1794.53	-0.847313	0.149093	-5.68312	1.32259e-08	1.75743e-07	no	.
ENSOCUG00000001265|DCK	1273.9	-0.935388	0.164596	-5.68292	1.32413e-08	1.75826e-07	no	.
ENSOCUG00000000485|NAF1	490.312	-0.82288	0.144855	-5.68071	1.34136e-08	1.77991e-07	no	.
ENSOCUG00000003582|USP5	5417.55	-0.561227	0.0987983	-5.68054	1.34271e-08	1.78047e-07	no	.
ENSOCUG00000009115	1101.25	-0.797799	0.140573	-5.67532	1.38433e-08	1.8344e-07	no	.
ENSOCUG00000003444|HECTD3	2057.52	0.978285	0.172382	5.67511	1.38601e-08	1.83537e-07	no	.
ENSOCUG00000001419|CSAD	3721.49	2.34787	0.413761	5.67447	1.39122e-08	1.841e-07	yes	up
ENSOCUG00000008750|PSMD7	6959.47	-0.71124	0.125402	-5.67167	1.41409e-08	1.86997e-07	no	.
ENSOCUG00000017877	1685.88	-1.10113	0.194246	-5.66874	1.43847e-08	1.90092e-07	yes	down
ENSOCUG00000014008|CHAF1B	975.625	-1.10478	0.194979	-5.66617	1.46024e-08	1.92836e-07	yes	down
ENSOCUG00000016811|RBM20	252.159	-1.47391	0.260284	-5.6627	1.49007e-08	1.9664e-07	yes	down
ENSOCUG00000026564|EFHD2	2801.93	-0.950367	0.167995	-5.65711	1.53944e-08	2.03016e-07	no	.
ENSOCUG00000005151|KIAA0895	196.145	-1.72144	0.304503	-5.65328	1.57412e-08	2.07447e-07	yes	down
ENSOCUG00000013627|UQCRQ	2769.73	1.67627	0.296622	5.6512	1.59327e-08	2.09816e-07	yes	up
ENSOCUG00000010604|RCAN1	297.328	-1.16551	0.206245	-5.6511	1.59427e-08	2.09816e-07	yes	down
ENSOCUG00000003573|TTYH3	2750.03	-1.20908	0.21396	-5.65093	1.59584e-08	2.0988e-07	yes	down
ENSOCUG00000023785	915.044	-0.894768	0.158355	-5.6504	1.60079e-08	2.10386e-07	no	.
ENSOCUG00000025860|IRAK1	1358.2	-0.608573	0.107794	-5.6457	1.64512e-08	2.16065e-07	no	.
ENSOCUG00000007888|GABRQ	93.6949	-2.45088	0.43418	-5.64485	1.65322e-08	2.16981e-07	yes	down
ENSOCUG00000001042|ATP5F1E	12094.7	1.26528	0.224257	5.64208	1.68004e-08	2.20351e-07	yes	up
ENSOCUG00000007348	43.5905	-8.48104	1.50368	-5.64021	1.69844e-08	2.22613e-07	yes	down
ENSOCUG00000011039|PFKP	715.661	1.27393	0.22592	5.63885	1.71189e-08	2.24223e-07	yes	up
ENSOCUG00000002041|UQCRC1	9833.44	1.64907	0.292482	5.6382	1.71836e-08	2.24917e-07	yes	up
ENSOCUG00000013540|EPHB2	1181.91	-1.6237	0.288069	-5.63647	1.73569e-08	2.27031e-07	yes	down
ENSOCUG00000016002|DPYSL2	4383.08	-0.895595	0.158925	-5.63534	1.74716e-08	2.28376e-07	no	.
ENSOCUG00000028126|YIPF5	812.922	-0.751153	0.1333	-5.63506	1.75002e-08	2.28595e-07	no	.
ENSOCUG00000008615	4252.06	-0.593366	0.105323	-5.63376	1.7632e-08	2.30161e-07	no	.
ENSOCUG00000021126	163.853	1.95489	0.34704	5.63303	1.77071e-08	2.30984e-07	yes	up
ENSOCUG00000004255|ZMAT2	10706.9	-0.688929	0.122332	-5.63164	1.78506e-08	2.32699e-07	no	.
ENSOCUG00000006825|BRMS1L	2390.67	-0.73696	0.130882	-5.63072	1.79463e-08	2.33787e-07	no	.
ENSOCUG00000025915	191.903	1.54875	0.275109	5.62956	1.80667e-08	2.35197e-07	yes	up
ENSOCUG00000017363|AKR1A1	2127.34	-0.756338	0.134359	-5.62924	1.81008e-08	2.35482e-07	no	.
ENSOCUG00000005623|SCN9A	187.852	-1.97781	0.351411	-5.6282	1.82096e-08	2.36737e-07	yes	down
ENSOCUG00000001735|COX4I1	39341.4	1.4641	0.260203	5.62675	1.83635e-08	2.38577e-07	yes	up
ENSOCUG00000000339	2050.51	-0.551272	0.0979775	-5.62652	1.83886e-08	2.38742e-07	no	.
ENSOCUG00000023547	347.467	1.94115	0.345045	5.62578	1.84667e-08	2.39594e-07	yes	up
ENSOCUG00000017153|TCF19	307.523	-1.14659	0.203845	-5.62479	1.85734e-08	2.40816e-07	yes	down
ENSOCUG00000015220|PECAM1	11001.7	1.15548	0.205494	5.62291	1.87767e-08	2.43289e-07	yes	up
ENSOCUG00000011184|TSPAN6	2437.81	-0.685421	0.12196	-5.62002	1.90931e-08	2.47222e-07	no	.
ENSOCUG00000035931	83.8277	3.00705	0.535502	5.61539	1.96121e-08	2.53771e-07	yes	up
ENSOCUG00000016420|SLC25A20	2738.74	2.36465	0.421158	5.61463	1.9698e-08	2.54711e-07	yes	up
ENSOCUG00000016720|SZT2	4847.22	1.31985	0.235149	5.61285	1.99026e-08	2.57184e-07	yes	up
ENSOCUG00000013841|TSTD2	2061.04	0.869197	0.154863	5.61269	1.99207e-08	2.57246e-07	no	.
ENSOCUG00000033887	211.723	3.05177	0.544068	5.60917	2.03299e-08	2.62354e-07	yes	up
ENSOCUG00000027251|C1orf54	536.092	1.35785	0.242299	5.60403	2.09422e-08	2.70074e-07	yes	up
ENSOCUG00000005289|MTG2	1186.9	1.30609	0.23325	5.59952	2.1495e-08	2.77018e-07	yes	up
ENSOCUG00000014974	7662.23	1.75724	0.31384	5.59916	2.15398e-08	2.77409e-07	yes	up
ENSOCUG00000006482|IFI44	93.6867	2.13855	0.382052	5.59755	2.17399e-08	2.798e-07	yes	up
ENSOCUG00000006636|PECR	834.361	1.3919	0.248717	5.59633	2.18942e-08	2.81298e-07	yes	up
ENSOCUG00000006590|INKA1	524.177	1.4747	0.263504	5.59649	2.18734e-08	2.81298e-07	yes	up
ENSOCUG00000025918|H2AC19	11839.9	-1.3288	0.237444	-5.59628	2.19002e-08	2.81298e-07	yes	down
ENSOCUG00000023573	37170.7	1.72791	0.308852	5.59462	2.21104e-08	2.83809e-07	yes	up
ENSOCUG00000017825|METTL25	925.494	1.41268	0.252719	5.58992	2.27179e-08	2.91413e-07	yes	up
ENSOCUG00000039607	95.9794	3.03981	0.543859	5.58933	2.27949e-08	2.92206e-07	yes	up
ENSOCUG00000007156|UBQLN4	1961.77	-0.652044	0.116716	-5.58661	2.31549e-08	2.96426e-07	no	.
ENSOCUG00000003488|AQR	6426.67	-0.450311	0.0806045	-5.58667	2.31468e-08	2.96426e-07	no	.
ENSOCUG00000013337|MEI1	171.312	2.21635	0.396754	5.5862	2.32093e-08	2.96925e-07	yes	up
ENSOCUG00000011161|LRRC17	882.529	-2.20936	0.395653	-5.58409	2.34932e-08	3.00358e-07	yes	down
ENSOCUG00000028077	2602.24	-0.602719	0.107978	-5.58187	2.37944e-08	3.04007e-07	no	.
ENSOCUG00000016518|KIAA1217	3445.5	1.24435	0.222935	5.58169	2.38189e-08	3.04117e-07	yes	up
ENSOCUG00000024051|IDH3B	22386.8	1.58005	0.283172	5.5798	2.40789e-08	3.07233e-07	yes	up
ENSOCUG00000004524|AKAP9	48454	0.621134	0.111322	5.57963	2.41035e-08	3.07344e-07	no	.
ENSOCUG00000007885|KCNAB1	489.065	-0.796501	0.142774	-5.57875	2.42258e-08	3.08699e-07	no	.
ENSOCUG00000022151|DCDC2B	142.135	2.67543	0.479585	5.57863	2.42426e-08	3.08708e-07	yes	up
ENSOCUG00000006961|FGD5	5847.01	1.12804	0.20224	5.57772	2.43693e-08	3.10116e-07	yes	up
ENSOCUG00000024719	24740.5	-0.528799	0.0948238	-5.57664	2.45203e-08	3.11833e-07	no	.
ENSOCUG00000024618|SNRPA	1646.57	-0.870818	0.156166	-5.57623	2.45793e-08	3.12376e-07	no	.
ENSOCUG00000029356|MYSM1	4385.32	0.844154	0.151403	5.57554	2.46756e-08	3.12981e-07	no	.
ENSOCUG00000015360|ATXN1	370.26	1.03625	0.185854	5.57564	2.46617e-08	3.12981e-07	yes	up
ENSOCUG00000011769|PNPLA6	1505.77	1.34394	0.241041	5.57556	2.46729e-08	3.12981e-07	yes	up
ENSOCUG00000006446|CBR4	634.785	1.1248	0.201756	5.57508	2.47419e-08	3.13615e-07	yes	up
ENSOCUG00000002771|TOB1	967.735	1.48538	0.266522	5.57318	2.50132e-08	3.16845e-07	yes	up
ENSOCUG00000010542|BNIP3L	18402.9	1.15333	0.206951	5.57297	2.50428e-08	3.17011e-07	yes	up
ENSOCUG00000034311	101.702	-2.51951	0.452126	-5.57258	2.50994e-08	3.17518e-07	yes	down
ENSOCUG00000017310|SLC6A2	61.1194	3.46316	0.621518	5.5721	2.51689e-08	3.18189e-07	yes	up
ENSOCUG00000012440|PRRG4	114.13	2.21877	0.39824	5.57143	2.52657e-08	3.19203e-07	yes	up
ENSOCUG00000012770|FYTTD1	2896.9	-0.663466	0.119091	-5.57109	2.53155e-08	3.19623e-07	no	.
ENSOCUG00000014753|TMEM218	265.738	1.18013	0.211934	5.56838	2.57113e-08	3.24407e-07	yes	up
ENSOCUG00000014412|ERLEC1	3575.52	-0.676692	0.121588	-5.56544	2.61488e-08	3.29711e-07	no	.
ENSOCUG00000032129	2416.29	0.870523	0.156422	5.56522	2.61823e-08	3.29917e-07	no	.
ENSOCUG00000005474|SGCB	1356.81	-0.919147	0.165188	-5.56424	2.63297e-08	3.31558e-07	no	.
ENSOCUG00000036088|C11orf58	10898.5	-0.706937	0.127158	-5.55953	2.70509e-08	3.40417e-07	no	.
ENSOCUG00000001699|KLHDC10	2226.41	-0.833945	0.15001	-5.55927	2.70912e-08	3.40701e-07	no	.
ENSOCUG00000023560|MTFR2	430.486	-0.810299	0.14584	-5.55607	2.75916e-08	3.46769e-07	no	.
ENSOCUG00000011018	5261.89	1.03641	0.186599	5.55418	2.7892e-08	3.50314e-07	yes	up
ENSOCUG00000021550	516.382	-0.894948	0.161225	-5.55092	2.84174e-08	3.56681e-07	no	.
ENSOCUG00000002613|VCAN	24459	-1.78627	0.321849	-5.55003	2.85612e-08	3.58253e-07	yes	down
ENSOCUG00000010209|CLDN15	91.9267	2.14379	0.386286	5.54975	2.86078e-08	3.58603e-07	yes	up
ENSOCUG00000015082|ATP2A2	14133.1	-0.81052	0.146082	-5.5484	2.883e-08	3.61127e-07	no	.
ENSOCUG00000010287|SAPCD2	339.065	-1.55005	0.279374	-5.5483	2.88467e-08	3.61127e-07	yes	down
ENSOCUG00000002862|RPS15	18774.6	-1.1782	0.21248	-5.54499	2.93971e-08	3.67779e-07	yes	down
ENSOCUG00000013088	1822.08	-0.604307	0.109002	-5.54402	2.95605e-08	3.69583e-07	no	.
ENSOCUG00000014758|MAP3K15	580.184	1.75279	0.316298	5.54157	2.99773e-08	3.7455e-07	yes	up
ENSOCUG00000011919|SEMA3A	2297.11	-0.56388	0.101796	-5.53932	3.0365e-08	3.78903e-07	no	.
ENSOCUG00000009108	1382.12	-1.02286	0.184653	-5.53934	3.0361e-08	3.78903e-07	yes	down
ENSOCUG00000005208	696.405	-1.34549	0.242954	-5.53803	3.05899e-08	3.81215e-07	yes	down
ENSOCUG00000002107|CALM2	42964.3	-1.13569	0.20507	-5.53803	3.05889e-08	3.81215e-07	yes	down
ENSOCUG00000039360	725.65	0.731572	0.132114	5.53742	3.06954e-08	3.82283e-07	no	.
ENSOCUG00000010375|EIF4A1	14471.2	-0.771866	0.139394	-5.5373	3.07163e-08	3.82296e-07	no	.
ENSOCUG00000037255|KNSTRN	2269.31	-0.985623	0.178042	-5.53589	3.09643e-08	3.85134e-07	no	.
ENSOCUG00000016605|AKR1B1	3580.54	-1.07381	0.194002	-5.53504	3.11155e-08	3.86765e-07	yes	down
ENSOCUG00000012924|ACOX1	2857.46	1.10594	0.199982	5.53019	3.19884e-08	3.97358e-07	yes	up
ENSOCUG00000032815|C3orf62	112.326	2.21546	0.40083	5.52717	3.25444e-08	4.04004e-07	yes	up
ENSOCUG00000010082|CFAP221	98.338	6.2821	1.13705	5.52493	3.29612e-08	4.08914e-07	yes	up
ENSOCUG00000011148|DPYS	27.6584	-7.8248	1.41635	-5.52464	3.30167e-08	4.09339e-07	yes	down
ENSOCUG00000010653|CLK1	19707.6	1.03638	0.187598	5.52449	3.30443e-08	4.09418e-07	yes	up
ENSOCUG00000014099|KCTD9	968.002	0.789746	0.14297	5.52385	3.31648e-08	4.10646e-07	no	.
ENSOCUG00000023977	22.1368	8.3391	1.51064	5.52025	3.38526e-08	4.18893e-07	yes	up
ENSOCUG00000006654|MZT1	428.426	-0.934887	0.169424	-5.51803	3.42811e-08	4.23923e-07	no	.
ENSOCUG00000004549|CYP51A1	1484.87	-0.895333	0.162278	-5.51728	3.44296e-08	4.25487e-07	no	.
ENSOCUG00000001297|PLEKHG5	2177.68	1.17963	0.213916	5.51447	3.49825e-08	4.32041e-07	yes	up
ENSOCUG00000024652|THAP5	548.035	1.32718	0.240681	5.51428	3.50202e-08	4.3223e-07	yes	up
ENSOCUG00000005313|HAT1	3272.49	-0.925814	0.167916	-5.51357	3.51628e-08	4.33712e-07	no	.
ENSOCUG00000031529|Metazoa_SRP	136430	1.39481	0.253012	5.51283	3.53104e-08	4.35253e-07	yes	up
ENSOCUG00000034917|Metazoa_SRP	110945	1.534	0.278329	5.51145	3.55891e-08	4.38409e-07	yes	up
ENSOCUG00000001638|HPSE2	26.1551	-7.74401	1.40538	-5.51024	3.58347e-08	4.41152e-07	yes	down
ENSOCUG00000016923|PCDH1	1562.65	1.09028	0.197884	5.50969	3.59472e-08	4.42254e-07	yes	up
ENSOCUG00000006641|EPB41	13417.2	1.29633	0.235298	5.50932	3.60219e-08	4.42889e-07	yes	up
ENSOCUG00000038801|Metazoa_SRP	136032	1.39535	0.253287	5.50899	3.60908e-08	4.43454e-07	yes	up
ENSOCUG00000023377|PHACTR3	38.6256	-8.3066	1.508	-5.50835	3.62211e-08	4.44771e-07	yes	down
ENSOCUG00000038411	812.081	0.629512	0.114329	5.50613	3.66806e-08	4.50127e-07	no	.
ENSOCUG00000007432|ACACB	68370.3	2.89163	0.525267	5.50507	3.69024e-08	4.5256e-07	yes	up
ENSOCUG00000029606	1713.22	-0.586657	0.106607	-5.50298	3.7343e-08	4.57413e-07	no	.
ENSOCUG00000015755|DENND2D	155.502	1.61101	0.29276	5.50285	3.73694e-08	4.57413e-07	yes	up
ENSOCUG00000027075	179.22	-1.76164	0.320132	-5.50287	3.73664e-08	4.57413e-07	yes	down
ENSOCUG00000009473|PANX1	773.505	-1.27733	0.232132	-5.50261	3.74202e-08	4.57743e-07	yes	down
ENSOCUG00000027712|RPL3	68919.1	-0.736451	0.13389	-5.50043	3.78876e-08	4.63167e-07	no	.
ENSOCUG00000009412|MICALL1	8162.7	0.963063	0.175096	5.50021	3.79333e-08	4.63432e-07	no	.
ENSOCUG00000002869|REC8	202.066	1.79233	0.325884	5.49989	3.80022e-08	4.63979e-07	yes	up
ENSOCUG00000001560|PPP2R5D	2867.16	-0.740112	0.134587	-5.49913	3.81678e-08	4.65705e-07	no	.
ENSOCUG00000014633|PKNOX2	694.551	-0.926486	0.168522	-5.49772	3.84737e-08	4.69141e-07	no	.
ENSOCUG00000009849|GLT8D1	670.013	-0.868956	0.158076	-5.49709	3.86116e-08	4.70524e-07	no	.
ENSOCUG00000009722|AHCYL1	10081.5	1.19329	0.21714	5.49547	3.89662e-08	4.74545e-07	yes	up
ENSOCUG00000036550	53.7527	5.4075	0.984278	5.49388	3.93207e-08	4.78559e-07	yes	up
ENSOCUG00000012057|TIMELESS	8038.7	-1.0173	0.185271	-5.49087	3.99964e-08	4.86475e-07	yes	down
ENSOCUG00000011697|VCAM1	943.522	-1.87603	0.341785	-5.48894	4.04356e-08	4.91507e-07	yes	down
ENSOCUG00000006639|ENOX1	2239.36	1.58821	0.289497	5.4861	4.10907e-08	4.99155e-07	yes	up
ENSOCUG00000011582|MPP2	750.44	2.17453	0.396436	5.48519	4.13025e-08	5.01412e-07	yes	up
ENSOCUG00000006052|SOS2	5272.09	0.676431	0.123323	5.48504	4.13382e-08	5.01528e-07	no	.
ENSOCUG00000015591|USP24	16968.5	1.2476	0.227468	5.48474	4.14075e-08	5.01988e-07	yes	up
ENSOCUG00000016892|NOL10	4209.37	-0.730173	0.13313	-5.48465	4.14282e-08	5.01988e-07	no	.
ENSOCUG00000007633|SF3A1	16674	-0.647039	0.117989	-5.48391	4.16038e-08	5.03798e-07	no	.
ENSOCUG00000009190	2526.19	-0.527625	0.0962383	-5.48248	4.19403e-08	5.07554e-07	no	.
ENSOCUG00000030146|Metazoa_SRP	270689	1.37948	0.25168	5.48109	4.22721e-08	5.11248e-07	yes	up
ENSOCUG00000005261|MRPS36	509.659	1.41178	0.257631	5.47987	4.25644e-08	5.1446e-07	yes	up
ENSOCUG00000026035	669.951	-0.872597	0.159253	-5.47933	4.26941e-08	5.15704e-07	no	.
ENSOCUG00000006058|POLR1B	1215.87	-0.843362	0.153921	-5.47918	4.27304e-08	5.15818e-07	no	.
ENSOCUG00000013882|DCAF17	546.811	1.12018	0.204518	5.47715	4.32229e-08	5.21437e-07	yes	up
ENSOCUG00000010741|ITPR2	28120.4	1.34173	0.244999	5.47647	4.33894e-08	5.23118e-07	yes	up
ENSOCUG00000008142|TCF7L2	6029.23	-0.889306	0.162397	-5.47612	4.34744e-08	5.23814e-07	no	.
ENSOCUG00000003455|SPATA6L	335.768	1.61723	0.295382	5.47506	4.37352e-08	5.26433e-07	yes	up
ENSOCUG00000001439|FAT1	21034.1	-1.34553	0.245758	-5.47502	4.37464e-08	5.26433e-07	yes	down
ENSOCUG00000012286|ASB14	380.612	0.96624	0.176504	5.47432	4.39189e-08	5.28179e-07	no	.
ENSOCUG00000016114|AFAP1L1	4784.92	1.14089	0.208431	5.47371	4.40706e-08	5.29672e-07	yes	up
ENSOCUG00000003008|ITGA4	3149.73	-2.32036	0.424071	-5.47164	4.45883e-08	5.3556e-07	yes	down
ENSOCUG00000022348|ZBTB7C	369.52	1.58679	0.290107	5.46969	4.50825e-08	5.41159e-07	yes	up
ENSOCUG00000002498|DEF8	1021.13	0.909262	0.166254	5.46912	4.52275e-08	5.4256e-07	no	.
ENSOCUG00000004510|CASP10	651.051	1.05866	0.193746	5.46414	4.65153e-08	5.57662e-07	yes	up
ENSOCUG00000039231|SNAPC5	910.846	-1.04459	0.191178	-5.46397	4.6559e-08	5.57839e-07	yes	down
ENSOCUG00000010005|RAB8B	1583.08	-0.884442	0.161906	-5.46268	4.6901e-08	5.61587e-07	no	.
ENSOCUG00000024054|MROH1	2148.62	1.57565	0.288455	5.46239	4.6977e-08	5.62147e-07	yes	up
ENSOCUG00000010687|KCNAB2	302.737	-1.9823	0.36312	-5.45907	4.78638e-08	5.72404e-07	yes	down
ENSOCUG00000008350|ZMYM1	987.651	-0.597136	0.109394	-5.45859	4.79936e-08	5.73599e-07	no	.
ENSOCUG00000026631	214.433	1.48404	0.271882	5.45841	4.80426e-08	5.73829e-07	yes	up
ENSOCUG00000009275|PPP1CC	3449.48	-0.632072	0.115805	-5.45809	4.81273e-08	5.74485e-07	no	.
ENSOCUG00000003623|ITGB1	31245.3	-0.365814	0.06703	-5.45747	4.82972e-08	5.76155e-07	no	.
ENSOCUG00000011500|TNC	1971.61	-2.30536	0.422453	-5.45708	4.84027e-08	5.77056e-07	yes	down
ENSOCUG00000014767|PAG1	1964.72	-0.714717	0.130994	-5.45611	4.86669e-08	5.79847e-07	no	.
ENSOCUG00000000876|INTS6	5141.77	0.897698	0.164573	5.45472	4.90507e-08	5.84058e-07	no	.
ENSOCUG00000000875|FAM124A	93.0305	1.88406	0.345465	5.45368	4.93378e-08	5.87114e-07	yes	up
ENSOCUG00000016750|SLC41A2	651.793	-0.924894	0.16962	-5.45274	4.95985e-08	5.89487e-07	no	.
ENSOCUG00000039253	4460.67	1.36984	0.251219	5.45278	4.95893e-08	5.89487e-07	yes	up
ENSOCUG00000011862	668.746	1.23816	0.227265	5.44809	5.09135e-08	6.04743e-07	yes	up
ENSOCUG00000012473|ANKAR	304.03	3.04724	0.559384	5.4475	5.10835e-08	6.06041e-07	yes	up
ENSOCUG00000016938|UBXN11	329.736	1.72081	0.315891	5.44749	5.10857e-08	6.06041e-07	yes	up
ENSOCUG00000002809|PTPRG	5329.9	-0.838506	0.15395	-5.44662	5.13345e-08	6.08618e-07	no	.
ENSOCUG00000029392	4181.06	-1.1635	0.213663	-5.44551	5.16566e-08	6.12059e-07	yes	down
ENSOCUG00000021304	4813.95	-0.747857	0.137365	-5.44431	5.20063e-08	6.15823e-07	no	.
ENSOCUG00000005213|SLC4A5	107.852	2.71296	0.498446	5.44284	5.24363e-08	6.20378e-07	yes	up
ENSOCUG00000016155	865.908	0.911731	0.167512	5.44278	5.24554e-08	6.20378e-07	no	.
ENSOCUG00000016791|CLEC1A	825.205	2.50699	0.46063	5.44253	5.2529e-08	6.20868e-07	yes	up
ENSOCUG00000011007	1263.14	2.66982	0.490605	5.44188	5.27208e-08	6.22753e-07	yes	up
ENSOCUG00000033403|CATSPER2	175.474	2.41141	0.443159	5.44142	5.2858e-08	6.2399e-07	yes	up
ENSOCUG00000011742|CA2	315.809	2.22059	0.408126	5.44094	5.30006e-08	6.2529e-07	yes	up
ENSOCUG00000006418|NUDC	14331.3	-0.70744	0.130027	-5.4407	5.30727e-08	6.25757e-07	no	.
ENSOCUG00000005985|CLU	617.996	-2.22814	0.40958	-5.44007	5.32592e-08	6.27572e-07	yes	down
ENSOCUG00000015804|TECPR2	5957.79	1.37661	0.253063	5.43981	5.33377e-08	6.28113e-07	yes	up
ENSOCUG00000021502|LZTS2	2191.88	-0.446058	0.0820027	-5.43956	5.34126e-08	6.28464e-07	no	.
ENSOCUG00000005038	200.065	-1.35828	0.249708	-5.43949	5.34328e-08	6.28464e-07	yes	down
ENSOCUG00000009227	2036.29	-0.741574	0.13637	-5.43795	5.38964e-08	6.3353e-07	no	.
ENSOCUG00000017632|NUDT12	1089.3	1.35062	0.248626	5.43234	5.56201e-08	6.53033e-07	yes	up
ENSOCUG00000026715|ERLIN1	3474.39	-1.05813	0.194784	-5.43233	5.56234e-08	6.53033e-07	yes	down
ENSOCUG00000038872	699.579	0.899511	0.16559	5.43214	5.56818e-08	6.53319e-07	no	.
ENSOCUG00000010766|LAMP5	27.9222	-7.83846	1.44406	-5.42808	5.6964e-08	6.67957e-07	yes	down
ENSOCUG00000013799|UACA	24483.4	0.731311	0.134731	5.42792	5.7015e-08	6.68148e-07	no	.
ENSOCUG00000006769	47.1052	6.23233	1.14866	5.42576	5.77081e-08	6.75858e-07	yes	up
ENSOCUG00000012028|PIM1	664.221	1.32627	0.244456	5.42538	5.783e-08	6.76875e-07	yes	up
ENSOCUG00000012938|XXYLT1	228.771	-1.2022	0.221635	-5.42423	5.82044e-08	6.80844e-07	yes	down
ENSOCUG00000025704	167.572	-1.56007	0.287723	-5.42213	5.88929e-08	6.88478e-07	yes	down
ENSOCUG00000000108|ARL4A	582.87	1.21883	0.224932	5.41867	6.00434e-08	7.01503e-07	yes	up
ENSOCUG00000011763|MCOLN1	831.04	1.6777	0.30972	5.41684	6.06611e-08	7.08289e-07	yes	up
ENSOCUG00000014013	24561.5	-0.796026	0.146996	-5.4153	6.11846e-08	7.13968e-07	no	.
ENSOCUG00000031211	661.572	2.73062	0.504539	5.41212	6.22832e-08	7.26348e-07	yes	up
ENSOCUG00000022069	1084.26	-2.04617	0.378144	-5.41109	6.26407e-08	7.30075e-07	yes	down
ENSOCUG00000035120	2782.47	-1.40359	0.259602	-5.40669	6.41989e-08	7.47784e-07	yes	down
ENSOCUG00000001036|CFHR5	27.4552	8.6508	1.60011	5.40637	6.43139e-08	7.4867e-07	yes	up
ENSOCUG00000013948|ARHGAP20	1395.1	-0.597181	0.110522	-5.40329	6.54282e-08	7.61181e-07	no	.
ENSOCUG00000004282	1301.27	-1.00112	0.185331	-5.40181	6.59722e-08	7.67047e-07	yes	down
ENSOCUG00000015131|ANKZF1	2010.09	1.25701	0.232722	5.40136	6.61358e-08	7.68485e-07	yes	up
ENSOCUG00000002907	108.11	-3.05813	0.566294	-5.40025	6.65496e-08	7.72577e-07	yes	down
ENSOCUG00000014748|PDHA1	22305.2	1.49551	0.276937	5.4002	6.65683e-08	7.72577e-07	yes	up
ENSOCUG00000010395|STARD5	881.581	2.09131	0.387363	5.39883	6.70769e-08	7.78011e-07	yes	up
ENSOCUG00000022623|CISD3	454.117	2.0492	0.379724	5.39655	6.79363e-08	7.87505e-07	yes	up
ENSOCUG00000028217|IL17RC	194.687	1.35739	0.251593	5.39518	6.84533e-08	7.9302e-07	yes	up
ENSOCUG00000010577	1902.05	0.508255	0.0942114	5.39484	6.85854e-08	7.94073e-07	no	.
ENSOCUG00000029330	2001.2	0.872659	0.161807	5.39321	6.92112e-08	8.00836e-07	no	.
ENSOCUG00000024543|H2BC18	6267.35	-1.5833	0.293747	-5.38999	7.0461e-08	8.14808e-07	yes	down
ENSOCUG00000021847	789.387	1.25266	0.232433	5.38937	7.07066e-08	8.17003e-07	yes	up
ENSOCUG00000000172|VAV3	2512.21	1.05889	0.196481	5.38929	7.07356e-08	8.17003e-07	yes	up
ENSOCUG00000002781|MTHFD1L	4013.87	-1.44595	0.268312	-5.38907	7.08228e-08	8.1703e-07	yes	down
ENSOCUG00000025563	514.586	-0.981011	0.182034	-5.38916	7.07871e-08	8.1703e-07	no	.
ENSOCUG00000037248|GPC6	1030.27	-1.54927	0.287537	-5.38806	7.12208e-08	8.20678e-07	yes	down
ENSOCUG00000026731|HELLS	5017.43	-1.08921	0.202152	-5.38805	7.12243e-08	8.20678e-07	yes	down
ENSOCUG00000001741|FTO	3193.69	-0.853737	0.158474	-5.38722	7.15555e-08	8.23508e-07	no	.
ENSOCUG00000007811|C16orf46	356.955	1.32244	0.245477	5.38725	7.15454e-08	8.23508e-07	yes	up
ENSOCUG00000006789|UCHL3	618.194	-1.02942	0.191145	-5.38554	7.22293e-08	8.30766e-07	yes	down
ENSOCUG00000015138|C1QC	341.114	-0.957545	0.177846	-5.38413	7.27966e-08	8.36791e-07	no	.
ENSOCUG00000007769|TMEM97	222.899	-1.45978	0.271257	-5.38152	7.38583e-08	8.48489e-07	yes	down
ENSOCUG00000002296	5030.78	1.55977	0.289853	5.38125	7.39696e-08	8.4926e-07	yes	up
ENSOCUG00000014659|MPP6	1474.17	-0.877459	0.16307	-5.38086	7.413e-08	8.50595e-07	no	.
ENSOCUG00000033569|NDUFA12	5352.74	1.41656	0.263365	5.3787	7.5026e-08	8.60364e-07	yes	up
ENSOCUG00000014786|INO80D	2907.05	0.798923	0.148563	5.37768	7.54498e-08	8.64709e-07	no	.
ENSOCUG00000000761|NELL1	252.27	2.16718	0.403059	5.37684	7.58042e-08	8.68254e-07	yes	up
ENSOCUG00000010208|DNAJC2	9964.14	-0.863433	0.160607	-5.37606	7.61329e-08	8.715e-07	no	.
ENSOCUG00000015909|HBEGF	346.241	1.09325	0.203375	5.37557	7.63392e-08	8.73342e-07	yes	up
ENSOCUG00000000630|BCL7A	1318.26	-0.96724	0.179995	-5.37369	7.71399e-08	8.81978e-07	no	.
ENSOCUG00000037558	371.568	0.951779	0.177153	5.37263	7.75948e-08	8.86653e-07	no	.
ENSOCUG00000038615	245.448	1.25815	0.234345	5.3688	7.92606e-08	9.04614e-07	yes	up
ENSOCUG00000006662	122.245	1.94132	0.361586	5.3689	7.92189e-08	9.04614e-07	yes	up
ENSOCUG00000003778|AP4B1	1158.98	1.54261	0.287351	5.36837	7.94499e-08	9.06238e-07	yes	up
ENSOCUG00000000068|FRMPD1	200.033	-2.06279	0.384546	-5.36421	8.13022e-08	9.26816e-07	yes	down
ENSOCUG00000017931	3527.46	-0.988516	0.184306	-5.36346	8.16426e-08	9.30146e-07	no	.
ENSOCUG00000014083|LZTS1	620.135	-1.30869	0.244011	-5.36324	8.17417e-08	9.30724e-07	yes	down
ENSOCUG00000033151|AOC3	870.13	1.28202	0.239052	5.36293	8.18818e-08	9.31506e-07	yes	up
ENSOCUG00000006763	2231.54	-1.00927	0.1882	-5.36277	8.19555e-08	9.31506e-07	yes	down
ENSOCUG00000012339|PEG3	171007	-1.0229	0.190738	-5.36283	8.19298e-08	9.31506e-07	yes	down
ENSOCUG00000021234	1363.09	-1.39184	0.259546	-5.36262	8.20226e-08	9.31719e-07	yes	down
ENSOCUG00000009455|FRRS1	369.978	2.54494	0.474748	5.36062	8.29364e-08	9.41544e-07	yes	up
ENSOCUG00000007724|CYP2E1	18.4166	8.07375	1.50622	5.36026	8.3103e-08	9.42878e-07	yes	up
ENSOCUG00000028226|PABPC4L	1037.35	-0.740347	0.138134	-5.35961	8.33998e-08	9.45689e-07	no	.
ENSOCUG00000004543|AIFM2	8413.99	4.24016	0.791193	5.35919	8.35939e-08	9.47332e-07	yes	up
ENSOCUG00000027529|ELOVL7	150.523	1.34237	0.250566	5.35736	8.44486e-08	9.56455e-07	yes	up
ENSOCUG00000027205|SIX2	60.656	-2.39099	0.446571	-5.35412	8.59745e-08	9.73165e-07	yes	down
ENSOCUG00000010693|CCN3	1721.12	-1.39846	0.261309	-5.35174	8.71106e-08	9.85445e-07	yes	down
ENSOCUG00000008450	2088.79	0.67052	0.125358	5.34883	8.85259e-08	1.00087e-06	no	.
ENSOCUG00000013868|MMS22L	845.349	-0.957223	0.17905	-5.34613	8.98569e-08	1.01532e-06	no	.
ENSOCUG00000004462|PCF11	16608.4	0.621924	0.116391	5.3434	9.12191e-08	1.03011e-06	no	.
ENSOCUG00000005500	283.195	-0.990192	0.18532	-5.34316	9.13415e-08	1.03088e-06	no	.
ENSOCUG00000011934|EPHX1	2891.57	1.50354	0.281421	5.34266	9.15905e-08	1.03309e-06	yes	up
ENSOCUG00000032724|TEX45	16.2583	7.89573	1.47821	5.34142	9.22193e-08	1.03957e-06	yes	up
ENSOCUG00000001368	827.769	-0.818653	0.153271	-5.3412	9.23331e-08	1.04025e-06	no	.
ENSOCUG00000009732|NR1D1	406.319	1.10912	0.207733	5.33915	9.33846e-08	1.05148e-06	yes	up
ENSOCUG00000000315|GRIA3	1054.39	-1.31198	0.24576	-5.33845	9.37435e-08	1.0549e-06	yes	down
ENSOCUG00000001853|SLC15A2	321.945	-1.24657	0.233639	-5.33545	9.53091e-08	1.07189e-06	yes	down
ENSOCUG00000008476|PLK1	2874.9	-0.960537	0.180093	-5.33357	9.63e-08	1.08241e-06	no	.
ENSOCUG00000002703|FOXM1	1020.61	-1.26957	0.238107	-5.33193	9.71742e-08	1.09159e-06	yes	down
ENSOCUG00000000077|RILP	1108.33	2.93511	0.550492	5.33179	9.72475e-08	1.09178e-06	yes	up
ENSOCUG00000013434	3020.82	1.00295	0.188183	5.32965	9.84011e-08	1.10409e-06	yes	up
ENSOCUG00000002576|GABRA2	26.8432	-7.78156	1.46013	-5.32938	9.85497e-08	1.10511e-06	yes	down
ENSOCUG00000034757	2625.53	2.50629	0.470386	5.32816	9.92134e-08	1.11191e-06	yes	up
ENSOCUG00000019529|SNORD113-3	146.756	-1.18709	0.222873	-5.32629	1.0024e-07	1.12275e-06	yes	down
ENSOCUG00000008272|SRPX	1801.86	-1.71343	0.321828	-5.32405	1.0148e-07	1.13599e-06	yes	down
ENSOCUG00000006896|RPP30	674.864	-0.928901	0.174478	-5.32387	1.01581e-07	1.13645e-06	no	.
ENSOCUG00000004357|ABCC10	1179.36	1.00182	0.188179	5.32375	1.01649e-07	1.13656e-06	yes	up
ENSOCUG00000023159|TIMM44	13214.2	1.33275	0.250355	5.32345	1.0182e-07	1.1378e-06	yes	up
ENSOCUG00000016686	5471.76	-0.990519	0.186075	-5.32323	1.01938e-07	1.13847e-06	no	.
ENSOCUG00000012352|DCUN1D4	1620.53	-0.822711	0.154614	-5.32107	1.03159e-07	1.15143e-06	no	.
ENSOCUG00000003368|CARM1	1730.22	-0.877272	0.16494	-5.31873	1.04493e-07	1.16565e-06	no	.
ENSOCUG00000015771|SQLE	1757.57	-1.42077	0.267178	-5.31767	1.05107e-07	1.17181e-06	yes	down
ENSOCUG00000006128	246.478	1.84356	0.346774	5.31631	1.05893e-07	1.1799e-06	yes	up
ENSOCUG00000011573	653.701	1.23988	0.233282	5.31496	1.06683e-07	1.18801e-06	yes	up
ENSOCUG00000029372	1865.14	1.48714	0.279814	5.31474	1.06807e-07	1.18802e-06	yes	up
ENSOCUG00000001711|TRO	3778.26	-0.872012	0.164073	-5.31479	1.06782e-07	1.18802e-06	no	.
ENSOCUG00000014811|KIAA1109	13382.2	0.783392	0.14741	5.31436	1.07031e-07	1.18982e-06	no	.
ENSOCUG00000001031|HAUS5	2002.64	-0.888256	0.167201	-5.31251	1.08124e-07	1.20128e-06	no	.
ENSOCUG00000005161	2411.14	-1.49972	0.28237	-5.31121	1.08898e-07	1.20918e-06	yes	down
ENSOCUG00000001979	1763.1	0.681419	0.128317	5.31042	1.09373e-07	1.21375e-06	no	.
ENSOCUG00000015652|RECK	1177.81	-1.18536	0.223291	-5.30857	1.10491e-07	1.22545e-06	yes	down
ENSOCUG00000024670|ZNF770	662.801	1.45684	0.274552	5.30626	1.119e-07	1.24037e-06	yes	up
ENSOCUG00000026668|SNRPC	2438.26	-1.2422	0.23422	-5.30356	1.13569e-07	1.25815e-06	yes	down
ENSOCUG00000027227|H2BC3	1115.54	-2.18756	0.412581	-5.30213	1.14462e-07	1.26658e-06	yes	down
ENSOCUG00000004533|PTPN11	10080.4	-0.550591	0.103843	-5.30217	1.14435e-07	1.26658e-06	no	.
ENSOCUG00000014051|IL17RD	456.352	-1.56094	0.294446	-5.30126	1.15005e-07	1.27186e-06	yes	down
ENSOCUG00000017096|ZNF513	1263.53	1.09958	0.207452	5.30038	1.1556e-07	1.27698e-06	yes	up
ENSOCUG00000033003	2077.37	-0.972895	0.183554	-5.30032	1.15601e-07	1.27698e-06	no	.
ENSOCUG00000005721|ADRA1B	84.2522	3.2936	0.621444	5.29992	1.15855e-07	1.27906e-06	yes	up
ENSOCUG00000029701	717.039	1.67001	0.315136	5.29933	1.16227e-07	1.28242e-06	yes	up
ENSOCUG00000013257|ARL6IP6	315.465	-0.89652	0.169197	-5.29867	1.16647e-07	1.28633e-06	no	.
ENSOCUG00000002429|CCT7	10305	-0.84753	0.159963	-5.29828	1.16896e-07	1.28834e-06	no	.
ENSOCUG00000034300	49.9072	3.26353	0.616099	5.29708	1.17667e-07	1.29609e-06	yes	up
ENSOCUG00000004327|IFT172	7723.15	1.02439	0.193449	5.2954	1.18757e-07	1.30734e-06	yes	up
ENSOCUG00000007827|SASS6	1143.79	-0.956724	0.180677	-5.29521	1.18882e-07	1.30798e-06	no	.
ENSOCUG00000005349|GFM2	3194.19	1.58938	0.300214	5.29415	1.19572e-07	1.31481e-06	yes	up
ENSOCUG00000014557|CEP57	3557.94	-0.590174	0.11149	-5.29352	1.19987e-07	1.31863e-06	no	.
ENSOCUG00000016659|EMB	708.831	2.21987	0.419445	5.29239	1.20729e-07	1.32602e-06	yes	up
ENSOCUG00000006594|ETFDH	18397.4	1.76388	0.333447	5.28984	1.2242e-07	1.34383e-06	yes	up
ENSOCUG00000017339|KIAA1671	3223.96	1.06761	0.201842	5.28933	1.22764e-07	1.34683e-06	yes	up
ENSOCUG00000030364|VPS35L	2725.22	-0.545526	0.103161	-5.2881	1.23591e-07	1.35514e-06	no	.
ENSOCUG00000010039|FHOD1	861.422	0.891401	0.168576	5.28783	1.23779e-07	1.35643e-06	no	.
ENSOCUG00000004551|BEND7	443.579	1.34326	0.254065	5.28705	1.24305e-07	1.36142e-06	yes	up
ENSOCUG00000013700|CTSF	2037.02	1.36562	0.258365	5.28562	1.2528e-07	1.37132e-06	yes	up
ENSOCUG00000002140|DACH1	876.728	0.635492	0.120286	5.28318	1.26961e-07	1.38893e-06	no	.
ENSOCUG00000028032	4132.24	-0.644886	0.122068	-5.28299	1.27095e-07	1.3896e-06	no	.
ENSOCUG00000014871|COQ5	1721.53	1.3146	0.248851	5.28267	1.27315e-07	1.39121e-06	yes	up
ENSOCUG00000016639|CPT2	560.077	1.96302	0.371678	5.28152	1.28118e-07	1.39919e-06	yes	up
ENSOCUG00000007452|RAB27A	556.21	1.57711	0.298675	5.28037	1.28925e-07	1.40721e-06	yes	up
ENSOCUG00000006079|BAZ2A	11175	0.749687	0.141994	5.27973	1.29376e-07	1.41134e-06	no	.
ENSOCUG00000007927|SKA1	315.947	-1.5187	0.287676	-5.27921	1.29742e-07	1.41453e-06	yes	down
ENSOCUG00000025459	1810.6	-1.44584	0.273966	-5.27744	1.31001e-07	1.42744e-06	yes	down
ENSOCUG00000036396	158.699	1.99727	0.378521	5.27651	1.31668e-07	1.4339e-06	yes	up
ENSOCUG00000002267|GSS	2516.15	1.36401	0.258516	5.27631	1.31808e-07	1.43461e-06	yes	up
ENSOCUG00000029817	76.3566	-3.04605	0.577366	-5.27576	1.32205e-07	1.43812e-06	yes	down
ENSOCUG00000001328|VPS13A	7656.55	0.605624	0.114861	5.27267	1.34451e-07	1.46173e-06	no	.
ENSOCUG00000014596|LOXL2	8014.29	-1.04751	0.198686	-5.2722	1.34797e-07	1.46466e-06	yes	down
ENSOCUG00000007507|SLC25A26	399.442	0.922872	0.175113	5.27015	1.36309e-07	1.48025e-06	no	.
ENSOCUG00000010089	81241	-0.706075	0.133994	-5.26945	1.36835e-07	1.48513e-06	no	.
ENSOCUG00000033730	5503.98	0.591091	0.112192	5.26856	1.375e-07	1.49151e-06	no	.
ENSOCUG00000031365	162.658	3.15024	0.597949	5.2684	1.37616e-07	1.49193e-06	yes	up
ENSOCUG00000001468|CTNNB1	21954.7	-0.532525	0.101117	-5.26642	1.39113e-07	1.50731e-06	no	.
ENSOCUG00000012333|GOT1	2992.63	1.51709	0.288087	5.26608	1.39365e-07	1.50918e-06	yes	up
ENSOCUG00000002151|SDR39U1	551.898	1.73537	0.329597	5.26511	1.40105e-07	1.51635e-06	yes	up
ENSOCUG00000012275|TEX9	562.842	1.11737	0.212242	5.26462	1.40483e-07	1.51958e-06	yes	up
ENSOCUG00000003262|G3BP2	9128.41	-0.596051	0.113225	-5.2643	1.40721e-07	1.5213e-06	no	.
ENSOCUG00000013378|PAK1IP1	2060.5	-0.573117	0.108876	-5.26394	1.40999e-07	1.52345e-06	no	.
ENSOCUG00000007791|FAM160A2	1029.3	0.730772	0.138844	5.26326	1.41523e-07	1.5274e-06	no	.
ENSOCUG00000006436	204.415	-1.55166	0.294806	-5.26333	1.4147e-07	1.5274e-06	yes	down
ENSOCUG00000016101|MMP9	75.0484	-9.26481	1.76053	-5.2625	1.42106e-07	1.53283e-06	yes	down
ENSOCUG00000005951	6783.23	-0.745631	0.141846	-5.25663	1.46722e-07	1.58173e-06	no	.
ENSOCUG00000032632|SNRPE	2771.19	-0.779117	0.14826	-5.25508	1.47959e-07	1.59418e-06	no	.
ENSOCUG00000005167|ANGPTL1	1737.51	-1.25884	0.23965	-5.25282	1.49791e-07	1.61302e-06	yes	down
ENSOCUG00000016839|CSRNP3	201.436	-1.90652	0.362969	-5.25257	1.49989e-07	1.61425e-06	yes	down
ENSOCUG00000015136|NIBAN1	1119.03	0.768964	0.146401	5.25246	1.50085e-07	1.61438e-06	no	.
ENSOCUG00000034695	81.1462	3.28089	0.624926	5.25004	1.52067e-07	1.63478e-06	yes	up
ENSOCUG00000014147|CHORDC1	1554.63	-0.56669	0.107956	-5.24928	1.52691e-07	1.64057e-06	no	.
ENSOCUG00000007443|RAB11FIP4	961.406	0.851951	0.162364	5.24718	1.54445e-07	1.65849e-06	no	.
ENSOCUG00000014442|H1-4	6607.64	-0.925385	0.176373	-5.24675	1.54809e-07	1.66148e-06	no	.
ENSOCUG00000001616|PCSK5	5502	-1.08505	0.20689	-5.24456	1.56659e-07	1.6804e-06	yes	down
ENSOCUG00000002541|BNIP3	6467.01	0.542327	0.103438	5.24303	1.57965e-07	1.69346e-06	no	.
ENSOCUG00000009204|SEC11C	4048.35	1.92896	0.367931	5.24273	1.58218e-07	1.69523e-06	yes	up
ENSOCUG00000021362|HAUS3	2192.43	-0.887061	0.169294	-5.23975	1.6079e-07	1.72183e-06	no	.
ENSOCUG00000000439|PSMA1	1805.49	-0.832616	0.158971	-5.23754	1.6273e-07	1.74164e-06	no	.
ENSOCUG00000014855|MCU	1837.4	-1.06941	0.204261	-5.23551	1.64531e-07	1.75993e-06	yes	down
ENSOCUG00000030835|Metazoa_SRP	55327.2	1.22502	0.234	5.23513	1.6487e-07	1.76258e-06	yes	up
ENSOCUG00000012491|OSGEPL1	810.993	1.90182	0.36338	5.2337	1.66149e-07	1.77527e-06	yes	up
ENSOCUG00000015722|SF3B2	29862.9	-0.658269	0.125859	-5.23023	1.69301e-07	1.80795e-06	no	.
ENSOCUG00000012315|RNF168	3764.35	-0.597751	0.114294	-5.22992	1.6958e-07	1.80992e-06	no	.
ENSOCUG00000002587|TSHZ2	2834.8	-0.581965	0.111284	-5.22956	1.69914e-07	1.81223e-06	no	.
ENSOCUG00000016265|LINS1	992.685	0.897927	0.171705	5.22948	1.69985e-07	1.81223e-06	no	.
ENSOCUG00000016028|RPF2	1182.68	-1.03048	0.197097	-5.22829	1.71085e-07	1.82295e-06	yes	down
ENSOCUG00000023236|TTLL4	988.556	-0.82197	0.157235	-5.22764	1.71688e-07	1.82836e-06	no	.
ENSOCUG00000005680|AMD1	754.301	-0.988317	0.189065	-5.2274	1.7191e-07	1.82971e-06	no	.
ENSOCUG00000017687|KITLG	903.525	1.12054	0.214445	5.22531	1.73864e-07	1.84949e-06	yes	up
ENSOCUG00000036425	4592.03	1.387	0.265458	5.22492	1.74232e-07	1.85034e-06	yes	up
ENSOCUG00000011167	7745.89	0.694552	0.132927	5.22508	1.74079e-07	1.85034e-06	no	.
ENSOCUG00000000552	26041.1	-0.704412	0.134817	-5.22496	1.74196e-07	1.85034e-06	no	.
ENSOCUG00000012944|UBE2G2	1068.16	-0.918883	0.175894	-5.22409	1.75018e-07	1.85766e-06	no	.
ENSOCUG00000015731|DRAM2	264.907	1.195	0.228786	5.22321	1.75843e-07	1.86539e-06	yes	up
ENSOCUG00000013906|CWC25	3665.55	0.932164	0.178598	5.21934	1.79561e-07	1.90378e-06	no	.
ENSOCUG00000027895	1826.21	-0.499529	0.0957415	-5.21748	1.81379e-07	1.92199e-06	no	.
ENSOCUG00000000131|NXPE3	306.248	-1.65781	0.317752	-5.2173	1.81548e-07	1.92273e-06	yes	down
ENSOCUG00000016045|DLGAP2	230.306	2.54634	0.488153	5.21627	1.82564e-07	1.93243e-06	yes	up
ENSOCUG00000001289|SEPTIN11	24695.3	-1.19593	0.229291	-5.21579	1.83036e-07	1.93636e-06	yes	down
ENSOCUG00000004067	2682.61	1.07207	0.205567	5.21516	1.83656e-07	1.94185e-06	yes	up
ENSOCUG00000006207|BTBD7	4255.86	-0.481878	0.0924236	-5.2138	1.85009e-07	1.95508e-06	no	.
ENSOCUG00000007964|TBC1D4	6680.42	1.24308	0.238468	5.21276	1.86047e-07	1.96498e-06	yes	up
ENSOCUG00000005302|CIDEC	4300.83	5.92178	1.13616	5.21211	1.86707e-07	1.97086e-06	yes	up
ENSOCUG00000006050|SGO1	789.35	-1.27351	0.24441	-5.21053	1.88303e-07	1.98663e-06	yes	down
ENSOCUG00000016581	5072	-0.686826	0.131825	-5.21013	1.88707e-07	1.9898e-06	no	.
ENSOCUG00000000524	3280.24	-1.216	0.23344	-5.20907	1.89794e-07	1.99977e-06	yes	down
ENSOCUG00000003015|IMPDH1	4597.76	1.49822	0.287621	5.209	1.89861e-07	1.99977e-06	yes	up
ENSOCUG00000006715	169.358	-1.41008	0.270862	-5.20591	1.93043e-07	2.03218e-06	yes	down
ENSOCUG00000029252|HFM1	849.96	1.35515	0.260354	5.20504	1.93957e-07	2.04069e-06	yes	up
ENSOCUG00000015871|ELAVL1	2888.03	-0.67756	0.130185	-5.20459	1.94427e-07	2.04451e-06	no	.
ENSOCUG00000001585|RAE1	937.829	-0.770956	0.148134	-5.20444	1.94582e-07	2.04503e-06	no	.
ENSOCUG00000003200|VGLL2	880.795	-1.54308	0.296703	-5.20077	1.9846e-07	2.08464e-06	yes	down
ENSOCUG00000008904|RNASEH2B	983.493	-0.73006	0.140381	-5.20056	1.98689e-07	2.08591e-06	no	.
ENSOCUG00000013696|BICC1	3357.23	-1.68108	0.323328	-5.19931	2.00033e-07	2.09888e-06	yes	down
ENSOCUG00000000806|TTC14	8565.85	0.544184	0.104721	5.19653	2.03041e-07	2.12928e-06	no	.
ENSOCUG00000026083|FAM219A	224.254	1.10582	0.212913	5.19376	2.06088e-07	2.16005e-06	yes	up
ENSOCUG00000015003|MFSD8	395.949	0.897336	0.172836	5.19184	2.08231e-07	2.18132e-06	no	.
ENSOCUG00000001106|PFN1	1535.44	-1.04213	0.200763	-5.19082	2.09366e-07	2.19203e-06	yes	down
ENSOCUG00000022197	3749.43	-1.28435	0.247497	-5.18935	2.11024e-07	2.20819e-06	yes	down
ENSOCUG00000014716	4302.65	0.938406	0.180914	5.18703	2.13669e-07	2.23465e-06	no	.
ENSOCUG00000012391	1857.96	-0.698034	0.134651	-5.18404	2.17134e-07	2.26842e-06	no	.
ENSOCUG00000004650|TMEM268	412.362	0.821483	0.158461	5.18414	2.17019e-07	2.26842e-06	no	.
ENSOCUG00000000835|SPR	387.6	-1.55233	0.299511	-5.18288	2.18481e-07	2.28125e-06	yes	down
ENSOCUG00000008162|GUCY2C	76.6186	2.10362	0.405944	5.18204	2.19468e-07	2.29032e-06	yes	up
ENSOCUG00000013740|PGM2	654.107	-0.883674	0.170542	-5.18155	2.20044e-07	2.29508e-06	no	.
ENSOCUG00000016211|SNTB1	3807.34	1.03553	0.199946	5.17904	2.23033e-07	2.325e-06	yes	up
ENSOCUG00000014667	28021.9	1.41845	0.273924	5.17828	2.23946e-07	2.33325e-06	yes	up
ENSOCUG00000016338|ERG28	174.064	-1.70106	0.32851	-5.17811	2.24146e-07	2.33408e-06	yes	down
ENSOCUG00000016139|MMAA	1577.69	1.49961	0.289657	5.1772	2.25238e-07	2.34417e-06	yes	up
ENSOCUG00000033234	9417.04	0.795055	0.153609	5.17583	2.26897e-07	2.36017e-06	no	.
ENSOCUG00000032273|RAP1B	3740.26	-0.53828	0.104027	-5.17441	2.28633e-07	2.37694e-06	no	.
ENSOCUG00000026786	395.991	-1.16247	0.224679	-5.17391	2.29241e-07	2.38197e-06	yes	down
ENSOCUG00000032228	253.251	1.18621	0.229408	5.17075	2.33158e-07	2.42137e-06	yes	up
ENSOCUG00000015209|POLA1	7148.41	-0.640757	0.123938	-5.16999	2.34106e-07	2.42991e-06	no	.
ENSOCUG00000014913|CHFR	1471.48	0.612653	0.118505	5.16985	2.34281e-07	2.43041e-06	no	.
ENSOCUG00000022143	12935.5	-0.654889	0.126732	-5.16749	2.37255e-07	2.45994e-06	no	.
ENSOCUG00000039216	14615.4	1.17897	0.228296	5.16423	2.41432e-07	2.5019e-06	yes	up
ENSOCUG00000001108	6005.33	0.644733	0.124897	5.16213	2.44162e-07	2.52883e-06	no	.
ENSOCUG00000023276	1695.11	-1.31089	0.253957	-5.16187	2.445e-07	2.53097e-06	yes	down
ENSOCUG00000000553|TCEAL1	677.425	-1.07613	0.208491	-5.16154	2.44928e-07	2.53404e-06	yes	down
ENSOCUG00000001993|KLHL13	1523.45	-1.16994	0.226697	-5.16081	2.45883e-07	2.54255e-06	yes	down
ENSOCUG00000014469|HNRNPU	91591.5	-0.456641	0.0885151	-5.1589	2.48401e-07	2.56721e-06	no	.
ENSOCUG00000002137	4179.71	0.820908	0.159138	5.15848	2.48964e-07	2.57027e-06	no	.
ENSOCUG00000005745	82.8895	2.65074	0.513853	5.15856	2.48859e-07	2.57027e-06	yes	up
ENSOCUG00000027508|RTN3	2501.82	0.647304	0.125593	5.15399	2.54996e-07	2.63114e-06	no	.
ENSOCUG00000026428|GHDC	345.333	2.4446	0.474481	5.15215	2.57511e-07	2.65565e-06	yes	up
ENSOCUG00000029210|AP5B1	111.98	1.53382	0.297727	5.15176	2.58056e-07	2.65986e-06	yes	up
ENSOCUG00000005046|PRPF4	1569.02	-0.671573	0.130489	-5.14659	2.6527e-07	2.73275e-06	no	.
ENSOCUG00000034920	122.201	2.89568	0.562752	5.14556	2.66719e-07	2.74621e-06	yes	up
ENSOCUG00000004490|GUCY1A2	431.16	1.68309	0.32715	5.14471	2.67939e-07	2.7573e-06	yes	up
ENSOCUG00000005845	454.17	-1.01543	0.197423	-5.14343	2.69772e-07	2.77467e-06	yes	down
ENSOCUG00000008686|TNK2	1451.02	0.773627	0.15044	5.14241	2.71231e-07	2.78819e-06	no	.
ENSOCUG00000010382|WSB2	953.086	-1.04094	0.202434	-5.14214	2.71622e-07	2.79072e-06	yes	down
ENSOCUG00000008274|PROX1	479.385	-1.44131	0.280414	-5.13995	2.74816e-07	2.82203e-06	yes	down
ENSOCUG00000005515|HIBCH	5077.09	1.3836	0.269367	5.13647	2.79952e-07	2.87324e-06	yes	up
ENSOCUG00000004805|DHX33	604.399	-0.910054	0.177204	-5.13564	2.81192e-07	2.88442e-06	no	.
ENSOCUG00000009154	1373.4	-0.770252	0.149991	-5.13534	2.81634e-07	2.88742e-06	no	.
ENSOCUG00000013938|TBC1D32	1195.48	0.756215	0.147265	5.13506	2.82053e-07	2.88865e-06	no	.
ENSOCUG00000036373	158.868	-1.77252	0.345174	-5.13516	2.81908e-07	2.88865e-06	yes	down
ENSOCUG00000010165|MEIG1	16.1784	7.88673	1.53691	5.13157	2.87338e-07	2.9412e-06	yes	up
ENSOCUG00000030716	496.297	-0.893667	0.174161	-5.13128	2.87783e-07	2.94263e-06	no	.
ENSOCUG00000033324	563.592	2.19911	0.428566	5.13133	2.87703e-07	2.94263e-06	yes	up
ENSOCUG00000002386|LYAR	4004.96	-0.808361	0.157562	-5.13042	2.89094e-07	2.95447e-06	no	.
ENSOCUG00000004001|CNDP2	2121.91	-0.557862	0.108752	-5.12968	2.90235e-07	2.96456e-06	no	.
ENSOCUG00000010989|FBXL20	1482.37	0.892722	0.17406	5.12882	2.91569e-07	2.9766e-06	no	.
ENSOCUG00000015979|DPY19L1	1500.41	-1.36312	0.265892	-5.12658	2.95053e-07	3.01057e-06	yes	down
ENSOCUG00000032268	716.198	-0.96122	0.187543	-5.12532	2.97025e-07	3.02909e-06	no	.
ENSOCUG00000026254|CCDC159	137.658	1.68318	0.328425	5.12501	2.97525e-07	3.03258e-06	yes	up
ENSOCUG00000005429|BCL6	1699.55	1.63671	0.319437	5.12374	2.99542e-07	3.04939e-06	yes	up
ENSOCUG00000004925|ODC1	4315.19	-1.35581	0.26461	-5.12382	2.99404e-07	3.04939e-06	yes	down
ENSOCUG00000022952|NUCB1	10946	-0.614281	0.119891	-5.12367	2.99649e-07	3.04939e-06	no	.
ENSOCUG00000035584	733.297	2.69051	0.525136	5.12344	3.00003e-07	3.04977e-06	yes	up
ENSOCUG00000037647|Metazoa_SRP	133.553	1.48581	0.290001	5.12348	2.99948e-07	3.04977e-06	yes	up
ENSOCUG00000007437|ZBTB4	1089.54	0.834944	0.163036	5.12124	3.03538e-07	3.08407e-06	no	.
ENSOCUG00000016624|MYH10	39519	-0.950247	0.185557	-5.12105	3.03835e-07	3.08546e-06	no	.
ENSOCUG00000014800|PLP1	231.102	1.14212	0.223134	5.11854	3.07915e-07	3.12525e-06	yes	up
ENSOCUG00000025064	250.017	-1.47405	0.288104	-5.1164	3.11425e-07	3.1592e-06	yes	down
ENSOCUG00000032016	311.622	-1.69325	0.330982	-5.11583	3.12372e-07	3.16714e-06	yes	down
ENSOCUG00000024218|NFKBIB	129.223	-1.37309	0.268419	-5.11545	3.1299e-07	3.17174e-06	yes	down
ENSOCUG00000015750|UBA5	2634.27	-0.562798	0.110032	-5.11486	3.13974e-07	3.18004e-06	no	.
ENSOCUG00000009576|MSH2	2087.03	-0.741515	0.144985	-5.11442	3.14713e-07	3.18585e-06	no	.
ENSOCUG00000002881|IPO4	5055.57	-0.599401	0.117239	-5.11264	3.17695e-07	3.21435e-06	no	.
ENSOCUG00000012142|RBM33	17280.1	0.795533	0.155609	5.11238	3.18126e-07	3.21701e-06	no	.
ENSOCUG00000027206	1395.92	1.49632	0.292747	5.11132	3.1992e-07	3.23177e-06	yes	up
ENSOCUG00000014232|CLINT1	10350.3	-0.546921	0.107001	-5.11134	3.19879e-07	3.23177e-06	no	.
ENSOCUG00000003712|TCEAL9	2637.38	-1.6551	0.323827	-5.11107	3.20339e-07	3.2343e-06	yes	down
ENSOCUG00000006054|GINS3	81.4389	-1.93194	0.378029	-5.11056	3.21211e-07	3.24141e-06	yes	down
ENSOCUG00000022463|VARS1	3342.88	-0.814511	0.159456	-5.10805	3.25496e-07	3.2825e-06	no	.
ENSOCUG00000017803	491.691	-1.00004	0.19578	-5.10798	3.25625e-07	3.2825e-06	yes	down
ENSOCUG00000003023|B4GALT7	637.849	-0.869424	0.170234	-5.10722	3.2694e-07	3.29404e-06	no	.
ENSOCUG00000003848|TCOF1	6213.64	-0.616458	0.120776	-5.10412	3.32331e-07	3.34649e-06	no	.
ENSOCUG00000000997|SUOX	1316.5	1.92688	0.377521	5.10403	3.32493e-07	3.34649e-06	yes	up
ENSOCUG00000024780	1376.39	1.70055	0.333192	5.10382	3.32857e-07	3.3484e-06	yes	up
ENSOCUG00000002673|AKAP12	80092	-0.710815	0.139285	-5.10331	3.3377e-07	3.35582e-06	no	.
ENSOCUG00000021669	190.747	1.10724	0.217007	5.10231	3.35524e-07	3.3717e-06	yes	up
ENSOCUG00000008344|TM7SF3	1131.53	-1.06164	0.208076	-5.10218	3.35759e-07	3.3723e-06	yes	down
ENSOCUG00000039266|PAFAH1B2	3636.27	-0.720702	0.141385	-5.09745	3.44255e-07	3.45583e-06	no	.
ENSOCUG00000010803|PGM3	1732.73	-1.0124	0.198631	-5.09686	3.45343e-07	3.46494e-06	yes	down
ENSOCUG00000014827|CRCP	1882.51	-0.800737	0.157107	-5.09676	3.45523e-07	3.46495e-06	no	.
ENSOCUG00000001456|EIF4E	2767.53	-0.528525	0.103711	-5.09612	3.46683e-07	3.47477e-06	no	.
ENSOCUG00000028116|OBI1	2128.45	-1.05159	0.206433	-5.09408	3.5043e-07	3.5105e-06	yes	down
ENSOCUG00000015457|FAM98A	3863.05	-0.654575	0.128544	-5.09221	3.53911e-07	3.54168e-06	no	.
ENSOCUG00000006315	681.344	1.71694	0.337166	5.09227	3.53808e-07	3.54168e-06	yes	up
ENSOCUG00000027663|H2AJ	2687.93	1.37109	0.269267	5.09194	3.54427e-07	3.54501e-06	yes	up
ENSOCUG00000033142	136.424	1.3803	0.271157	5.09041	3.5729e-07	3.57179e-06	yes	up
ENSOCUG00000022283|DCUN1D3	621.873	0.893885	0.175744	5.08629	3.65128e-07	3.64825e-06	no	.
ENSOCUG00000007652|STMN4	60.4071	-8.95172	1.76021	-5.08559	3.66491e-07	3.65997e-06	yes	down
ENSOCUG00000013282|MAP3K11	1242	1.10247	0.216875	5.08342	3.70708e-07	3.70016e-06	yes	up
ENSOCUG00000009173|RBM34	1615.13	-0.691246	0.135992	-5.083	3.71515e-07	3.7063e-06	no	.
ENSOCUG00000001215|HIPK3	28053.6	1.45008	0.28529	5.08281	3.71901e-07	3.70823e-06	yes	up
ENSOCUG00000011046|TTBK2	2184.09	0.732986	0.144228	5.08212	3.73247e-07	3.71972e-06	no	.
ENSOCUG00000005730|NOSTRIN	692.712	1.49045	0.293295	5.08173	3.74005e-07	3.72535e-06	yes	up
ENSOCUG00000029054|ZNF782	764.777	0.832151	0.163758	5.08158	3.74304e-07	3.72639e-06	no	.
ENSOCUG00000007028|MARCKS	13201.5	-1.09507	0.215535	-5.08073	3.75996e-07	3.74131e-06	yes	down
ENSOCUG00000003018|LIX1L	586.412	-0.979818	0.192872	-5.08015	3.77143e-07	3.75078e-06	no	.
ENSOCUG00000006969|DCN	11431.3	-1.38575	0.272906	-5.07777	3.8189e-07	3.79407e-06	yes	down
ENSOCUG00000015835|MYO1E	2486.86	0.799262	0.157404	5.07778	3.81879e-07	3.79407e-06	no	.
ENSOCUG00000003827|SLC8B1	201.413	1.92983	0.380158	5.07639	3.84676e-07	3.81978e-06	yes	up
ENSOCUG00000008288|ECM2	2945.91	1.44051	0.28389	5.07417	3.89196e-07	3.86267e-06	yes	up
ENSOCUG00000009932|ESCO2	1253.61	-1.01655	0.200438	-5.07163	3.94418e-07	3.91248e-06	yes	down
ENSOCUG00000005354|BMS1	11560.2	-0.684222	0.134954	-5.07003	3.97763e-07	3.94363e-06	no	.
ENSOCUG00000013364	3717.87	-0.666446	0.131481	-5.06877	4.00394e-07	3.96767e-06	no	.
ENSOCUG00000023965	744.725	-1.14729	0.226365	-5.06835	4.01285e-07	3.97446e-06	yes	down
ENSOCUG00000007758|CEP78	1099.48	-0.737334	0.14553	-5.06654	4.05107e-07	4.01025e-06	no	.
ENSOCUG00000029095	46.024	2.26333	0.446747	5.06626	4.05714e-07	4.01419e-06	yes	up
ENSOCUG00000013853|NCBP1	5085.38	-0.674655	0.133203	-5.06487	4.08686e-07	4.03737e-06	no	.
ENSOCUG00000027912|PRX	621.911	2.47945	0.489523	5.06502	4.08353e-07	4.03737e-06	yes	up
ENSOCUG00000036268	119.926	1.48509	0.293212	5.06488	4.08656e-07	4.03737e-06	yes	up
ENSOCUG00000016374|MAK	189.526	-2.03966	0.402717	-5.06476	4.08923e-07	4.03764e-06	yes	down
ENSOCUG00000010593|UQCC1	2907.49	1.07234	0.21178	5.06347	4.11693e-07	4.06291e-06	yes	up
ENSOCUG00000022568	2982.89	-0.813657	0.160704	-5.06308	4.12543e-07	4.06921e-06	no	.
ENSOCUG00000017874|STK39	2685.53	-0.882359	0.174312	-5.06195	4.14993e-07	4.08834e-06	no	.
ENSOCUG00000008133|H2AZ2	1446.59	-1.16006	0.229176	-5.06189	4.1512e-07	4.08834e-06	yes	down
ENSOCUG00000015772|CHI3L2	99.3656	6.29661	1.24392	5.06192	4.15047e-07	4.08834e-06	yes	up
ENSOCUG00000016600|GABARAPL2	1065.34	1.03934	0.205373	5.06077	4.17576e-07	4.11043e-06	yes	up
ENSOCUG00000034405	1359.7	1.30032	0.256972	5.06015	4.18926e-07	4.12161e-06	yes	up
ENSOCUG00000013428|IGFLR1	163.477	1.82294	0.36028	5.05979	4.19708e-07	4.1272e-06	yes	up
ENSOCUG00000005508|CCDC6	5648.04	-0.659914	0.130481	-5.05756	4.2466e-07	4.17377e-06	no	.
ENSOCUG00000002055|ZNF827	3627.46	1.23986	0.245168	5.05716	4.25543e-07	4.18031e-06	yes	up
ENSOCUG00000006251|ADAM2	7256.26	1.83994	0.363957	5.05538	4.29526e-07	4.21729e-06	yes	up
ENSOCUG00000001480|GMPS	3019	-0.512097	0.101312	-5.05467	4.31141e-07	4.23098e-06	no	.
ENSOCUG00000004421|DSN1	895.973	-1.01754	0.201326	-5.05422	4.32151e-07	4.23874e-06	yes	down
ENSOCUG00000005276|NF2	8240.19	-0.563063	0.111434	-5.0529	4.35155e-07	4.26603e-06	no	.
ENSOCUG00000001897|HEXD	323.845	1.16516	0.230771	5.04902	4.4409e-07	4.3514e-06	yes	up
ENSOCUG00000017739|BRINP2	22.4001	-7.5205	1.49046	-5.04576	4.51733e-07	4.42405e-06	yes	down
ENSOCUG00000025851	492.114	1.20443	0.238832	5.043	4.58294e-07	4.48602e-06	yes	up
ENSOCUG00000025931|RRP1B	2128.65	-0.619953	0.12296	-5.04191	4.60898e-07	4.50802e-06	no	.
ENSOCUG00000014331	201.857	-1.76706	0.350478	-5.04187	4.6101e-07	4.50802e-06	yes	down
ENSOCUG00000026008|BSCL2	2723.13	1.08344	0.214901	5.0416	4.61659e-07	4.51207e-06	yes	up
ENSOCUG00000017727|NEK3	480.14	1.42523	0.282759	5.04045	4.64432e-07	4.53687e-06	yes	up
ENSOCUG00000006103	1259.33	-1.62768	0.322962	-5.03985	4.65896e-07	4.54886e-06	yes	down
ENSOCUG00000002458|AUNIP	307.587	-1.0658	0.211587	-5.03718	4.72433e-07	4.60835e-06	yes	down
ENSOCUG00000022885	575.297	1.30246	0.258569	5.03717	4.72467e-07	4.60835e-06	yes	up
ENSOCUG00000004485|E2F8	1255.84	-1.02924	0.2045	-5.03296	4.82971e-07	4.70842e-06	yes	down
ENSOCUG00000003542|TM4SF18	104.183	1.71008	0.339824	5.03227	4.84712e-07	4.723e-06	yes	up
ENSOCUG00000001218	343.295	2.26792	0.450759	5.03135	4.87036e-07	4.74324e-06	yes	up
ENSOCUG00000015943	22944.6	0.805511	0.160141	5.03001	4.90453e-07	4.77411e-06	no	.
ENSOCUG00000006890	294.533	-0.97599	0.194055	-5.02945	4.91895e-07	4.78572e-06	no	.
ENSOCUG00000004307|EFNA1	723.922	0.736445	0.146445	5.02882	4.93512e-07	4.79903e-06	no	.
ENSOCUG00000017333|MRS2	3369.31	1.57649	0.313561	5.0277	4.96405e-07	4.82473e-06	yes	up
ENSOCUG00000032447|PET100	836.27	0.774741	0.1541	5.02751	4.96891e-07	4.82702e-06	no	.
ENSOCUG00000017844	188.9	1.77845	0.353761	5.02727	4.97499e-07	4.83048e-06	yes	up
ENSOCUG00000023529|TSN	1207.37	-0.491683	0.0978236	-5.02622	5.00243e-07	4.85467e-06	no	.
ENSOCUG00000005459|CSE1L	6919.93	-0.664004	0.132129	-5.02543	5.02311e-07	4.87229e-06	no	.
ENSOCUG00000017662|TERF2	2980.67	-0.43299	0.0861824	-5.02411	5.05783e-07	4.9035e-06	no	.
ENSOCUG00000003598|EXOSC3	1267.41	-0.740846	0.147515	-5.02219	5.10859e-07	4.94773e-06	no	.
ENSOCUG00000010038	911.863	-0.824893	0.164249	-5.0222	5.10831e-07	4.94773e-06	no	.
ENSOCUG00000009577|GKAP1	2682.82	0.7482	0.149001	5.02145	5.12835e-07	4.96436e-06	no	.
ENSOCUG00000004456|MAGED2	11337.8	-1.10871	0.220833	-5.0206	5.15098e-07	4.98376e-06	yes	down
ENSOCUG00000010484|VPS35	5854.51	-0.540498	0.107689	-5.01905	5.19271e-07	5.02162e-06	no	.
ENSOCUG00000015825|ZMPSTE24	870.099	-0.791368	0.157715	-5.01772	5.22883e-07	5.05401e-06	no	.
ENSOCUG00000025883|RCC2	4860.02	-1.23517	0.246173	-5.01749	5.23499e-07	5.05742e-06	yes	down
ENSOCUG00000038071	1337.1	-1.12548	0.224336	-5.01692	5.25053e-07	5.0699e-06	yes	down
ENSOCUG00000013699|VPS26B	1673.17	-0.552804	0.110217	-5.01561	5.28647e-07	5.10204e-06	no	.
ENSOCUG00000009736|NTRK2	665.549	-1.98701	0.396354	-5.01322	5.35253e-07	5.16321e-06	yes	down
ENSOCUG00000009775|TEX14	1642.07	0.996601	0.198919	5.01007	5.44097e-07	5.24589e-06	no	.
ENSOCUG00000005174|DPT	6140.95	-0.99442	0.198556	-5.00827	5.4922e-07	5.29263e-06	no	.
[truncated: 17,256 more rows]
