# Supplementary material for: Integrated Analysis of Transcriptome, microRNAs, and Chromatin Accessibility Revealed Potential Early B-Cell Factor1-Regulated Transcriptional Networks during the Early Development of Fetal Brown Adipose Tissues in Rabbits
Source: Cells. 2022 Aug 28;11(17):2675. doi: 10.3390/cells11172675 (PMC9454897; doi:10.3390/cells11172675)
Supplement: Supplementary file 1 [file cells-11-02675-s001.zip › cells-1832136-supplementary/Table S4.xlsx]

## Sheet: Table S4
Table S4 MiRNA expression profiles
ID	G21-1	G21-2	G21-3	G24-1	G24-2	G24-3
ocu-miR-500-3p	233.838	314.027	221.742	176.639	229.315	176.953
ocu-miR-183-5p	69.577	279.135	292.33	10.5983	172.992	6.17279
ocu-miR-105a-3p	5.57929	4.01896	2.77178	0	0	4.11519
ocu-miR-872-5p	156.548	218.485	243.177	158.975	191.767	189.299
ocu-miR-33a-3p	6.39977	6.75916	9.60884	7.06556	8.04615	2.0576
ocu-miR-2355-3p	0	0	0.184785	0	0	0
ocu-miR-146a-3p	0.49229	0.36536	0.184785	0	0	0
ocu-miR-196a-5p	14.4405	8.2206	22.7286	3.53278	16.0923	4.11519
ocu-miR-122-5p	86.8072	50.6023	80.012	130.713	32.1846	22.6336
ocu-miR-216b-5p	0	0	0	0	0	0
ocu-miR-181c-3p	19.1993	44.5739	42.8702	10.5983	21.4564	10.288
ocu-miR-498	0	0	0	0	0	0
ocu-miR-875-5p	0.98458	1.09608	1.10871	0	1.34103	0
ocu-miR-495-5p	120.447	84.7635	97.0123	45.9261	56.3231	49.3823
ocu-miR-760-5p	0	0	0	3.53278	0	0
ocu-miR-502b-5p	56.1211	69.7837	54.6965	35.3278	56.3231	47.3247
ocu-miR-448-3p	0	0	0	0	0	0
ocu-miR-3613-5p	88.4481	95.5416	72.9902	215.5	152.877	185.184
ocu-miR-509b-5p	5.57929	8.58596	3.88049	0	4.02308	0
ocu-miR-215-3p	0	0	0	0	0	0
ocu-miR-758-3p	79.751	73.4373	78.1642	24.7295	29.5026	24.6912
ocu-miR-181b-5p	242.371	457.431	456.05	219.032	289.662	179.011
ocu-miR-129-2-3p	0.164097	0.36536	0.184785	0	0	0
ocu-miR-301b-3p	62.849	40.555	65.7836	49.4589	56.3231	53.4975
ocu-miR-574-3p	206.598	165.325	191.807	169.573	187.744	144.032
ocu-miR-135b-5p	9.02532	50.4197	59.8704	3.53278	26.8205	6.17279
ocu-miR-324-5p	164.261	142.856	196.981	190.77	191.767	195.472
ocu-miR-217-3p	0	0	0	0	0	0
ocu-miR-155-5p	452.907	644.86	575.976	568.778	470.7	360.08
ocu-miR-12092-5p	593.702	510.408	591.498	480.458	455.949	401.231
ocu-miR-93-3p	9.68171	13.8837	15.522	21.1967	9.38718	12.3456
ocu-miR-708-3p	135.216	90.4266	108.839	144.844	83.1436	123.456
ocu-miR-10a-5p	314.409	479.17	591.498	699.49	551.162	366.252
ocu-miR-139-3p	7.38435	9.49936	7.02184	7.06556	8.04615	8.23039
ocu-miR-98-5p	1456.03	1317.49	1289.25	2999.33	2164.42	2674.88
ocu-miR-196a-2-3p	0	0	0	0	0	0
ocu-miR-361-5p	163.276	206.063	172.774	240.229	151.536	150.205
ocu-miR-409-5p	194.619	174.277	158.361	109.516	172.992	113.168
ocu-miR-125b-3p	19.8557	54.2559	43.055	17.6639	8.04615	2.0576
ocu-miR-485-5p	1.47687	0	0.184785	0	0	0
ocu-miR-323a-3p	815.725	700.03	627.161	342.68	426.446	337.446
ocu-miR-194-3p	0	0	0	0	0	0
ocu-miR-423-3p	44.9625	72.7066	73.175	88.3195	53.641	57.6127
ocu-miR-144-5p	150.149	216.658	187.742	1872.37	559.208	1349.78
ocu-miR-139-5p	143.749	171.902	151.524	208.434	151.536	152.262
ocu-miR-889-5p	2.46145	4.93236	10.5328	10.5983	2.68205	8.23039
ocu-miR-219a-3p	2.62555	4.20164	2.21742	3.53278	0	2.0576
ocu-miR-20a-5p	4442.1	3760.1	3961.8	4073.3	2549.29	3277.75
ocu-let-7b-3p	10.174	7.12452	9.23927	10.5983	16.0923	20.576
ocu-miR-135a-5p	27.076	75.0815	88.8817	14.1311	18.7744	16.4608
ocu-miR-365-3p	302.758	147.605	131.752	2020.75	944.082	1557.6
ocu-miR-20a-3p	100.591	88.2344	97.0123	60.0573	52.3	90.5343
ocu-miR-497-3p	1.31277	1.09608	1.47828	7.06556	2.68205	6.17279
ocu-miR-212-3p	0	0.73072	0.923927	0	0	0
ocu-miR-122-3p	0	0	0	0	0	0
ocu-miR-541-5p	63.3413	74.7161	63.9357	35.3278	38.8897	53.4975
ocu-miR-653-5p	52.3469	29.2288	31.4135	10.5983	32.1846	14.4032
ocu-miR-509b-3p	1.14868	2.55752	2.95657	0	0	0
ocu-let-7a-2-3p	3.93832	11.1435	14.4133	0	5.3641	4.11519
ocu-miR-302b-5p	0	0	0	0	0	0
ocu-miR-221-3p	151.625	371.936	389.897	74.1884	230.656	80.2463
ocu-miR-381-5p	40.8601	28.1327	24.3917	31.795	29.5026	26.7488
ocu-miR-20b-3p	0.164097	0	0	0	0	0
ocu-miR-16a-5p	10700.1	9772.65	10851.3	23023.1	15389.6	20172.7
ocu-miR-410-3p	44.142	45.122	31.9679	24.7295	25.4795	18.5184
ocu-miR-29b-5p	0.164097	0	0	0	0	0
ocu-miR-133a-3p	8523.35	8957.89	6229.3	3455.06	9226.26	5823
ocu-miR-197-3p	0.820484	2.00948	1.2935	0	0	2.0576
ocu-miR-147-3p	0.328193	0.18268	0.184785	0	0	0
ocu-miR-496-3p	194.291	138.471	134.339	35.3278	64.3692	53.4975
ocu-miR-496-5p	0.328193	1.46144	1.2935	0	0	0
ocu-miR-328-5p	0	0	0	0	0	0
ocu-miR-1-3p	28469.5	20817.1	14498.4	12968.8	31751.5	23201.5
ocu-miR-101-5p	3.93832	3.10556	5.35877	10.5983	8.04615	8.23039
ocu-miR-670-3p	2.62555	2.37484	2.03264	0	0	0
ocu-miR-190b-3p	0	0.18268	0	0	0	0
ocu-miR-181a-5p	289.467	479.535	416.506	370.942	422.423	306.582
ocu-miR-101-3p	7131.64	4514.02	5472.05	8362.09	6962.61	7750.97
ocu-miR-325-3p	0	1.09608	0.739141	0	0	0
ocu-miR-1298-3p	0	0.18268	0.369571	0	0	0
ocu-miR-656-5p	3.93832	3.47092	4.06528	0	0	2.0576
ocu-miR-124-3p	1.14868	12.0569	33.6309	0	0	0
ocu-miR-433-3p	222.843	296.49	238.558	52.9917	128.738	59.6703
ocu-miR-423-5p	95.8325	98.2818	103.48	169.573	108.623	137.859
ocu-miR-30c-3p	12.7995	10.9608	14.4133	17.6639	28.1615	34.9792
ocu-miR-96-3p	0	0	0.369571	0	0	0
ocu-miR-223-5p	2.13326	3.47092	6.2827	3.53278	5.3641	4.11519
ocu-miR-196a-2-5p	14.4405	8.2206	22.7286	3.53278	16.0923	4.11519
ocu-miR-17-3p	22.1531	26.3059	28.0874	31.795	12.0692	14.4032
ocu-miR-129-3p	0	0.18268	0.369571	0	0	0
ocu-miR-1343-3p	2.46145	3.10556	1.66307	10.5983	2.68205	2.0576
ocu-miR-660-3p	14.9328	15.8932	12.3806	7.06556	10.7282	14.4032
ocu-miR-299-3p	3981.64	2756.64	3000.17	1971.29	3494.71	2724.26
ocu-miR-450b-5p	2423.71	2525.37	1895.34	2480.01	1957.9	2275.7
ocu-miR-32-5p	138.169	112.896	124.915	491.056	288.321	421.807
ocu-miR-23b-5p	3.77422	2.92288	3.32614	3.53278	8.04615	4.11519
ocu-miR-138-2-3p	0.49229	0.73072	2.40221	0	0	2.0576
ocu-miR-92a-5p	0.656387	0.18268	1.47828	0	0	2.0576
ocu-miR-129-5p	5.087	3.6536	9.42405	24.7295	2.68205	10.288
ocu-miR-1264-3p	0.164097	1.46144	0.923927	0	0	0
ocu-miR-489-3p	4.59471	3.28824	5.17399	3.53278	2.68205	0
ocu-miR-194-5p	56.4493	45.8527	51.7399	144.844	120.692	162.55
ocu-miR-19b-3p	12126.9	7173.11	8805.94	13551.7	9464.96	13341.5
ocu-miR-106b-5p	193.962	177.748	194.764	226.098	193.108	203.702
ocu-miR-151-3p	751.563	485.929	638.433	1211.74	922.626	1380.65
ocu-miR-124-5p	0.164097	1.8268	7.02184	0	0	0
ocu-miR-512b-3p	0	0	0	0	0	0
ocu-miR-30c-2-3p	34.7885	29.7768	32.8918	84.7867	48.2769	80.2463
ocu-miR-365-2-5p	0.656387	0.9134	1.84785	7.06556	2.68205	6.17279
ocu-miR-224-3p	5.2511	4.20164	3.14135	0	2.68205	4.11519
ocu-miR-486-5p	129.472	185.786	116.045	600.573	352.69	683.122
ocu-miR-1343-5p	0.49229	0.54804	0.554356	0	0	2.0576
ocu-miR-432-5p	12124.9	9995.52	9375.45	3748.28	8479.31	6030.82
ocu-miR-532-5p	7280.81	4532.11	5034.66	6012.79	6293.43	6096.66
ocu-miR-24-3p	967.678	1233.27	1421.92	1059.83	1794.29	1051.43
ocu-miR-133b-3p	3019.22	3483.34	2464.3	925.588	3002.56	1545.26
ocu-miR-208b-5p	0	0	0	0	0	0
ocu-miR-23b-3p	533.807	791.37	924.851	413.335	914.58	483.535
ocu-miR-19b-5p	11.3227	21.3736	17.7394	3.53278	4.02308	4.11519
ocu-miR-3085-3p	0	0	0.184785	0	0	0
ocu-miR-375-5p	0	0	0	0	0	0
ocu-miR-136-5p	1314.09	1297.76	1178.75	801.941	1174.74	798.348
ocu-miR-672-5p	39.8755	50.4197	67.4466	0	32.1846	2.0576
ocu-miR-542-5p	771.255	554.434	597.965	547.581	552.503	598.761
ocu-miR-205-5p	511.49	3106.11	2792.29	28.2622	3469.23	39.0943
ocu-miR-654-5p	1.14868	1.8268	2.58699	3.53278	4.02308	0
ocu-miR-9851-3p	1.14868	0.9134	0.923927	0	1.34103	2.0576
ocu-miR-379-5p	14495.5	11979.4	13442.4	7987.62	11047.4	8115.16
ocu-miR-137-5p	0	0.36536	0	0	0	0
ocu-miR-200c-3p	128.816	463.642	496.333	17.6639	708.062	22.6336
ocu-miR-363-3p	103.709	158.932	125.1	236.696	120.692	162.55
ocu-miR-301b-5p	4.10242	6.02844	6.83706	0	10.7282	2.0576
ocu-miR-329-3p	29.2092	33.2478	29.5657	14.1311	18.7744	12.3456
ocu-miR-27b-3p	5207.45	5265.93	7601.14	5154.33	11087.6	6738.63
ocu-miR-328-3p	3.44603	4.93236	5.91313	17.6639	4.02308	8.23039
ocu-let-7a-5p	22788.1	19805.6	18122.6	40231.3	31456.4	36248.7
ocu-miR-181d-5p	28.5528	74.1681	88.697	17.6639	44.2539	20.576
ocu-miR-377-5p	24.7786	28.4981	30.3048	24.7295	16.0923	22.6336
ocu-miR-181a-2-3p	24.1222	45.122	33.6309	14.1311	21.4564	8.23039
ocu-miR-495-3p	236.956	217.937	179.242	84.7867	245.408	88.4767
ocu-miR-671-5p	22.4813	46.0354	51.7399	38.8606	24.1385	37.0368
ocu-miR-599-3p	0.328193	0	0	0	0	0
ocu-miR-350-3p	101.904	69.6011	76.5011	130.713	107.282	133.744
ocu-miR-362-5p	6.23568	8.95132	8.31534	10.5983	5.3641	8.23039
ocu-miR-873-5p	45.1266	32.8824	58.2074	7.06556	13.4103	8.23039
ocu-miR-520e	0	0	0	0	0	0
ocu-miR-216b-3p	0	0.18268	0	0	0	0
ocu-miR-370-5p	40.3678	41.8337	42.6854	0	10.7282	12.3456
ocu-miR-365-5p	8.20484	3.10556	3.88049	10.5983	12.0692	18.5184
ocu-miR-99a-3p	71.218	75.8122	96.2732	31.795	60.3462	47.3247
ocu-miR-29c-3p	560.883	264.338	347.951	3564.58	1928.4	3037.01
ocu-miR-9-5p	273.221	1284.97	2097.31	63.59	210.541	65.8431
ocu-miR-191-3p	23.4658	23.9311	24.0221	31.795	40.2308	26.7488
ocu-miR-370-3p	152.118	111.252	116.784	52.9917	97.8949	65.8431
ocu-miR-301a-3p	898.922	696.924	1032.77	1466.1	1335.66	1613.16
ocu-miR-142-5p	358.551	234.196	250.569	1377.78	457.29	1160.48
ocu-miR-100-5p	272.236	457.979	371.603	123.647	167.628	111.11
ocu-miR-302b-3p	4.43061	5.11504	4.06528	3.53278	5.3641	2.0576
ocu-miR-12093-3p	1265.51	1113.62	1154.17	929.121	1036.61	1102.87
ocu-miR-410-5p	36.4295	52.0638	44.5333	14.1311	13.4103	6.17279
ocu-miR-107-5p	1.14868	1.27876	1.10871	3.53278	2.68205	0
ocu-miR-590-3p	3.93832	2.92288	11.4567	24.7295	5.3641	4.11519
ocu-miR-654-3p	49.5572	48.2275	48.7833	38.8606	48.2769	49.3823
ocu-miR-143-3p	7793.28	5561.14	6313.75	18441.1	13340.5	15255
ocu-miR-208a-5p	0	0	0	0	0	0
ocu-miR-12091-5p	6.39977	9.49936	8.8697	0	6.70513	4.11519
ocu-miR-363-5p	0.164097	0.73072	2.40221	0	0	2.0576
ocu-miR-136-3p	3891.39	3132.23	3268.67	2155	3658.32	2724.26
ocu-miR-152-5p	3.44603	9.31668	7.5762	3.53278	5.3641	2.0576
ocu-miR-212-5p	0	0.9134	0.554356	0	1.34103	0
ocu-miR-488-3p	0	0	0	0	0	0
ocu-miR-127-3p	25807.8	24438.7	23431	11506.3	22022.3	15380.5
ocu-miR-9-3p	38.7268	195.102	281.428	10.5983	25.4795	8.23039
ocu-miR-374b-3p	11.815	10.5954	14.4133	31.795	21.4564	43.2095
ocu-miR-503-5p	10218.3	6966.5	8833.85	5539.4	4133.04	6244.81
ocu-miR-367-5p	0	0	0	0	0	0
ocu-miR-12094-3p	0.328193	0.36536	0.184785	3.53278	0	0
ocu-miR-186-5p	2443.56	1668.42	2064.79	3720.02	2649.87	3524.66
ocu-miR-889-3p	4753.39	4148.66	3807.5	2603.66	3308.31	2462.94
ocu-miR-381-3p	8780.82	7392.14	6458.8	5094.27	8331.79	6444.39
ocu-miR-128b-5p	1.31277	1.64412	1.66307	0	1.34103	0
ocu-miR-145-5p	641.782	346.909	468.616	1013.91	909.215	1100.81
ocu-miR-199a-3p	58251.9	72119.3	69648	30608	50578.1	27172.6
ocu-miR-25-5p	9.68171	13.153	10.5328	0	9.38718	4.11519
ocu-miR-504-5p	0.164097	0	0.554356	0	0	0
ocu-miR-758-5p	9.02532	22.1043	23.283	0	1.34103	0
ocu-miR-337-3p	395.145	328.641	347.951	130.713	398.285	216.048
ocu-miR-34c-5p	4.59471	21.7389	11.8263	21.1967	6.70513	12.3456
ocu-miR-487b-5p	28.0605	44.5739	40.6528	17.6639	13.4103	18.5184
ocu-miR-506-5p	0.328193	2.37484	0.739141	0	0	2.0576
ocu-miR-10b-5p	1696.6	1999.07	1719.61	3617.57	2782.63	2800.39
ocu-miR-128a-3p	4486.57	3502.71	3151.88	2197.39	3333.79	3320.96
ocu-miR-744-3p	1.80506	2.37484	2.21742	0	1.34103	2.0576
ocu-let-7i-5p	52460.7	37042.4	45938.4	87521.1	75195.3	86163.9
ocu-miR-671-3p	1.14868	1.64412	1.47828	0	0	0
ocu-miR-154-5p	1584.85	1653.8	1647.36	805.474	1260.56	911.516
ocu-let-7g-3p	20.0198	13.5183	19.2177	31.795	37.5487	47.3247
ocu-miR-1296-5p	42.9933	53.8906	49.3377	77.7212	44.2539	61.7279
ocu-miR-377-3p	490.157	593.893	417.06	194.303	260.159	183.126
ocu-miR-105b-3p	0.49229	0	1.2935	0	0	0
ocu-miR-6529-3p	8.86122	8.03792	6.46749	10.5983	10.7282	8.23039
ocu-miR-409-3p	2054.16	1486.47	1617.24	710.089	1141.21	1010.28
ocu-miR-374a-3p	174.763	137.193	189.22	374.475	270.887	432.095
ocu-miR-302d-5p	0	0	0	0	0	0
ocu-miR-190b-5p	47.5881	71.9759	36.4027	7.06556	38.8897	14.4032
ocu-miR-299-5p	593.046	531.599	417.43	339.147	508.249	409.462
ocu-miR-326-5p	0	0.36536	0	0	0	0
ocu-miR-378-5p	296.851	144.683	175.176	2773.23	1562.3	2347.72
ocu-miR-92a-3p	750.25	976.424	826.545	1056.3	678.559	769.541
ocu-let-7b-5p	4954.24	3732.15	3720.47	10813.8	9192.73	10102.8
ocu-miR-502a-3p	234.166	314.027	221.742	176.639	231.997	176.953
ocu-miR-383-3p	0.820484	0.54804	0.923927	0	0	2.0576
ocu-miR-374b-5p	78.11	74.3507	63.0118	236.696	158.241	211.933
ocu-miR-147-5p	0.49229	0.36536	0.369571	0	0	0
ocu-miR-218-3p	0.328193	0.18268	0	0	0	0
ocu-miR-875-3p	0	0	0.184785	0	0	0
ocu-miR-509c-3p	0.656387	0.9134	0.923927	0	0	0
ocu-miR-12092-3p	216.772	163.499	137.111	183.705	151.536	127.571
ocu-miR-137-3p	33.968	99.5606	98.3058	14.1311	12.0692	8.23039
ocu-miR-802-3p	0.328193	0.54804	0.184785	0	0	0
ocu-miR-342-3p	275.19	276.029	209.547	381.54	299.049	440.326
ocu-miR-214-5p	114.704	184.141	193.84	56.5245	65.7103	43.2095
ocu-miR-508-5p	0.164097	0.18268	0	0	0	0
ocu-miR-369-3p	0	0	0	0	0	0
ocu-miR-367-3p	0.164097	0	0	0	0	0
ocu-miR-369-5p	0	0	0	0	0	0
ocu-miR-653-3p	22.9735	12.6049	15.522	0	12.0692	0
ocu-miR-106b-3p	25.2709	35.8053	30.3048	52.9917	29.5026	30.864
ocu-miR-506-3p	0.164097	0	0	0	0	0
ocu-miR-532-3p	118.642	111.069	98.121	74.1884	107.282	92.5919
ocu-miR-379-3p	360.192	378.513	384.723	162.508	227.974	125.513
ocu-miR-145-3p	61.7004	34.8919	58.0226	88.3195	95.2128	131.686
ocu-miR-378-3p	721.205	641.937	585.03	8330.3	4472.32	6189.25
ocu-miR-512a-3p	0	0	0	0	0	0
ocu-miR-421-3p	92.7147	78.187	88.3274	176.639	167.628	263.372
ocu-miR-335-5p	6565.02	5566.26	5411.62	1890.04	3611.38	1936.2
ocu-miR-331-5p	1.47687	1.64412	2.40221	0	1.34103	4.11519
ocu-miR-184-3p	52.6751	72.3413	44.3485	0	22.7974	14.4032
ocu-miR-105b-5p	34.6244	37.4494	33.8157	10.5983	5.3641	6.17279
ocu-miR-100-3p	13.2918	22.835	22.9134	0	9.38718	4.11519
ocu-miR-133b-5p	270.431	293.932	265.352	28.2622	128.738	86.4191
ocu-miR-106a-5p	8.86122	6.57648	7.20663	3.53278	2.68205	12.3456
ocu-miR-103a-2-5p	0.656387	0.18268	0.739141	0	0	0
ocu-miR-143-5p	185.593	98.4645	122.143	310.885	230.656	298.352
ocu-miR-128b-3p	4486.57	3502.71	3151.88	2197.39	3333.79	3320.96
ocu-miR-509a-5p	0	0	0	0	0	0
ocu-miR-505-5p	9.68171	7.48988	9.60884	10.5983	6.70513	10.288
ocu-miR-507-5p	0	0	0	0	0	0
ocu-miR-216a-3p	0	0.54804	0	0	0	0
ocu-miR-96-5p	44.142	204.967	187.927	3.53278	144.831	4.11519
ocu-miR-873-3p	3.61013	3.47092	4.06528	0	0	0
ocu-miR-133a-5p	265.673	275.664	206.405	102.451	226.633	172.838
ocu-miR-7180-3p	25.1068	21.9216	34.9244	24.7295	20.1154	20.576
ocu-miR-487a-5p	83.0329	90.0612	74.8381	28.2622	65.7103	61.7279
ocu-miR-375-3p	1.47687	7.12452	3.69571	0	5.3641	0
ocu-miR-425-3p	73.6794	69.9664	73.3598	74.1884	75.0974	92.5919
ocu-miR-30b-5p	1928.14	1335.76	1459.8	2882.75	2718.26	3074.05
ocu-miR-153-5p	0.328193	0.54804	1.2935	0	0	0
ocu-miR-411-3p	231.212	232.186	197.536	67.1228	138.126	88.4767
ocu-miR-130b-3p	525.274	376.869	519.616	282.622	238.703	316.87
ocu-miR-130b-5p	24.4504	33.6131	27.9026	7.06556	13.4103	10.288
ocu-miR-105a-5p	36.1013	48.2275	48.229	0	10.7282	6.17279
ocu-miR-150-5p	128.816	81.4753	71.3271	529.917	308.436	360.08
ocu-miR-660-5p	3966.38	3449.18	3115.85	3504.52	3257.35	3203.68
ocu-miR-12090-3p	10.174	16.4412	15.8915	14.1311	6.70513	6.17279
ocu-miR-599-5p	0.656387	0.9134	1.10871	0	0	0
ocu-miR-342-5p	0	0	0	0	0	0
ocu-miR-302d-3p	0.328193	0	0.184785	0	0	0
ocu-miR-101-2-5p	1.47687	0.73072	2.95657	0	0	0
ocu-miR-12090-5p	3.93832	6.94184	2.77178	0	4.02308	0
ocu-miR-185-5p	562.195	603.027	591.128	2395.22	1292.75	2018.5
ocu-miR-2355-5p	0	0	0	0	0	0
ocu-let-7g-5p	8982.49	5689.75	6448.64	24824.8	17385.1	24876.4
ocu-miR-93-5p	7369.42	5016.76	6252.95	10658.4	7051.11	9703.63
ocu-miR-219b-5p	1.80506	3.83628	7.20663	10.5983	2.68205	4.11519
ocu-miR-513-5p	0.656387	0.54804	1.2935	0	0	4.11519
ocu-miR-449a-5p	13.62	39.4589	21.4351	17.6639	25.4795	41.1519
ocu-miR-33a-5p	85.9867	48.4102	60.4248	49.4589	46.9359	59.6703
ocu-miR-107-3p	529.704	564.481	637.694	1321.26	868.985	1242.79
ocu-miR-502b-3p	91.0737	120.569	93.6862	60.0573	92.5308	74.0735
ocu-miR-545-5p	50.87	29.0461	39.5441	67.1228	46.9359	63.7855
ocu-miR-184-5p	0	0	0	0	0	0
ocu-miR-206-3p	69243.7	52359.2	38462.9	16710.1	54330.3	31670.5
ocu-miR-350-5p	0.820484	1.64412	1.84785	0	0	0
ocu-miR-196b-3p	0	0	0.184785	0	0	0
ocu-miR-376c-5p	372.5	205.515	188.296	113.049	245.408	242.796
ocu-miR-127-5p	915.332	813.291	863.502	399.204	836.8	532.918
ocu-miR-373-3p	0	0	0	0	0	0
ocu-let-7a-3p	124.221	82.0233	94.0557	190.77	143.49	189.299
ocu-miR-151-5p	315.886	187.612	252.232	427.466	415.718	479.42
ocu-miR-208b-3p	267.478	220.312	158.731	38.8606	154.218	158.435
ocu-miR-19a-3p	2759.78	1395.13	1675.26	2762.63	1669.58	2820.97
ocu-miR-141-3p	317.855	1020.45	1287.77	28.2622	1790.27	30.864
ocu-miR-449b-3p	0	0	0	0	0	0
ocu-miR-500-5p	101.576	125.684	93.8709	56.5245	72.4154	51.4399
ocu-miR-30b-3p	14.1123	13.153	17.3698	3.53278	18.7744	14.4032
ocu-miR-142-3p	2586.49	2627.49	2440.83	13209.1	5380.2	10240.7
ocu-miR-199a-5p	8446.88	8087.24	10451.5	3281.95	7722.97	3810.67
ocu-miR-188-5p	239.089	223.966	237.634	116.582	160.923	117.283
ocu-miR-218-2-3p	1.31277	0.73072	2.58699	0	1.34103	2.0576
ocu-miR-193b-3p	7.87664	5.84576	4.06528	45.9261	18.7744	45.2671
ocu-miR-103a-5p	0.164097	0.36536	0.739141	0	0	0
ocu-miR-29a-5p	0	0.54804	0	0	0	0
ocu-miR-491-5p	4.59471	5.84576	3.69571	21.1967	12.0692	4.11519
ocu-miR-382-3p	85.6585	83.8501	65.0444	31.795	54.9821	39.0943
ocu-miR-504-3p	0	0	0	0	0	0
ocu-miR-1197-3p	150.477	101.022	108.469	56.5245	67.0513	67.9007
ocu-miR-99a-5p	855.764	1096.45	840.588	1610.95	973.585	1201.64
ocu-miR-152-3p	4532.84	2978.96	3966.05	4479.57	4331.51	3833.3
ocu-miR-26b-5p	7560.92	5630.01	5793.39	14159.4	12011.6	15051.3
ocu-miR-19a-5p	1.64097	0.73072	0.923927	0	0	0
ocu-miR-29a-3p	114.54	80.0138	79.2729	155.442	103.259	106.995
ocu-miR-371-5p	0	0	0	0	0	0
ocu-miR-452-3p	878.41	577.086	619.77	568.778	673.195	629.625
ocu-miR-302a-3p	0.164097	0.36536	0	0	0	0
ocu-miR-140-5p	180.671	195.102	224.329	226.098	238.703	230.451
ocu-miR-676-3p	987.698	753.738	714.01	459.261	1066.12	606.991
ocu-miR-455-3p	44.6343	29.2288	36.4027	10.5983	34.8667	14.4032
ocu-miR-34b-3p	0.164097	0.54804	0.739141	0	0	0
ocu-miR-7180-5p	2.95374	2.55752	2.58699	3.53278	1.34103	0
ocu-miR-1-5p	14.2764	10.5954	8.50012	0	5.3641	2.0576
ocu-miR-744-5p	91.7301	110.156	115.86	60.0573	73.7564	67.9007
ocu-miR-30a-3p	244.832	168.431	189.775	536.983	407.672	559.666
ocu-miR-1277-5p	322.45	252.464	245.58	399.204	291.003	345.676
ocu-miR-490-3p	7.71255	5.84576	6.2827	3.53278	2.68205	2.0576
ocu-miR-193a-5p	25.1068	17.3546	23.0982	95.3851	41.5718	69.9583
ocu-miR-450a-2-3p	175.419	129.52	133.415	91.8523	122.033	115.225
ocu-miR-32-3p	6.07158	2.37484	5.54356	0	4.02308	2.0576
ocu-miR-103a-3p	2913.21	2953.57	3249.08	4539.62	3111.18	3631.66
ocu-miR-488-5p	0	0	0	0	0	0
ocu-miR-30c-5p	3067.13	1942.07	2130.94	8694.17	6093.62	8755.08
ocu-miR-362-3p	30.3579	35.988	30.4896	24.7295	33.5256	30.864
ocu-miR-491-3p	0.98458	0.9134	1.10871	0	1.34103	0
ocu-miR-211-3p	0	0	0	0	0	0
ocu-miR-25-3p	3544	2558.43	3122.13	5401.62	3619.43	5117.24
ocu-miR-30e-5p	4533.17	3789.51	4294.6	20327.6	10115.4	16016.3
ocu-miR-502a-5p	20.6762	25.2098	19.772	10.5983	9.38718	14.4032
ocu-miR-509a-3p	2.13326	3.28824	1.47828	0	1.34103	2.0576
ocu-let-7f-2-3p	25.5991	20.8255	24.0221	52.9917	29.5026	39.0943
ocu-miR-1911-5p	3.93832	21.9216	7.76098	0	0	0
ocu-miR-376c-2-3p	674.109	395.867	352.94	413.335	372.805	351.849
ocu-let-7d-5p	1502.96	1384.17	1188.54	3084.12	2133.57	2469.12
ocu-miR-449a-3p	0.164097	0.36536	0	0	0	0
ocu-miR-582-3p	15.9174	19.5468	13.3045	14.1311	12.0692	10.288
ocu-miR-656-3p	210.536	181.584	131.567	120.115	131.421	88.4767
ocu-miR-885-3p	0	0.18268	0	0	0	0
ocu-miR-29b-3p	142.764	68.8703	94.9797	734.818	547.139	666.662
ocu-miR-218-5p	885.958	1034.33	1208.68	197.836	598.098	265.43
ocu-miR-3613-3p	1.80506	2.19216	1.84785	0	2.68205	0
ocu-miR-204-5p	61.044	66.1301	32.1526	28.2622	28.1615	49.3823
ocu-miR-134-5p	458.979	426.01	460.115	187.237	300.39	228.393
ocu-miR-148a-5p	2.78964	3.6536	3.88049	3.53278	1.34103	0
ocu-miR-2387-5p	47.2599	65.5821	52.6638	52.9917	53.641	57.6127
ocu-miR-346-5p	0	0.18268	0.184785	0	0	0
ocu-miR-512a-5p	0	0	0	0	0	0
ocu-miR-676-5p	1.96916	2.55752	2.21742	0	5.3641	0
ocu-miR-211-5p	6.72797	3.10556	4.80442	95.3851	111.305	236.624
ocu-miR-1197-5p	1.96916	2.19216	4.43485	3.53278	0	0
ocu-miR-325-5p	0	0.36536	0.554356	0	1.34103	0
ocu-miR-486-3p	0	0	0.184785	0	0	0
ocu-miR-574-5p	53.1673	52.4291	60.0552	105.983	69.7333	78.1887
ocu-miR-34c-3p	0	0.54804	0.184785	0	0	0
ocu-miR-324-3p	48.0803	46.4007	44.5333	17.6639	36.2077	32.9216
ocu-miR-340-5p	736.138	734.921	783.305	678.294	591.392	664.604
ocu-miR-29b-2-5p	1.80506	0.54804	0.923927	0	1.34103	6.17279
ocu-miR-30d-5p	2636.21	2910.09	2518.62	5147.26	3762.92	4392.97
ocu-miR-16b-3p	12.3073	9.31668	9.23927	7.06556	10.7282	6.17279
ocu-miR-384-5p	3.61013	7.48988	17.185	0	0	0
ocu-miR-708-5p	445.03	464.555	473.42	632.368	396.944	462.959
ocu-miR-92a-2-5p	7.54845	7.3072	6.83706	14.1311	1.34103	10.288
ocu-miR-15a-3p	8.36893	9.86472	9.79362	3.53278	14.7513	6.17279
ocu-miR-501-5p	29.3733	35.988	34.9244	17.6639	22.7974	34.9792
ocu-miR-323a-5p	0.328193	0.73072	0.554356	0	0	0
ocu-miR-374a-5p	993.606	1009.67	1001.54	3274.89	1566.32	2347.72
ocu-miR-376b-5p	146.374	84.0328	95.1644	38.8606	71.0744	59.6703
ocu-miR-15b-3p	247.458	163.133	185.709	208.434	181.038	246.912
ocu-miR-384-3p	4.75881	16.4412	32.707	3.53278	0	0
ocu-miR-1264-5p	0.164097	0	0	0	1.34103	0
ocu-miR-15b-5p	808.505	700.76	726.576	1066.9	824.731	1168.72
ocu-miR-17-5p	1060.89	690.165	942.036	717.154	701.356	740.735
ocu-miR-182-5p	161.963	502.187	607.389	17.6639	490.815	18.5184
ocu-miR-18b-5p	15.4251	20.8255	14.4133	14.1311	12.0692	16.4608
ocu-miR-513-3p	0	0	0	0	0	0
ocu-miR-187-5p	0	0	0	0	0	0
ocu-miR-424-5p	7297.22	3885.05	4968.88	3575.17	3677.09	4259.23
ocu-miR-541-3p	0	0	0	0	0	0
ocu-miR-128a-5p	1.80506	2.19216	2.21742	3.53278	1.34103	0
ocu-miR-24-5p	0	0	0.369571	0	0	2.0576
ocu-miR-590-5p	0	0.18268	0.369571	0	0	0
ocu-let-7d-3p	127.667	97.1857	96.0884	162.508	143.49	146.089
ocu-miR-15a-5p	932.562	980.626	928.361	2020.75	1248.5	1693.4
ocu-miR-181b-2-3p	5.74339	7.3072	11.6415	7.06556	4.02308	4.11519
ocu-miR-30d-3p	100.427	102.849	123.437	116.582	95.2128	131.686
ocu-miR-105a-2-3p	3.11784	3.10556	4.80442	0	0	0
ocu-miR-153-3p	3.77422	8.40328	15.8915	3.53278	1.34103	4.11519
ocu-miR-182-3p	0.98458	1.64412	1.47828	0	2.68205	0
ocu-miR-509c-5p	5.57929	8.58596	3.88049	0	4.02308	0
ocu-miR-874-3p	7.54845	12.6049	13.3045	7.06556	6.70513	2.0576
ocu-miR-6529-5p	81.7202	121.117	94.6101	162.508	104.6	156.377
ocu-miR-21-3p	35.9372	52.6118	59.8704	10.5983	30.8436	49.3823
ocu-miR-490-5p	3.44603	3.83628	4.25006	0	0	2.0576
ocu-miR-31-3p	3.11784	5.29772	8.50012	0	2.68205	0
ocu-miR-140-3p	546.77	644.86	615.52	900.859	677.218	814.809
ocu-miR-130a-3p	1183.3	955.051	1156.94	607.638	838.141	641.97
ocu-miR-12094-5p	0.49229	0.54804	0.184785	0	1.34103	0
ocu-miR-487a-3p	47.424	52.7945	43.6093	14.1311	24.1385	14.4032
ocu-miR-448-5p	0	0	0	0	0	0
ocu-miR-190a-3p	3.28193	2.92288	3.32614	10.5983	6.70513	8.23039
ocu-miR-106a-3p	3.11784	3.83628	2.40221	7.06556	4.02308	4.11519
ocu-miR-1307-5p	66.131	57.1788	70.4032	148.377	93.8718	133.744
ocu-miR-582-5p	28.0605	14.4317	19.4025	21.1967	16.0923	26.7488
ocu-miR-148b-3p	1575.99	1464	1763.78	2730.84	2424.57	2862.12
ocu-miR-455-5p	608.799	529.224	710.13	279.09	335.256	275.718
ocu-miR-655-5p	13.4559	23.9311	22.1742	10.5983	10.7282	6.17279
ocu-miR-155-3p	0.328193	0.18268	0.184785	0	0	0
ocu-miR-16a-3p	89.1045	83.3021	119.002	49.4589	64.3692	106.995
ocu-miR-499-5p	1143.59	1229.44	828.208	247.295	622.236	701.641
ocu-miR-382-5p	1592.89	1131.34	1328.05	660.63	874.349	800.405
ocu-miR-655-3p	681.001	562.289	529.964	293.221	563.231	351.849
ocu-miR-326-3p	1.96916	1.27876	1.84785	0	0	0
ocu-miR-1251-5p	0.164097	1.64412	1.84785	0	0	0
ocu-miR-652-5p	9.68171	6.75916	9.79362	21.1967	17.4333	24.6912
ocu-miR-181a-3p	73.5153	97.3684	91.8383	70.6556	85.8257	57.6127
ocu-miR-452-5p	1269.45	1013.87	1108.53	893.793	852.892	1028.8
ocu-miR-217-5p	1.14868	2.92288	1.47828	0	0	0
ocu-miR-195-5p	52.6751	52.7945	51.0007	317.95	158.241	207.817
ocu-miR-26b-3p	8.69713	11.1435	8.68491	10.5983	17.4333	6.17279
ocu-miR-376c-3p	659.833	310.191	306.744	183.705	438.515	475.305
ocu-miR-185-3p	4.9229	4.93236	4.06528	31.795	18.7744	18.5184
ocu-miR-512b-5p	0	0	0	0	0	0
ocu-miR-193a-3p	5.74339	2.00948	4.25006	38.8606	10.7282	16.4608
ocu-miR-20b-5p	643.587	554.251	641.39	1169.35	650.398	1094.64
ocu-miR-3085-5p	0	0	0	0	0	0
ocu-miR-545-3p	129.308	110.521	131.382	250.827	158.241	193.414
ocu-miR-148b-5p	14.6046	13.153	16.4459	24.7295	24.1385	20.576
ocu-miR-18a-5p	723.995	588.96	659.499	635.9	453.267	633.74
ocu-miR-222-3p	11.9791	36.536	52.8486	7.06556	17.4333	8.23039
ocu-miR-22-5p	6.56387	10.7781	7.20663	7.06556	9.38718	22.6336
ocu-let-7f-3p	21.6608	12.4222	19.772	17.6639	25.4795	30.864
ocu-miR-302a-5p	0.98458	0.9134	1.66307	0	0	0
ocu-miR-1296-3p	0	0.18268	0	0	0	0
ocu-miR-10a-3p	23.4658	21.0082	44.1637	42.3934	32.1846	14.4032
ocu-let-7c-5p	5801.8	5622.52	5433.43	7955.82	6926.4	7919.69
ocu-miR-376b-3p	2285.05	1287.16	1280.19	1035.1	1223.02	1172.83
ocu-miR-760-3p	1.80506	1.46144	2.58699	0	0	0
ocu-miR-22-3p	255.006	272.01	190.329	756.015	391.58	549.378
ocu-let-7c-3p	32.6553	39.2762	55.2508	14.1311	20.1154	20.576
ocu-miR-2387-3p	0	0	0.184785	0	0	0
ocu-miR-301a-5p	71.0539	67.0435	82.2295	24.7295	30.8436	28.8064
ocu-miR-125b-5p	22509.3	19034	20343.9	16671.2	16935.8	17759.1
ocu-miR-30a-5p	4189.39	3277.83	3170.73	16197.8	8409.57	13240.6
ocu-miR-449b-5p	0	0	0	0	0	0
ocu-miR-376a-3p	1838.05	1217.93	1312.35	607.638	893.123	765.426
ocu-miR-191-5p	2323.94	1704.77	1794.64	3522.18	2987.81	3656.35
ocu-miR-1911-3p	0.164097	0.36536	0	0	0	0
ocu-miR-21-5p	4884.83	5687.19	5514.55	9340.67	5932.7	6269.5
ocu-miR-7a-3p	51.8546	48.7755	57.4682	56.5245	52.3	47.3247
ocu-miR-551b-3p	7.87664	15.5278	14.4133	0	4.02308	2.0576
ocu-miR-16b-5p	11718.5	9777.76	11390.7	23892.2	15545.2	21555.4
ocu-miR-872-3p	115.36	94.4455	124.545	91.8523	108.623	106.995
ocu-miR-34b-5p	0.98458	5.4804	2.21742	3.53278	1.34103	2.0576
ocu-miR-206-5p	17.8865	23.7484	16.6307	0	9.38718	4.11519
ocu-miR-222-5p	0.820484	2.19216	2.77178	3.53278	2.68205	2.0576
ocu-miR-188-3p	25.435	18.6334	16.6307	17.6639	13.4103	16.4608
ocu-miR-224-5p	1465.22	1190.34	1198.15	985.646	1111.71	1199.58
ocu-miR-98-3p	28.0605	18.268	23.4677	45.9261	36.2077	45.2671
ocu-miR-425-5p	256.155	318.777	260.547	406.27	281.615	345.676
ocu-miR-1249-3p	0.328193	0.18268	0.739141	0	0	0
ocu-miR-302c-3p	0.164097	0	0	0	0	0
ocu-miR-181b-3p	18.2147	14.6144	24.3917	10.5983	18.7744	20.576
ocu-miR-223-3p	420.908	334.304	393.223	621.769	413.036	611.106
ocu-miR-371-3p	0	0	0	0	0	0
ocu-miR-27b-5p	1.96916	5.11504	6.2827	0	6.70513	2.0576
ocu-miR-551b-5p	0.164097	0.36536	0.184785	0	0	0
ocu-miR-208a-3p	0.164097	0.18268	0.369571	0	0	0
ocu-miR-130a-5p	7.38435	7.3072	9.23927	3.53278	5.3641	8.23039
ocu-miR-539-5p	76.305	43.8432	53.9573	24.7295	38.8897	22.6336
ocu-miR-148a-3p	7552.22	5543.97	7954.82	14548	12253	13697.4
ocu-miR-485-3p	21.4967	0	0.184785	0	2.68205	8.23039
ocu-miR-12091-3p	2.62555	3.6536	3.69571	0	2.68205	0
ocu-miR-34a-3p	2.46145	1.09608	1.47828	0	0	0
ocu-miR-505-3p	27.076	26.854	37.3266	42.3934	17.4333	20.576
ocu-miR-885-5p	0.164097	0.36536	0.184785	3.53278	0	0
ocu-miR-18a-3p	3.44603	4.567	5.54356	10.5983	6.70513	6.17279
ocu-miR-183-3p	0	1.46144	0.739141	0	0	0
ocu-miR-340-3p	14.9328	13.701	13.8589	21.1967	16.0923	14.4032
ocu-miR-204-3p	0.164097	0.18268	0.184785	0	0	0
ocu-miR-424-3p	144.241	127.145	136.187	63.59	57.6641	84.3615
ocu-miR-154-3p	59.2389	64.8514	71.3271	14.1311	48.2769	20.576
ocu-miR-337-5p	3208.58	2185.4	2728.91	1275.33	3070.95	1888.87
ocu-miR-214-3p	206.926	556.809	387.68	63.59	139.467	57.6127
ocu-miR-12095-5p	0.49229	0.18268	0.184785	0	0	0
ocu-miR-24-2-5p	9.8458	10.4128	13.4893	10.5983	25.4795	22.6336
ocu-miR-628-3p	3.77422	2.7402	2.95657	3.53278	4.02308	4.11519
ocu-miR-432-3p	10.9945	20.0948	17.185	3.53278	12.0692	4.11519
ocu-miR-508-3p	1.31277	3.83628	2.03264	3.53278	0	0
ocu-miR-26a-3p	28.2246	34.1612	37.3266	21.1967	46.9359	63.7855
ocu-miR-542-3p	20414	12066.4	13788.5	14735.2	17483	17985.5
ocu-miR-150-3p	0.328193	0	0	0	0	0
ocu-miR-125b-2-3p	22.6453	36.536	36.0331	3.53278	21.4564	16.4608
ocu-miR-1298-5p	1.47687	18.268	3.32614	0	0	0
ocu-miR-193b-5p	12.3073	4.20164	5.72835	17.6639	16.0923	24.6912
ocu-miR-195-3p	1.64097	2.37484	2.77178	10.5983	6.70513	10.288
ocu-miR-219b-3p	0.164097	0.9134	4.9892	0	0	0
ocu-miR-197-5p	0	0	0	0	0	0
ocu-miR-335-3p	144.897	328.824	269.232	31.795	89.8487	26.7488
ocu-miR-146b-5p	13.4559	6.21112	6.2827	70.6556	20.1154	45.2671
ocu-miR-503-3p	189.204	174.277	191.992	77.7212	76.4385	100.822
ocu-miR-10b-3p	74.9922	84.0328	91.284	123.647	81.8026	72.0159
ocu-miR-329-5p	7.05616	20.8255	19.0329	0	2.68205	4.11519
ocu-miR-411-5p	11201.1	9229.54	10384.6	6207.09	10505.6	7467.02
ocu-miR-383-5p	12.7995	12.7876	15.522	0	10.7282	0
ocu-miR-652-3p	34.9526	30.1422	32.5222	77.7212	53.641	43.2095
ocu-miR-3059-3p	0	0.18268	0	0	0	0
ocu-miR-874-5p	2.46145	3.10556	2.58699	3.53278	0	2.0576
ocu-miR-30e-3p	269.939	217.572	284.939	784.277	568.595	814.809
ocu-miR-34a-5p	715.134	689.617	622.357	335.614	666.49	434.153
ocu-miR-135a-3p	0.49229	0.9134	0.369571	0	0	0
ocu-miR-489-5p	0.328193	0.36536	0.184785	0	0	0
ocu-miR-9851-5p	0	0.36536	0.554356	0	0	2.0576
ocu-miR-144-3p	478.342	590.422	600.368	4080.36	1522.06	3888.86
ocu-miR-421-5p	2.29735	2.55752	3.14135	17.6639	6.70513	4.11519
ocu-miR-7a-5p	3682	1933.85	2378.93	3140.64	2195.26	3366.23
ocu-miR-18b-3p	0	0	0.369571	0	0	0
ocu-miR-187-3p	2.62555	2.37484	2.21742	7.06556	1.34103	0
ocu-miR-28-3p	305.548	251.916	272.004	190.77	316.482	240.739
ocu-miR-215-5p	0.328193	1.09608	0.923927	0	5.3641	2.0576
ocu-miR-138-3p	1.47687	2.19216	3.14135	10.5983	0	0
ocu-miR-146a-5p	169.512	62.6592	89.9905	49.4589	112.646	61.7279
ocu-miR-216a-5p	4.43061	6.02844	3.32614	7.06556	2.68205	10.288
ocu-miR-1249-5p	0.328193	0	0.184785	3.53278	0	0
ocu-miR-507-3p	0.164097	0.18268	0.184785	0	0	0
ocu-miR-451-5p	505.746	1060.82	902.307	6712.28	1965.94	4703.67
ocu-miR-1307-3p	15.261	13.5183	13.8589	42.3934	29.5026	39.0943
ocu-miR-1251-3p	0	0.18268	0.369571	0	0	0
ocu-miR-376a-5p	228.259	153.999	168.339	77.7212	136.785	113.168
ocu-miR-499-3p	3.28193	4.567	3.32614	0	1.34103	2.0576
ocu-miR-141-5p	1.47687	5.66308	9.60884	0	9.38718	0
ocu-miR-450a-3p	246.309	167.152	159.1	173.106	136.785	187.241
ocu-miR-134-3p	0.820484	0.36536	0	0	0	0
ocu-miR-31-5p	22.9735	82.5713	112.165	0	24.1385	0
ocu-let-7f-5p	27939.4	20753.7	20245.3	57110.9	44721.9	53538.7
ocu-miR-670-5p	0	0	0	0	0	0
ocu-miR-200c-5p	2.46145	4.74968	6.46749	0	2.68205	2.0576
ocu-miR-497-5p	93.8633	66.1301	73.5446	286.155	159.582	251.027
ocu-miR-12095-3p	0	0	0.369571	0	1.34103	0
ocu-miR-219a-5p	59.403	61.0151	75.762	88.3195	50.959	65.8431
ocu-miR-26a-5p	5432.26	6746.92	6378.42	15565.4	10427.8	10549.3
ocu-miR-19b-2-5p	0	0.18268	0	0	0	0
ocu-miR-181c-5p	11.3227	25.7579	31.7831	10.5983	24.1385	8.23039
ocu-miR-361-3p	50.7059	39.8242	48.4138	70.6556	60.3462	82.3039
ocu-miR-539-3p	604.532	499.082	498.551	190.77	345.985	255.142
ocu-miR-196b-5p	8.20484	9.86472	18.6633	17.6639	6.70513	8.23039
ocu-miR-190a-5p	1314.41	839.962	865.165	3041.72	2007.52	2934.13
ocu-miR-501-3p	9.68171	14.0664	9.79362	3.53278	6.70513	10.288
ocu-miR-302c-5p	0	0	0	0	0	0
ocu-miR-450a-5p	393.996	343.073	324.113	406.27	281.615	281.891
ocu-miR-672-3p	0.98458	3.47092	1.2935	7.06556	1.34103	0
ocu-miR-450b-3p	68.9206	57.3615	70.588	35.3278	37.5487	41.1519
ocu-miR-1277-3p	24.6145	12.9703	11.8263	7.06556	16.0923	20.576
ocu-miR-28-5p	17.7224	27.2193	24.946	31.795	22.7974	14.4032
ocu-miR-135b-3p	0.164097	1.27876	1.66307	0	0	0
ocu-miR-487b-3p	666.725	695.28	615.52	388.606	430.469	294.236
ocu-miR-138-5p	145.718	242.599	240.221	356.811	249.431	232.508
ocu-let-7i-3p	301.282	195.285	277.178	307.352	270.887	329.216
ocu-miR-205-3p	6.89206	14.0664	24.3917	0	38.8897	2.0576
ocu-miR-12093-5p	3.77422	8.95132	6.83706	10.5983	0	6.17279
ocu-miR-331-3p	52.511	46.9487	61.7183	56.5245	46.9359	45.2671
ocu-miR-146b-3p	0	0	0	0	0	0
ocu-miR-628-5p	10.5022	9.86472	10.7175	3.53278	13.4103	6.17279
ocu-miR-221-5p	2.29735	11.8742	5.91313	3.53278	14.7513	0
ocu-miR-186-3p	30.8502	19.9121	23.283	35.3278	32.1846	41.1519
ocu-miR-802-5p	0.328193	2.00948	0.369571	0	2.68205	0
ocu-miR-196a-3p	0	0	0	0	0	0
ocu-miR-135a-2-3p	0.164097	0.54804	1.10871	0	0	0
ocu-miR-181d-3p	0	0.73072	0.739141	0	1.34103	0
ocu-miR-29c-5p	1.64097	0.9134	0.923927	7.06556	0	2.0576
ocu-miR-433-5p	20.6762	15.8932	17.185	3.53278	10.7282	8.23039
ocu-miR-3059-5p	0.656387	0.54804	0	0	0	0
chrX_63461	2.78829	0	2.02635	1.6242	0	0
chrUn0374_80167	1.39414	5.30863	9.11856	2.4363	1.47839	3.94374
chrUn0046_72204	1.39414	0	1.01317	0	2.21758	0
chrX_65025	20.9122	18.5802	6.07904	8.93311	5.91356	3.94374
chr15_23868	1.39414	1.32716	0	0	1.47839	1.57749
chrUn0033_71161	0	0	0	3.2484	1.47839	2.36624
chr11_7545	1.39414	2.65432	1.01317	7.30891	2.95678	2.36624
chr16_25429	1.39414	6.63579	5.06587	24.363	11.0879	11.0425
chrUn0045_72130	0	1.32716	0	0	2.21758	0.788747
chrUn0255_79028	25.0946	35.8333	31.4084	96.64	97.5737	99.3822
chr12_12305	5.57658	17.2531	3.03952	0.812101	0.739194	1.57749
chr10_6365	0	46.4506	42.5533	0	0	0
chr12_12134	0	1.32716	1.01317	0.812101	0	0
chrX_63245	9.75901	1.32716	2.02635	8.12101	3.69597	9.46497
chr15_23888	1.39414	0	1.01317	0	1.47839	0
chr12_11380	4.18243	1.32716	3.03952	4.87261	7.39194	6.30998
chr1_1237	72.4955	57.0678	38.5006	12.1815	13.3055	14.1975
chr17_28767	26.4887	23.8889	17.2239	3.2484	3.69597	2.36624
chrUn0548_81192	0	1.32716	0	4.06051	2.21758	0.788747
chr13_14975	22.3063	10.6173	7.09221	5.68471	5.91356	7.88747
chr9_61706	11.1532	7.96295	9.11856	0	0	0
chr3_43853	0	0	0	0	0	0
chrUn0457_80911	2.78829	17.2531	11.1449	61.7197	19.9582	39.4374
chr4_48325	179.845	78.3024	52.685	195.716	150.796	191.666
chr14_22935	490.739	395.493	278.623	3.2484	30.307	10.2537
chr1_4055	2.78829	3.98148	2.02635	3.2484	5.17436	6.30998
chr8_58986	1.39414	0	0	0.812101	5.17436	3.15499
chrUn0110_75605	0	0	0	0	1.47839	2.36624
chrUn0352_80042	1.39414	1.32716	1.01317	0	0	0
chr11_9142	1.39414	2.65432	0	9.74521	2.21758	6.30998
chr1_3852	0	0	0	0.812101	1.47839	0.788747
chr13_18192	0	0	0	0	0	0.788747
chr19_34741	0	0	0	8.12101	5.17436	6.30998
chrUn0100_75306	0	2.65432	0	3.2484	0.739194	0.788747
chrUn0093_75088	0	1.32716	0	1.6242	2.95678	3.94374
chrUn0011_68467	0	1.32716	0	1.6242	0.739194	0
chr5_50336	0	0	0	1.6242	0.739194	3.15499
chr5_49563	2.78829	2.65432	0	6.49681	4.43517	4.73248
chr15_23548	34.8536	34.5061	35.4611	26.7993	33.2637	28.3949
chr13_17091	1.39414	2.65432	3.03952	6.49681	4.43517	3.15499
chr2_36465	1.39414	2.65432	3.03952	4.06051	3.69597	7.09873
chrUn1218_82959	1.39414	6.63579	1.01317	0	2.95678	0.788747
chr5_49429	5.57658	1.32716	2.02635	28.4235	21.4366	26.8174
chr7_52341	1.39414	1.32716	1.01317	3.2484	1.47839	1.57749
chrUn0072_74154	34.8536	37.1604	34.4479	18.6783	33.2637	43.3811
chr9_61237	1.39414	1.32716	3.03952	0.812101	0.739194	2.36624
chrUn0031_70981	4.18243	6.63579	3.03952	21.1146	21.4366	18.9299
chr14_21360	48.795	13.2716	14.1844	0.812101	2.95678	2.36624
chr4_46389	0	0	0	4.06051	1.47839	1.57749
chr13_18427	1.39414	1.32716	2.02635	7.30891	8.87033	7.88747
chr10_6227	0	0	0	0.812101	2.95678	0.788747
chr9_61942	4.18243	3.98148	4.05269	3.2484	1.47839	3.94374
chr17_28490	12.5473	6.63579	10.1317	12.9936	11.0879	14.1975
chr1_1367	1.39414	0	0	1.6242	1.47839	0.788747
chr13_18747	1.39414	5.30863	6.07904	11.3694	9.60953	11.8312
chr12_13800	16.7297	23.8889	20.2635	0	0	3.15499
chr11_9044	1.39414	0	0	0.812101	0	1.57749
chr14_22478	1.39414	0	5.06587	18.6783	15.5231	19.7187
chr19_32633	30.6712	33.179	25.3293	3.2484	14.7839	3.15499
chr13_16453	6.97072	6.63579	4.05269	0.812101	3.69597	0.788747
chrUn0091_75022	12.5473	9.29011	4.05269	0.812101	1.47839	0.788747
chrUn0031_70867	0	0	1.01317	0	0	0
chr19_35258	1.39414	0	0	0.812101	0.739194	0.788747
chr19_34140	1.39414	0	0	0.812101	0	3.15499
chr19_33452	0	0	0	2.4363	1.47839	0.788747
chrUn0058_73441	6.97072	9.29011	9.11856	0	0	0
chr3_45858	9.75901	2.65432	8.10538	0	0.739194	0.788747
chr1_259	0	0	0	0.812101	0	0
chr12_11700	273.252	354.351	254.306	21.1146	22.1758	23.6624
chrUn0128_76440	0	0	0	0.812101	2.21758	0.788747
chr2_37555	51.5833	86.2653	119.554	86.8948	78.3546	67.0435
chrUn0305_79529	6.97072	0	0	0	2.21758	0
chr7_53928	0	0	0	0	0.739194	0
chr3_43307	1.39414	1.32716	0	4.06051	5.17436	3.94374
chr20_40315	5.57658	9.29011	5.06587	7.30891	8.87033	11.0425
chr2_37723	1.39414	1.32716	0	0.812101	0	0.788747
chr17_29911	0	0	0	2.4363	0.739194	1.57749
chrUn0004_67379	0	1.32716	2.02635	0	0.739194	0
chr18_30661	4.18243	2.65432	3.03952	0	0	1.57749
chr1_4265	22.3063	25.216	19.2503	0.812101	1.47839	3.94374
chr7_54436	0	0	0	4.87261	2.95678	2.36624
chr6_50675	0	0	0	4.06051	2.21758	5.52123
chr19_35466	0	0	2.02635	1.6242	0	0
chrUn0169_77469	20.9122	19.9074	28.3688	17.8662	27.3502	14.1975
chr8_59189	6.97072	6.63579	2.02635	0	0	0
chr7_54069	1.39414	1.32716	2.02635	0	0.739194	1.57749
chr7_51175	0	1.32716	4.05269	0.812101	1.47839	0
chr9_62629	5.57658	5.30863	11.1449	2.4363	2.95678	3.94374
chrUn0001_66598	0	0	0	2.4363	1.47839	2.36624
chrUn0352_79918	1679.94	2289.35	1698.08	33.2961	207.714	59.9448
chrUn0681_81600	4.18243	18.5802	11.1449	9.74521	14.0447	27.6062
chrUn0316_79679	0	0	0	0	2.21758	0
chr12_12678	0	1.32716	0	2.4363	0.739194	4.73248
chr1_4403	119.896	26.5432	44.5796	69.0286	93.1385	82.0297
chr1_4004	1.39414	0	2.02635	21.1146	6.65275	11.0425
chr8_58240	5.57658	9.29011	4.05269	27.6114	25.8718	38.6486
chr4_46748	4.18243	5.30863	12.1581	17.0541	14.7839	13.4087
chrUn0076_74264	11.1532	5.30863	4.05269	0.812101	0.739194	0
chr2_37085	80.8604	39.8148	32.4215	25.1751	27.3502	25.2399
chrUn0142_76882	4.18243	3.98148	8.10538	0	0.739194	0
chrUn0198_78057	0	0	1.01317	1.6242	2.95678	3.94374
chrUn0067_73929	0	1.32716	0	8.12101	9.60953	10.2537
chrUn0359_80061	22.3063	19.9074	14.1844	1.6242	2.95678	0.788747
chr7_54661	11.1532	0	0	0	0	0
chr12_11356	0	0	0	2.4363	1.47839	1.57749
chr14_19289	0	0	1.01317	3.2484	2.21758	3.94374
chr5_49813	0	2.65432	2.02635	4.87261	0.739194	2.36624
chr9_60538	12.5473	10.6173	17.2239	17.0541	16.2623	16.5637
chr3_42861	0	0	0	9.74521	2.95678	1.57749
chr6_50554	1.39414	1.32716	2.02635	4.06051	1.47839	2.36624
chr11_8561	0	1.32716	0	1.6242	0.739194	1.57749
chr13_18709	1.39414	5.30863	3.03952	1.6242	1.47839	1.57749
chr20_40467	4.18243	0	4.05269	0.812101	1.47839	0
chr5_50010	0	0	1.01317	0	0.739194	2.36624
chr14_22332	0	0	0	4.06051	2.95678	1.57749
chr2_37834	18.1239	18.5802	21.2766	17.8662	30.307	29.1837
chr15_24138	1.39414	0	4.05269	8.93311	9.60953	14.1975
chr2_37892	0	0	1.01317	12.9936	7.39194	13.4087
chrUn0021_69862	11.1532	1.32716	5.06587	0	0.739194	0.788747
chr19_34682	1.39414	0	1.01317	1.6242	1.47839	3.94374
chr14_19717	2.78829	1.32716	0	0.812101	1.47839	1.57749
chr20_40771	5.57658	29.1975	13.1712	8.93311	6.65275	11.8312
chrUn0185_77789	55.7658	74.3209	129.686	246.879	206.974	230.314
chrUn0147_77056	425.214	1146.67	867.276	0.812101	27.3502	16.5637
chr1_1376	0	0	0	0	2.95678	3.15499
chr11_7597	4.18243	11.9444	19.2503	0	2.21758	0.788747
chrUn0028_70687	4.18243	3.98148	1.01317	11.3694	11.8271	13.4087
chr7_54202	2.78829	1.32716	2.02635	11.3694	8.87033	15.7749
chrX_64077	5.57658	2.65432	2.02635	0.812101	0	0.788747
chrUn0568_81275	8.36486	10.6173	11.1449	12.1815	12.5663	13.4087
chrUn0080_74439	1.39414	1.32716	0	0.812101	0.739194	0.788747
chr19_34201	0	0	0	1.6242	0	0.788747
chr12_9943	5.57658	2.65432	3.03952	10.5573	8.87033	3.94374
chrUn0005_67540	0	0	0	10.5573	7.39194	8.67622
chr1_5619	0	1.32716	0	5.68471	5.17436	7.09873
chr1_2139	1.39414	5.30863	3.03952	2.4363	0.739194	0.788747
chr16_27042	0	0	1.01317	2.4363	3.69597	1.57749
chrUn0243_78858	0	0	1.01317	0	0.739194	2.36624
chr10_6830	0	1.32716	7.09221	4.06051	2.95678	2.36624
chr9_63235	1.39414	19.9074	22.2898	8.93311	5.17436	7.88747
chrUn0251_78993	6.97072	9.29011	7.09221	1.6242	2.21758	4.73248
chrUn0309_79557	4.18243	1.32716	0	4.06051	2.21758	3.15499
chr9_61498	13.9414	13.2716	21.2766	0	0.739194	1.57749
chr19_34040	1.39414	1.32716	1.01317	23.5509	6.65275	11.8312
chr15_23517	0	1.32716	2.02635	2.4363	0	0
chr8_58101	0	0	1.01317	3.2484	0.739194	2.36624
chrUn0057_73318	1.39414	1.32716	2.02635	1.6242	2.21758	1.57749
chr13_14535	1.39414	0	0	0.812101	0	0
chr15_24796	1.39414	0	2.02635	9.74521	9.60953	4.73248
chr16_25743	6.97072	3.98148	2.02635	8.93311	12.5663	6.30998
chr13_16548	2.78829	2.65432	2.02635	1.6242	1.47839	0.788747
chr14_19105	23.7004	9.29011	9.11856	14.6178	11.0879	14.1975
chrUn0159_77284	4.18243	0	5.06587	1.6242	3.69597	0
chr7_53285	0	0	0	4.06051	2.95678	2.36624
chr7_52248	1.39414	0	0	1.6242	1.47839	0
chr14_20356	1.39414	1.32716	0	0	2.21758	1.57749
chrUn0236_78756	0	0	0	0.812101	2.21758	1.57749
chr14_19749	0	0	0	0	1.47839	3.15499
chrUn0006_67782	2.78829	6.63579	13.1712	12.9936	3.69597	9.46497
chr7_57452	9.75901	2.65432	3.03952	0.812101	1.47839	0.788747
chr1_5771	0	0	0	1.6242	2.21758	2.36624
chrUn0038_71607	2.78829	0	0	1.6242	3.69597	6.30998
chr4_46835	5.57658	5.30863	10.1317	1.6242	0.739194	0.788747
chrX_65686	1.39414	0	1.01317	4.06051	1.47839	3.15499
chr11_8596	0	0	0	0	0	0
chrUn0703_81630	2.78829	3.98148	4.05269	5.68471	1.47839	0.788747
chrUn0329_79762	1.39414	2.65432	3.03952	8.12101	6.65275	12.62
chr12_13253	4.18243	1.32716	3.03952	7.30891	6.65275	7.88747
chrUn0045_72106	6.97072	25.216	15.1976	0	0	0
chr9_60105	0	0	0	6.49681	0.739194	7.88747
chr15_23086	9.75901	9.29011	12.1581	0	0.739194	0.788747
chr1_4200	0	7.96295	1.01317	2.4363	4.43517	3.15499
chr13_17563	4.18243	1.32716	0	6.49681	5.17436	4.73248
chr3_44449	1.39414	1.32716	0	0.812101	1.47839	2.36624
chr16_26497	0	0	1.01317	6.49681	8.87033	3.15499
chrUn0034_71249	11.1532	3.98148	8.10538	0.812101	0.739194	0.788747
chr7_52683	0	6.63579	11.1449	0	0	0
chrUn0108_75591	0	0	1.01317	1.6242	1.47839	2.36624
chrUn0013_68594	0	0	0	6.49681	4.43517	3.94374
chrUn0149_77135	6.97072	2.65432	4.05269	0	0	1.57749
chr7_54943	1.39414	6.63579	1.01317	11.3694	8.87033	7.09873
chr3_41836	4.18243	6.63579	10.1317	8.93311	5.91356	7.09873
chr16_26166	2.78829	1.32716	2.02635	0	0.739194	0
chr15_24829	11.1532	7.96295	3.03952	12.1815	5.17436	11.8312
chrUn0006_67742	0	0	0	0	13.3055	10.2537
chrUn0074_74236	0	0	1.01317	1.6242	0	0.788747
chr3_43569	0	0	0	0.812101	0.739194	1.57749
chrUn1180_82889	0	1.32716	4.05269	4.87261	5.91356	6.30998
chr14_22707	1.39414	0	0	4.87261	0.739194	2.36624
chr3_44166	0	0	0	0.812101	0.739194	5.52123
chrUn0018_69232	0	1.32716	0	1.6242	1.47839	0.788747
chr16_26697	1.39414	0	0	0.812101	1.47839	1.57749
chr4_46771	0	3.98148	6.07904	13.8057	6.65275	10.2537
chr13_16068	0	0	0	0	1.47839	3.94374
chr5_49882	64.1306	49.1049	40.5269	0.812101	0	0.788747
chr13_15436	1.39414	1.32716	0	0.812101	0.739194	2.36624
chrUn0076_74295	2.78829	1.32716	10.1317	19.4904	19.9582	14.1975
chr19_35003	1.39414	2.65432	0	1.6242	2.95678	0.788747
chrUn0199_78068	20.9122	22.5617	26.3425	12.1815	17.7407	12.62
chr1_1936	2.78829	2.65432	2.02635	0	0	0
chr1_652	0	0	0	3.2484	5.17436	3.15499
chr3_45714	1.39414	6.63579	13.1712	21.9267	25.1326	18.1412
chr10_6232	6.97072	2.65432	8.10538	3.2484	2.21758	3.94374
chr9_60578	1.39414	1.32716	0	2.4363	3.69597	1.57749
chr17_29121	1.39414	0	0	4.87261	0	3.94374
chrUn0258_79050	0	0	0	0	2.95678	4.73248
chrUn0006_67593	4.18243	0	1.01317	4.87261	0.739194	4.73248
chrUn0166_77400	1.39414	0	0	10.5573	10.3487	9.46497
chr8_59180	1.39414	0	0	0.812101	0.739194	2.36624
chr12_10566	22.3063	25.216	21.2766	1.6242	0.739194	0
chrUn0021_69859	0	0	0	0	0	0.788747
chrUn0006_67835	1.39414	1.32716	0	1.6242	1.47839	5.52123
chr10_6368	12.5473	5.30863	9.11856	21.1146	7.39194	7.88747
chrUn0010_68328	2.78829	1.32716	3.03952	2.4363	2.21758	3.15499
chr1_3679	8.36486	11.9444	7.09221	0.812101	1.47839	1.57749
chrUn0284_79310	5.57658	11.9444	15.1976	62.5318	29.5678	42.5924
chrUn0034_71259	6.97072	15.9259	10.1317	2.4363	5.91356	0.788747
chrUn0137_76742	5.57658	3.98148	4.05269	5.68471	11.0879	7.88747
chrUn0743_81811	0	5.30863	1.01317	5.68471	11.0879	9.46497
chrUn0043_72035	0	1.32716	2.02635	4.87261	5.17436	3.15499
chrX_65629	994.025	550.771	464.033	88.519	91.6601	119.101
chrUn0002_66802	0	0	0	0	0.739194	0
chrX_66338	18.1239	5.30863	12.1581	0.812101	0.739194	0.788747
chrUn0911_82102	0	2.65432	1.01317	7.30891	6.65275	7.88747
chr4_47354	0	0	0	3.2484	2.95678	0.788747
chrUn0015_68791	1.39414	0	0	1.6242	0.739194	1.57749
chr12_13046	0	0	0	0.812101	1.47839	2.36624
chr4_46745	1.39414	3.98148	4.05269	2.4363	2.95678	2.36624
chr18_30501	32.0653	35.8333	21.2766	33.2961	20.6974	18.9299
chr13_16550	0	3.98148	6.07904	8.93311	4.43517	10.2537
chr10_6650	0	0	0	4.06051	2.21758	3.15499
chr20_40339	0	0	1.01317	0.812101	0	1.57749
chrUn0413_80463	553.475	550.771	525.837	2.4363	20.6974	4.73248
chrUn0097_75257	0	1.32716	1.01317	2.4363	1.47839	0.788747
chrUn0025_70330	108.743	55.7407	82.067	149.427	82.0506	108.847
chr12_13104	9.75901	7.96295	11.1449	0.812101	2.21758	3.15499
chr9_60643	623.182	626.419	488.349	32.484	55.4396	57.5786
chr3_42856	0	0	0	0.812101	0.739194	0
chrUn0055_73253	0	0	0	6.49681	3.69597	2.36624
chrUn0242_78838	2.78829	0	1.01317	3.2484	2.21758	1.57749
chrUn0033_71131	11218.7	7104.28	5441.75	340.27	603.922	603.392
chr9_61296	2.78829	7.96295	11.1449	1.6242	4.43517	0.788747
chr19_34802	1.39414	1.32716	0	0	0.739194	0
chrUn0025_70356	13.9414	2.65432	4.05269	0	0.739194	0
chr13_16036	0	0	1.01317	0	1.47839	1.57749
chrUn0065_73766	0	1.32716	1.01317	1.6242	0.739194	0.788747
chr7_52557	0	0	0	4.87261	0.739194	2.36624
chr9_63108	12.5473	6.63579	3.03952	0	0.739194	0.788747
chr9_62175	13.9414	37.1604	24.3162	19.4904	19.2191	14.1975
chr14_21220	2.78829	1.32716	1.01317	5.68471	0	6.30998
chr7_54752	4.18243	2.65432	3.03952	1.6242	1.47839	1.57749
chrX_63367	0	2.65432	1.01317	16.242	14.0447	14.9862
chr4_46218	0	0	0	2.4363	2.95678	1.57749
chrUn0020_69731	0	0	0	2.4363	0.739194	0.788747
chr2_37574	0	0	2.02635	0.812101	0	0
chrUn0119_76130	6.97072	7.96295	3.03952	0	0	0.788747
chrUn0285_79319	0	1.32716	1.01317	0.812101	0	0.788747
chr13_18588	9.75901	2.65432	2.02635	0	0	0
chr19_35601	0	0	0	1.6242	2.21758	3.94374
chr12_11203	0	0	0	0.812101	1.47839	1.57749
chr4_46391	1.39414	0	0	1.6242	1.47839	0.788747
chr9_60305	2.78829	7.96295	3.03952	5.68471	2.95678	2.36624
chrUn0078_74367	58.554	61.0493	24.3162	2.4363	2.95678	3.94374
chr9_62435	0	0	0	0.812101	2.21758	0.788747
chrUn0026_70412	4.18243	6.63579	2.02635	0	0.739194	0.788747
chr8_57998	0	1.32716	0	1.6242	2.21758	0
chr9_60734	0	0	0	3.2484	4.43517	0.788747
chr8_59696	0	0	0	0	0.739194	0
chrUn0809_81939	5.57658	3.98148	8.10538	27.6114	18.4799	26.0287
chr7_51702	1.39414	1.32716	0	2.4363	3.69597	3.15499
chr19_33504	0	0	1.01317	0.812101	4.43517	1.57749
chr13_18360	2.78829	1.32716	1.01317	3.2484	1.47839	1.57749
chrUn0185_77788	16.7297	10.6173	11.1449	1.6242	11.0879	2.36624
chr14_19702	4.18243	2.65432	0	0	2.21758	0
chr18_31161	9.75901	2.65432	0	0.812101	2.95678	2.36624
chr18_31217	1.39414	1.32716	0	3.2484	0	0
chr8_58873	4.18243	2.65432	3.03952	1.6242	0.739194	0
chr21_41495	0	0	0	4.06051	2.21758	3.15499
chr17_29010	8.36486	7.96295	10.1317	4.87261	5.17436	2.36624
chr4_48345	0	7.96295	5.06587	0	0.739194	0.788747
chrUn0251_78991	5.57658	5.30863	6.07904	4.87261	8.87033	4.73248
chr13_16175	0	0	0	3.2484	0.739194	1.57749
chr7_51534	8.36486	7.96295	9.11856	34.1082	30.307	20.5074
chr14_21297	4.18243	6.63579	6.07904	0	0.739194	1.57749
chrUn0075_74258	0	0	0	0	0	1.57749
chr12_10945	2.78829	1.32716	1.01317	2.4363	0.739194	0.788747
chr12_10193	0	0	0	3.2484	2.21758	2.36624
chrUn0082_74487	376.419	364.969	273.557	9.74521	18.4799	16.5637
chr1_1781	1.39414	2.65432	0	3.2484	5.17436	3.15499
chr2_38996	1.39414	6.63579	3.03952	0.812101	2.21758	2.36624
chrUn0224_78509	0	0	0	2.4363	2.95678	0.788747
chr19_35113	0	3.98148	5.06587	1.6242	2.21758	3.15499
chrUn0128_76454	111.532	156.605	102.33	4.06051	8.87033	7.09873
chr10_6433	6.97072	7.96295	5.06587	0.812101	6.65275	2.36624
chr19_33654	0	1.32716	1.01317	0.812101	0.739194	1.57749
chr9_60784	5.57658	11.9444	10.1317	0.812101	2.95678	3.15499
chr17_29104	8.36486	6.63579	3.03952	4.06051	1.47839	3.94374
chr3_42085	0	1.32716	0	0.812101	1.47839	0
chrX_65445	9.75901	7.96295	8.10538	8.12101	3.69597	3.15499
chr3_44116	6.97072	1.32716	3.03952	0.812101	4.43517	1.57749
chrUn2873_83471	1.39414	5.30863	8.10538	8.12101	8.87033	5.52123
chrUn0352_79919	553.475	550.771	525.837	2.4363	20.6974	4.73248
chrUn0196_78043	0	0	0	2.4363	2.95678	1.57749
chr12_12496	1.39414	1.32716	1.01317	0.812101	2.21758	3.94374
chr13_16946	0	5.30863	2.02635	0	2.95678	0
chr7_53828	2.78829	0	0	3.2484	2.95678	3.15499
chr9_60117	19.518	11.9444	17.2239	8.12101	8.13114	7.88747
chr1_4473	0	5.30863	5.06587	0	2.21758	0
chrUn0232_78694	0	0	0	12.9936	3.69597	0.788747
chr3_42404	5.57658	3.98148	5.06587	2.4363	4.43517	1.57749
chr19_33030	9.75901	9.29011	10.1317	1.6242	4.43517	5.52123
chr2_36068	5.57658	5.30863	5.06587	3.2484	0.739194	2.36624
chrUn0117_75973	5.57658	2.65432	6.07904	4.06051	3.69597	3.94374
chrX_66299	1.39414	0	0	4.06051	2.21758	6.30998
chr12_10514	5.57658	3.98148	3.03952	1.6242	1.47839	1.57749
chr1_5683	5.57658	2.65432	1.01317	6.49681	3.69597	1.57749
chr20_40594	0	1.32716	1.01317	2.4363	2.95678	3.15499
chrUn0054_73189	1.39414	6.63579	5.06587	0.812101	3.69597	0.788747
chr2_39777	0	0	0	0.812101	0.739194	1.57749
chrUn0024_70264	1.39414	0	0	3.2484	3.69597	1.57749
chrUn0223_78500	0	0	0	0	2.21758	0
chrUn0894_82077	2.78829	1.32716	3.03952	0.812101	3.69597	2.36624
chr1_692	0	0	1.01317	1.6242	0.739194	2.36624
chrUn0352_79988	0	83.611	53.6982	0	4.43517	0
chr13_15008	1.39414	0	0	0	0	0
chr2_38570	0	0	0	0.812101	0.739194	3.15499
chrUn0037_71555	6.97072	3.98148	0	6.49681	2.95678	6.30998
chr4_48473	4.18243	3.98148	3.03952	12.1815	11.8271	7.88747
chr11_8745	4.18243	2.65432	0	3.2484	3.69597	6.30998
chr1_2108	0	0	0	5.68471	0.739194	4.73248
chrX_64693	0	0	0	5.68471	0	0.788747
chr3_44209	4.18243	1.32716	3.03952	4.87261	5.17436	3.15499
chrX_64420	1.39414	0	0	2.4363	0	0
chrUn0229_78599	0	0	1.01317	2.4363	0.739194	2.36624
chr13_16174	2.78829	3.98148	2.02635	1.6242	1.47839	1.57749
chr8_58878	15.3356	21.2345	19.2503	0	0.739194	2.36624
chrX_65805	5.57658	3.98148	3.03952	27.6114	23.6542	28.3949
chr8_59868	1.39414	0	0	0.812101	1.47839	1.57749
chrUn0243_78854	0	0	2.02635	1.6242	0.739194	3.94374
chr2_36509	2.78829	1.32716	1.01317	8.12101	5.91356	3.94374
chrUn0151_77177	0	0	1.01317	1.6242	1.47839	2.36624
chr2_37709	13.9414	0	6.07904	8.12101	10.3487	5.52123
chr3_43223	0	0	0	0	0.739194	0.788747
chrUn0050_72581	1.39414	1.32716	4.05269	0	0.739194	2.36624
chrUn0105_75515	110.137	38.4876	49.6455	34.9203	29.5678	32.3386
chr20_41026	0	0	0	4.06051	5.91356	2.36624
chr12_12391	23.7004	38.4876	20.2635	0.812101	2.21758	0
chr13_16261	0	0	0	5.68471	5.17436	8.67622
chr1_5341	5.57658	3.98148	4.05269	8.12101	2.21758	6.30998
chrUn0070_74051	0	0	1.01317	2.4363	1.47839	0.788747
chr14_22038	1.39414	3.98148	6.07904	0.812101	0.739194	1.57749
chrUn0002_66979	11.1532	14.5987	9.11856	0	0.739194	0.788747
chrUn0286_79327	0	0	0	0.812101	0.739194	2.36624
chrUn0733_81782	0	2.65432	1.01317	1.6242	1.47839	2.36624
chr17_30218	287.194	216.327	129.686	5.68471	11.0879	8.67622
chrUn0124_76251	4.18243	9.29011	3.03952	14.6178	8.87033	9.46497
chr7_52405	0	1.32716	0	0	1.47839	1.57749
chr9_60300	0	0	0	0	2.21758	0
chrUn0033_71128	586.935	449.907	344.479	4.06051	12.5663	4.73248
chr8_57942	0	0	0	3.2484	2.21758	3.15499
chr6_50681	1.39414	0	0	3.2484	5.91356	7.09873
chrUn0112_75690	12.5473	14.5987	4.05269	0.812101	0	0.788747
chrUn0114_75875	16.7297	9.29011	8.10538	6.49681	11.0879	14.1975
chrUn0017_69112	1.39414	2.65432	0	4.06051	2.95678	2.36624
chr19_35460	0	0	0	0.812101	0.739194	0.788747
chr9_60714	1.39414	1.32716	0	1.6242	1.47839	2.36624
chrUn0113_75722	2.78829	3.98148	5.06587	3.2484	8.13114	3.15499
chr12_13252	0	0	0	0	1.47839	0.788747
chrUn0681_81602	1.39414	0	0	0	0	0
chr8_59287	0	0	2.02635	12.1815	11.0879	14.1975
chr5_50209	2.78829	2.65432	6.07904	0.812101	5.17436	0.788747
chrUn0121_76180	15.3356	2.65432	13.1712	4.06051	4.43517	4.73248
chr18_30624	8.36486	7.96295	8.10538	0	0.739194	0.788747
chr16_26149	0	0	3.03952	1.6242	2.21758	5.52123
chr7_56544	2.78829	1.32716	4.05269	0.812101	0.739194	0
chrUn0078_74365	2.78829	0	1.01317	7.30891	5.17436	4.73248
chr6_51055	0	0	0	9.74521	11.8271	7.88747
chr5_49949	5.57658	14.5987	6.07904	0	3.69597	0
chr12_12453	4.18243	3.98148	10.1317	4.87261	5.17436	3.15499
chr5_50054	1.39414	1.32716	0	3.2484	2.21758	1.57749
chrUn1238_82973	0	0	0	2.4363	1.47839	3.15499
chr19_35472	0	3.98148	2.02635	24.363	18.4799	21.2962
chrUn0244_78878	4.18243	3.98148	2.02635	4.06051	1.47839	3.94374
chr13_17120	0	1.32716	0	0	0.739194	0.788747
chr8_57949	0	0	0	0	1.47839	4.73248
chr7_51292	0	0	0	0	2.21758	0
chr18_31521	9.75901	3.98148	4.05269	4.87261	3.69597	2.36624
chr9_60289	0	0	0	1.6242	2.21758	0.788747
chrUn0199_78064	0	0	2.02635	0	2.21758	0.788747
chr15_24811	22.3063	17.2531	21.2766	30.0477	19.2191	40.2261
chr8_58569	4.18243	0	2.02635	6.49681	4.43517	9.46497
chr12_13765	15.3356	3.98148	3.03952	1.6242	2.95678	0.788747
chrUn0474_80991	1.39414	6.63579	2.02635	0	2.21758	0
chrUn0835_82000	4.18243	0	3.03952	0.812101	0	0
chr2_39776	76.6779	242.87	257.346	78.7738	130.837	164.848
chrUn0044_72047	1.39414	0	0	0.812101	1.47839	0
chr13_16108	2.78829	0	2.02635	47.914	31.7854	42.5924
chr1_348	0	3.98148	1.01317	2.4363	5.91356	5.52123
chrUn0099_75299	0	1.32716	1.01317	8.12101	6.65275	7.09873
chr12_13012	1.39414	0	0	0	0	0
chrUn0208_78246	0	2.65432	0	1.6242	2.21758	0.788747
chr7_54567	1.39414	0	1.01317	9.74521	6.65275	6.30998
chr10_7290	19.518	10.6173	12.1581	4.87261	13.3055	16.5637
chrUn0088_74723	0	0	0	0	0.739194	0.788747
chrUn0047_72262	0	0	0	5.68471	2.95678	7.09873
chr15_23410	2.78829	0	3.03952	5.68471	1.47839	4.73248
chrUn0197_78045	0	1.32716	4.05269	4.06051	2.95678	3.15499
chr4_48685	13.9414	17.2531	7.09221	17.8662	16.2623	7.09873
chr16_27047	1.39414	0	0	3.2484	2.95678	4.73248
chr9_61315	11.1532	5.30863	8.10538	0	0	0.788747
chrUn0055_73298	0	1.32716	1.01317	1.6242	2.21758	3.15499
chr8_59889	1.39414	9.29011	0	4.87261	7.39194	3.15499
chr3_43190	0	7.96295	5.06587	0	0.739194	0.788747
chrUn0007_67991	1.39414	5.30863	4.05269	0.812101	0.739194	0
chr13_18279	1.39414	0	0	8.93311	2.95678	3.94374
chrUn0697_81626	1.39414	0	0	0.812101	2.21758	1.57749
chrUn0352_80027	1820.75	1397.5	899.698	9.74521	76.137	30.7611
chr9_60879	0	0	0	0.812101	1.47839	0
chr1_4400	0	0	0	3.2484	1.47839	0.788747
chrUn0095_75172	2.78829	2.65432	1.01317	0	5.91356	3.15499
chr12_13485	0	0	0	1.6242	1.47839	0.788747
chrUn0416_80581	4643.89	11424.2	17836.9	2374.58	3721.84	3976.86
chr2_38140	6.97072	0	0	12.9936	8.13114	9.46497
chr14_22115	8.36486	11.9444	16.2108	0	0.739194	0
chrUn0034_71283	1.39414	2.65432	0	0	0.739194	0.788747
chr19_35229	11508.7	7714.77	8192.52	62.5318	481.955	190.088
chr7_53854	4448.71	1860.68	1423.51	2558.12	2716.54	2473.51
chr13_16102	4.18243	2.65432	1.01317	4.87261	2.21758	2.36624
chrUn0016_68844	0	0	0	0.812101	0.739194	0.788747
chr13_14013	0	0	0	2.4363	0.739194	0.788747
chr15_24198	2.78829	0	0	0	0.739194	0
chr19_33526	2.78829	6.63579	5.06587	0	0	1.57749
chr8_57926	2.78829	0	0	15.4299	14.0447	12.62
chrUn0095_75180	2.78829	0	0	4.87261	9.60953	9.46497
chr4_46647	12.5473	3.98148	5.06587	0	0	0
chr17_27583	0	2.65432	3.03952	0	0	0.788747
chrUn0027_70580	0	6.63579	3.03952	1.6242	2.21758	3.94374
chr4_48417	2.78829	5.30863	4.05269	5.68471	5.17436	7.09873
chr2_36259	0	1.32716	3.03952	0.812101	0.739194	1.57749
chrUn1074_82285	0	0	0	3.2484	2.21758	0.788747
chr14_18894	9.75901	15.9259	5.06587	0	0.739194	0
chr7_51436	44.6126	72.9937	51.6718	0	2.21758	0.788747
chr9_61488	5.57658	0	0	0	2.21758	1.57749
chr14_21822	26.4887	23.8889	20.2635	5.68471	20.6974	22.0849
chr1_3146	0	0	0	0	0	0
chrUn0100_75314	1.39414	1.32716	1.01317	1.6242	4.43517	1.57749
chrUn0519_81118	0	2.65432	2.02635	1.6242	1.47839	1.57749
chr1_4853	40.4302	50.432	23.303	3.2484	2.21758	2.36624
chr11_8631	5.57658	1.32716	2.02635	3.2484	5.17436	4.73248
chr13_18194	0	0	0	0	0	1.57749
chr8_58984	55.7658	74.3209	85.1065	237.133	102.748	158.538
chr21_41380	8.36486	7.96295	5.06587	0	0.739194	0
chrX_65145	146.385	145.987	93.2119	0.812101	7.39194	3.15499
chr9_60819	5.57658	6.63579	6.07904	0.812101	0.739194	0.788747
chr3_43724	0	0	2.02635	1.6242	2.21758	2.36624
chrUn0013_68598	0	1.32716	3.03952	7.30891	0.739194	1.57749
chr17_28771	0	0	1.01317	1.6242	2.95678	3.15499
chr13_16393	4.18243	0	0	0.812101	5.17436	7.09873
chrX_66291	6.97072	3.98148	7.09221	2.4363	2.21758	0.788747
chr11_7443	30.6712	13.2716	17.2239	0	0	0.788747
chr20_40370	0	2.65432	3.03952	5.68471	1.47839	1.57749
chr12_9464	0	0	1.01317	3.2484	0.739194	1.57749
chr3_44400	0	0	0	0.812101	0	0
chr3_42568	2.78829	1.32716	4.05269	3.2484	6.65275	13.4087
chr1_2365	0	0	0	5.68471	0.739194	0.788747
chr4_49130	0	0	1.01317	2.4363	0	0
chrUn0214_78358	0	0	0	0.812101	0	0
chr17_30229	0	0	0	4.06051	2.21758	0
chrUn0007_67865	0	0	0	2.4363	2.95678	0
chr12_13337	20.9122	15.9259	15.1976	20.3025	20.6974	18.9299
chr3_45781	0	0	0	0.812101	1.47839	0
chr1_1939	0	0	0	1.6242	2.21758	2.36624
chr11_9011	0	0	0	4.06051	2.21758	0
chrUn0025_70334	1.39414	0	2.02635	1.6242	2.21758	0
chr17_29106	0	0	0	4.87261	4.43517	2.36624
chr1_227	2.78829	1.32716	5.06587	6.49681	2.21758	4.73248
chr1_3772	0	0	0	0	0.739194	0.788747
chrUn0048_72306	12.5473	7.96295	3.03952	13.8057	5.91356	6.30998
chr13_17089	0	0	0	2.4363	2.21758	0.788747
chr1_216	5.57658	1.32716	6.07904	0	0	0
chrUn0001_66702	9.75901	7.96295	7.09221	38.1687	29.5678	22.8737
chr1_3892	0	0	1.01317	0.812101	3.69597	0.788747
chr14_19855	0	0	0	0	1.47839	0
chrUn0086_74668	13.9414	6.63579	10.1317	0.812101	2.95678	0
chrUn0285_79324	27.8829	31.8518	24.3162	0.812101	0	1.57749
chr19_34768	0	0	0	2.4363	0.739194	3.15499
chrUn0026_70442	1.39414	1.32716	1.01317	4.87261	3.69597	1.57749
chr13_18678	5.57658	11.9444	6.07904	10.5573	3.69597	3.94374
chr13_17048	0	0	0	2.4363	2.95678	1.57749
chr20_40710	1.39414	0	4.05269	0.812101	0	0
chr18_31985	6.97072	11.9444	11.1449	15.4299	15.5231	12.62
chr14_19341	0	0	0	0	2.21758	3.15499
chr14_20246	0	1.32716	0	0.812101	3.69597	1.57749
chrUn0025_70276	0	0	1.01317	1.6242	2.95678	1.57749
chr8_58129	0	2.65432	1.01317	1.6242	3.69597	0.788747
chr4_47815	0	0	0	0.812101	0.739194	0
chr7_51241	1.39414	0	0	4.06051	4.43517	6.30998
chr1_5346	32.0653	38.4876	26.3425	17.0541	16.2623	15.7749
chr3_42824	0	0	0	4.06051	2.21758	5.52123
chr8_57672	2.78829	1.32716	2.02635	1.6242	2.21758	4.73248
chrUn0027_70633	0	0	0	0.812101	2.21758	0
chr4_49173	0	0	0	2.4363	1.47839	2.36624
chr16_27339	1.39414	1.32716	1.01317	2.4363	2.21758	4.73248
chr16_27190	34.8536	22.5617	21.2766	18.6783	22.1758	17.3524
chr1_3857	0	0	0	7.30891	5.17436	3.15499
chrUn0044_72046	5.57658	2.65432	2.02635	1.6242	0.739194	0
chrUn0009_68215	1.39414	0	2.02635	6.49681	3.69597	6.30998
chr17_28151	15.3356	15.9259	17.2239	20.3025	14.7839	24.4512
chr13_14634	0	0	0	0	0	2.36624
chrUn0026_70522	0	0	4.05269	3.2484	2.95678	3.15499
chr7_52744	2.78829	3.98148	5.06587	0.812101	0.739194	0
chr7_53995	8.36486	6.63579	4.05269	0	0	0.788747
chrUn0096_75198	5.57658	6.63579	4.05269	4.87261	2.95678	5.52123
chr13_18519	1.39414	2.65432	3.03952	3.2484	0.739194	1.57749
chrUn0482_81014	0	0	0	0.812101	1.47839	2.36624
chr13_17832	0	0	1.01317	0	0.739194	0
chr7_54371	1.39414	1.32716	0	3.2484	0	0
chr12_13030	4.18243	5.30863	3.03952	2.4363	4.43517	3.94374
chr6_50771	2.78829	2.65432	0	0	0.739194	0
chrUn0484_81015	0	1.32716	0	1.6242	0.739194	1.57749
chr10_6813	2.78829	2.65432	2.02635	0	3.69597	0.788747
chrUn0053_73087	5.57658	11.9444	15.1976	62.5318	29.5678	42.5924
chrUn0068_73954	1.39414	5.30863	4.05269	3.2484	5.17436	1.57749
chr7_52293	124.079	140.679	67.8826	0	1.47839	0
chr9_62310	22.3063	17.2531	8.10538	0	0.739194	0
chrUn0020_69725	4.18243	3.98148	1.01317	1.6242	0.739194	0.788747
chrUn0457_80908	2.78829	3.98148	1.01317	16.242	11.0879	10.2537
chr10_6629	9.75901	2.65432	2.02635	0	0	0
chrUn0024_70211	4.18243	1.32716	2.02635	11.3694	14.7839	15.7749
chr21_41448	2.78829	0	0	2.4363	1.47839	0.788747
chr1_3607	0	1.32716	3.03952	4.87261	2.21758	3.15499
chr13_16728	1.39414	3.98148	2.02635	0.812101	2.95678	1.57749
chr14_20368	23.7004	17.2531	9.11856	18.6783	33.2637	26.8174
chr4_48271	0	0	0	0.812101	0	0
chrUn0004_67272	26.4887	25.216	30.3952	28.4235	21.4366	27.6062
chr21_41657	0	0	0	0	0	1.57749
chr8_59823	0	0	0	0.812101	0.739194	0
chrUn1182_82891	33.4595	53.0863	70.9221	61.7197	68.0059	62.311
chr18_31922	0	0	1.01317	0.812101	0.739194	0
chr8_59232	9.75901	2.65432	2.02635	0	0	0.788747
chr12_10464	0	0	1.01317	2.4363	4.43517	0.788747
chr13_16626	4.18243	3.98148	8.10538	6.49681	3.69597	4.73248
chr9_60134	2.78829	11.9444	4.05269	7.30891	8.87033	7.88747
chr16_26609	19.518	10.6173	19.2503	24.363	22.1758	29.1837
chrUn0093_75090	1.39414	0	1.01317	0.812101	0.739194	2.36624
chr10_6745	12.5473	2.65432	3.03952	0	0.739194	3.94374
chr3_43894	1.39414	1.32716	2.02635	3.2484	3.69597	2.36624
chr1_2669	0	1.32716	0	0	1.47839	2.36624
chr9_62320	0	1.32716	0	0	1.47839	0
chrUn0178_77666	0	0	0	6.49681	5.91356	5.52123
chrX_63562	6.97072	6.63579	2.02635	2.4363	1.47839	2.36624
chr4_48202	11.1532	14.5987	7.09221	0	0	0
chr3_43522	5.57658	6.63579	7.09221	4.06051	5.17436	10.2537
chr16_25602	65.5248	45.1234	32.4215	4.87261	8.13114	4.73248
chr15_23537	5.57658	3.98148	1.01317	2.4363	4.43517	7.09873
chrUn0007_67864	1.39414	1.32716	6.07904	1.6242	2.95678	1.57749
chr13_15883	4.18243	6.63579	8.10538	10.5573	12.5663	5.52123
chr19_32490	0	2.65432	0	2.4363	1.47839	2.36624
chrUn0329_79760	12.5473	13.2716	35.4611	63.3439	67.2667	70.9873
chr16_27142	4.18243	3.98148	6.07904	6.49681	8.87033	14.1975
chrUn0047_72278	2.78829	3.98148	3.03952	0	2.21758	2.36624
chr4_48731	1.39414	0	3.03952	10.5573	8.13114	9.46497
chr10_7095	1.39414	115.463	97.2646	0	0	0
chrUn0028_70660	230.034	597.221	707.195	253.376	319.332	475.615
chr17_29996	12.5473	11.9444	5.06587	4.87261	8.13114	7.09873
chr8_58251	2.78829	0	1.01317	18.6783	11.0879	9.46497
chr18_31180	0	0	0	6.49681	6.65275	3.15499
