# Supplementary material for: Integrated Analysis of Transcriptome, microRNAs, and Chromatin Accessibility Revealed Potential Early B-Cell Factor1-Regulated Transcriptional Networks during the Early Development of Fetal Brown Adipose Tissues in Rabbits
Source: Cells. 2022 Aug 28;11(17):2675. doi: 10.3390/cells11172675 (PMC9454897; doi:10.3390/cells11172675)
Supplement: Supplementary file 1 [file cells-11-02675-s001.zip › cells-1832136-supplementary/Table S5.xlsx]

## Sheet: miRNA_Differential_Expression_S
Table S5 Differential expression analysis of miRNAs
ID	baseMeanA	baseMeanB	baseMean	log2FoldChange	lfcSE	stat	pvalue	padj	type
ocu-miR-500-3p	314.253	407.293	360.773	-0.363858	0.267708	-1.35916	0.174096	0.31041	Not DEG
ocu-miR-183-5p	100.06	339.698	219.879	-1.74904	1.37938	-1.268	0.2048	0.348212	Not DEG
ocu-miR-105a-3p	2.26309	6.53484	4.39896	-1.51697	1.3756	-1.10277	0.270128	0.430356	Not DEG
ocu-miR-872-5p	291.669	327.026	309.347	-0.157197	0.276115	-0.569316	0.569141	0.708298	Not DEG
ocu-miR-33a-3p	9.21738	12.0336	10.6255	-0.368396	0.78968	-0.466513	0.640849	0.756691	Not DEG
ocu-miR-2355-3p	0	0.0974334	0.0487167	2.66354	4.08047	0.652752	0.513916	NA	Not DEG
ocu-miR-146a-3p	0	0.550819	0.27541	0.208269	3.6232	0.0574819	0.954161	NA	Not DEG
ocu-miR-196a-5p	12.6463	23.9505	18.2984	-0.756964	0.735699	-1.0289	0.303524	0.467562	Not DEG
ocu-miR-122-5p	100.746	114.755	107.75	-0.259754	0.53973	-0.481266	0.630328	0.753101	Not DEG
ocu-miR-181c-3p	22.7178	56.4795	39.5987	-1.23326	0.56002	-2.20217	0.0276534	0.0742743	Down
ocu-miR-875-5p	0.704476	1.68647	1.19547	-0.474062	1.97529	-0.239997	0.810333	NA	Not DEG
ocu-miR-495-5p	81.8284	159.61	120.719	-0.947008	0.322832	-2.93344	0.00335233	0.0126543	Not DEG
ocu-miR-760-5p	1.92949	0	0.964745	4.66273	3.16197	1.47463	0.140312	NA	Not DEG
ocu-miR-502b-5p	74.9084	95.5486	85.2285	-0.309163	0.343128	-0.901014	0.367581	0.518574	Not DEG
ocu-miR-378-3p	10302.8	1029.65	5666.25	3.32179	0.277366	11.9762	4.74e-33	1.98e-30	Up
ocu-miR-509b-5p	2.11343	9.55814	5.83578	-1.74914	1.24876	-1.4007	0.161303	0.292579	Not DEG
ocu-miR-758-3p	42.5834	122.272	82.4275	-1.50218	0.361101	-4.15999	3.18e-05	0.000251611	Down
ocu-miR-181b-5p	370.239	611.89	491.065	-0.71853	0.32611	-2.20334	0.0275709	0.0742743	Not DEG
ocu-miR-129-2-3p	0	0.378626	0.189313	0.75175	3.97217	0.189254	0.849894	NA	Not DEG
ocu-miR-301b-3p	86.021	89.3169	87.6689	-0.0462234	0.352305	-0.131203	0.895615	0.938156	Not DEG
ocu-miR-574-3p	270.45	297.812	284.131	-0.136378	0.248422	-0.548979	0.58302	0.716379	Not DEG
ocu-miR-135b-5p	19.4136	63.227	41.3203	-1.56741	0.767425	-2.04243	0.0411088	0.10237	Down
ocu-miR-324-5p	312.429	266.329	289.379	0.228897	0.250575	0.913487	0.360987	0.514467	Not DEG
ocu-miR-155-5p	755.939	885.671	820.805	-0.23519	0.265071	-0.88727	0.374934	0.525409	Not DEG
ocu-miR-12092-5p	722.583	895.931	809.257	-0.314267	0.211031	-1.4892	0.136434	0.257504	Not DEG
ocu-miR-93-3p	23.2975	20.6777	21.9876	0.0644296	0.575327	0.111988	0.910833	0.949351	Not DEG
ocu-miR-708-3p	190.679	176.618	183.649	0.0794565	0.319062	0.249031	0.803337	0.878846	Not DEG
ocu-miR-10a-5p	872.993	732.714	802.853	0.247577	0.324572	0.762782	0.445594	0.598409	Not DEG
ocu-miR-139-3p	12.612	12.6493	12.6307	0.00841081	0.685895	0.0122625	0.990216	0.998566	Not DEG
ocu-miR-98-5p	4246.17	2147.24	3196.71	0.981678	0.222116	4.41967	9.89e-06	9.68e-05	Not DEG
ocu-miR-361-5p	293.414	286.8	290.107	0.00657796	0.28442	0.0231277	0.981548	0.998566	Not DEG
ocu-miR-409-5p	212.926	278.672	245.799	-0.362752	0.278072	-1.30452	0.192055	0.332525	Not DEG
ocu-miR-125b-3p	15.0058	62.0914	38.5486	-2.20642	0.662923	-3.32832	0.000873706	0.00393637	Down
ocu-miR-485-5p	0	0.872303	0.436151	-0.457131	3.66317	-0.124791	0.900689	NA	Not DEG
ocu-miR-323a-3p	596.757	1132.48	864.618	-0.918275	0.228491	-4.01887	5.85e-05	0.000387712	Not DEG
ocu-miR-423-3p	108.099	100.998	104.549	0.056113	0.364058	0.154132	0.877506	0.928472	Not DEG
ocu-miR-211-5p	240.695	7.72154	124.208	4.96337	0.443031	11.2032	3.93e-29	8.24e-27	Up
ocu-miR-139-5p	277.18	247.109	262.144	0.143546	0.261304	0.549344	0.58277	0.716379	Not DEG
ocu-miR-889-5p	11.7236	9.47895	10.6013	0.183877	0.884857	0.207804	0.835382	0.896972	Not DEG
ocu-miR-219a-3p	3.06103	4.79035	3.92569	-0.9998	1.37141	-0.729033	0.465981	0.619829	Not DEG
ocu-miR-20a-5p	5366.46	6427.44	5896.95	-0.262116	0.246596	-1.06294	0.28781	0.451657	Not DEG
ocu-let-7b-3p	25.5576	14.014	19.7858	0.903651	0.551193	1.63945	0.101121	0.202725	Not DEG
ocu-miR-135a-5p	26.633	101.164	63.8983	-1.89853	0.548789	-3.45949	0.000541205	0.00257687	Down
ocu-miR-378-5p	3626.45	325.374	1975.91	3.47644	0.333833	10.4137	2.15e-25	3e-23	Up
ocu-miR-20a-3p	110.064	151.045	130.555	-0.465301	0.320341	-1.45252	0.146357	0.27255	Not DEG
ocu-miR-29b-3p	1055.38	161.76	608.57	2.70149	0.308549	8.75547	2.03e-18	2.13e-16	Up
ocu-miR-212-3p	0	0.877359	0.438679	-0.459684	3.57889	-0.128443	0.897798	NA	Not DEG
ocu-miR-541-5p	69.1448	106.842	87.9936	-0.619848	0.342169	-1.81153	0.0700595	0.153691	Not DEG
ocu-miR-653-5p	30.6167	59.6362	45.1264	-0.853187	0.50772	-1.68043	0.0928742	0.190756	Not DEG
ocu-miR-509b-3p	0	3.52728	1.76364	-2.46785	1.90167	-1.29773	0.19438	NA	Not DEG
ocu-let-7a-2-3p	5.08099	15.6165	10.3488	-1.39679	0.96145	-1.45279	0.146281	0.27255	Not DEG
ocu-miR-221-3p	205.819	483.745	344.782	-1.20582	0.467769	-2.57781	0.00994293	0.032869	Down
ocu-miR-381-5p	47.5739	49.3216	48.4478	-0.0665131	0.422956	-0.157258	0.875042	0.928472	Not DEG
ocu-miR-20b-3p	0	0.0860966	0.0430483	2.66354	4.08047	0.652752	0.513916	NA	Not DEG
ocu-miR-16a-5p	31752.7	16554.1	24153.4	0.939397	0.232493	4.04053	5.33e-05	0.000372419	Not DEG
ocu-miR-410-3p	37.0754	64.1103	50.5928	-0.792512	0.423757	-1.87021	0.0614552	0.138439	Not DEG
ocu-miR-29b-5p	0	0.0860966	0.0430483	2.66354	4.08047	0.652752	0.513916	NA	Not DEG
ocu-miR-133a-3p	9936.1	12539.9	11238	-0.334825	0.338659	-0.988677	0.322821	0.486245	Not DEG
ocu-miR-197-3p	1.13154	2.18554	1.65854	-0.778643	1.8304	-0.425395	0.670548	NA	Not DEG
ocu-miR-147-3p	0	0.367174	0.183587	0.793057	3.97406	0.199559	0.841826	NA	Not DEG
ocu-miR-496-3p	82.5299	246.714	164.622	-1.52887	0.333505	-4.58424	4.56e-06	5.16e-05	Down
ocu-miR-496-5p	0	1.63461	0.817305	-1.35762	2.46045	-0.551777	0.581101	NA	Not DEG
ocu-miR-1-3p	36522.3	33697.8	35110	0.116342	0.35182	0.330685	0.740882	0.827813	Not DEG
ocu-miR-101-5p	14.5415	6.5502	10.5458	1.11103	0.723969	1.53463	0.124875	0.24336	Not DEG
ocu-miR-670-3p	0	3.71744	1.85872	-2.54532	1.84146	-1.38223	0.166902	NA	Not DEG
ocu-miR-190b-3p	0	0.097548	0.048774	2.66354	4.08047	0.652752	0.513916	NA	Not DEG
ocu-miR-181a-5p	593.106	627.553	610.329	-0.0797707	0.27591	-0.289118	0.772491	0.849537	Not DEG
ocu-miR-101-3p	12487.3	9037.46	10762.4	0.466101	0.240848	1.93525	0.0529594	0.121874	Not DEG
ocu-miR-325-3p	0	0.975021	0.487511	-0.611992	3.45242	-0.177264	0.859301	NA	Not DEG
ocu-miR-1298-3p	0	0.292415	0.146207	1.12834	3.99147	0.282687	0.777417	NA	Not DEG
ocu-miR-656-5p	1.13154	6.06326	3.5974	-2.27092	1.50495	-1.50897	0.131307	0.251222	Not DEG
ocu-miR-124-3p	0	24.7737	12.3869	-5.28062	1.56449	-3.37529	0.00073738	0.00339519	Down
ocu-miR-433-3p	129.387	401.026	265.206	-1.57964	0.351709	-4.49131	7.08e-06	7.41e-05	Down
ocu-miR-423-5p	225.491	157.324	191.408	0.489944	0.276976	1.7689	0.07691	0.164415	Not DEG
ocu-miR-29c-3p	4630.05	618.897	2624.47	2.90179	0.339871	8.53792	1.37e-17	1.15e-15	Up
ocu-miR-96-3p	0	0.194867	0.0974334	1.71606	4.03338	0.425464	0.670498	NA	Not DEG
ocu-miR-223-5p	7.01048	6.2854	6.64794	0.208029	0.958444	0.217049	0.82817	0.8954	Not DEG
ocu-miR-196a-2-5p	12.6463	23.9505	18.2984	-0.756964	0.735699	-1.0289	0.303524	0.467562	Not DEG
ocu-miR-17-3p	31.6265	40.4798	36.0532	-0.491232	0.494323	-0.993748	0.320346	0.485154	Not DEG
ocu-miR-129-3p	0	0.292415	0.146207	1.12834	3.99147	0.282687	0.777417	NA	Not DEG
ocu-miR-1343-3p	8.32897	3.82666	6.07781	0.909193	1.00055	0.908698	0.36351	0.516307	Not DEG
ocu-miR-660-3p	17.4156	22.8495	20.1325	-0.349666	0.57733	-0.60566	0.54474	0.688622	Not DEG
ocu-miR-299-3p	4410.68	5142.97	4776.83	-0.219649	0.270255	-0.812747	0.416363	0.564583	Not DEG
ocu-miR-450b-5p	3634.52	3619.52	3627.02	0.00430293	0.228257	0.0188513	0.98496	0.998566	Not DEG
ocu-miR-365-3p	2456.2	307.137	1381.67	2.9967	0.381689	7.85115	4.12e-15	2.88e-13	Up
ocu-miR-23b-5p	8.41943	5.29479	6.85711	0.767415	0.873027	0.879028	0.379386	0.528116	Not DEG
ocu-miR-138-2-3p	1.13154	1.91512	1.52333	-0.582191	1.93498	-0.300877	0.763508	NA	Not DEG
ocu-miR-92a-5p	1.13154	1.2214	1.17647	0.0720186	2.10646	0.0341894	0.972726	NA	Not DEG
ocu-miR-129-5p	20.5731	9.58905	15.0811	0.937886	0.786422	1.1926	0.233027	0.384403	Not DEG
ocu-miR-1264-3p	0	1.35365	0.676824	-1.08521	2.67604	-0.405527	0.68509	NA	Not DEG
ocu-miR-489-3p	3.33844	6.8947	5.11657	-1.11821	1.19117	-0.938752	0.347858	0.502595	Not DEG
ocu-miR-144-5p	2058.69	293.463	1176.08	2.80659	0.393766	7.12758	1.02e-12	6.11e-11	Up
ocu-miR-19b-3p	19710.6	14836.1	17273.4	0.409581	0.275505	1.48666	0.137106	0.257611	Not DEG
ocu-miR-106b-5p	336.955	299.375	318.165	0.158877	0.230784	0.688422	0.491187	0.640567	Not DEG
ocu-miR-151-3p	1905.76	990.432	1448.1	0.942214	0.268201	3.51309	0.000442924	0.00220935	Not DEG
ocu-miR-124-5p	0	4.76404	2.38202	-2.90122	2.02381	-1.43355	0.151702	NA	Not DEG
ocu-miR-144-3p	5166.76	882.808	3024.78	2.54774	0.360447	7.06826	1.57e-12	8.22e-11	Up
ocu-miR-195-5p	371.068	82.72	226.894	2.1405	0.309889	6.90731	4.94e-12	2.3e-10	Up
ocu-miR-224-3p	3.67204	6.65506	5.16355	-0.695772	1.11111	-0.626193	0.531188	0.676498	Not DEG
ocu-miR-30e-5p	25224.1	6666.4	15945.2	1.91943	0.289279	6.63521	3.24e-11	1.36e-09	Up
ocu-miR-1343-5p	1.13154	0.843234	0.987388	0.606346	2.12308	0.285598	0.775186	NA	Not DEG
ocu-miR-432-5p	9818.14	16642.5	13230.3	-0.760333	0.300466	-2.53051	0.0113897	0.0361536	Not DEG
ocu-miR-532-5p	9942.86	8894.76	9418.81	0.160715	0.23984	0.670092	0.502799	0.650225	Not DEG
ocu-miR-24-3p	2099.65	1916.01	2007.83	0.135458	0.281917	0.48049	0.630879	0.753101	Not DEG
ocu-miR-133b-3p	2932.64	4743.51	3838.07	-0.690606	0.372761	-1.85268	0.0639283	0.14324	Not DEG
ocu-miR-23b-3p	972.115	1190.3	1081.21	-0.284307	0.339597	-0.837191	0.402485	0.552923	Not DEG
ocu-miR-19b-5p	6.306	26.7074	16.5067	-2.06722	0.797931	-2.59072	0.00957746	0.0321036	Down
ocu-miR-3085-3p	0	0.0974334	0.0487167	2.66354	4.08047	0.652752	0.513916	NA	Not DEG
ocu-miR-136-5p	1494.15	2003.97	1749.06	-0.418697	0.230612	-1.81559	0.0694327	0.153117	Not DEG
ocu-miR-672-5p	18.039	83.4079	50.7234	-2.12236	1.31007	-1.62004	0.105224	0.209947	Not DEG
ocu-miR-542-5p	918.594	1016.01	967.3	-0.145727	0.228664	-0.637295	0.523932	0.669292	Not DEG
ocu-miR-205-5p	1859.41	3399.29	2629.35	-0.869828	1.8008	-0.483023	0.62908	0.753101	Not DEG
ocu-miR-654-5p	4.04292	2.94222	3.49257	0.473931	1.27786	0.370879	0.710728	0.807032	Not DEG
ocu-miR-9851-3p	1.83602	1.57758	1.7068	0.423494	1.65059	0.256571	0.79751	NA	Not DEG
ocu-miR-379-5p	14628.9	21090	17859.4	-0.527262	0.215788	-2.44342	0.0145486	0.0435419	Not DEG
ocu-miR-137-5p	0	0.195096	0.097548	1.71458	4.03325	0.42511	0.670756	NA	Not DEG
ocu-miR-200c-3p	394.058	576.869	485.463	-0.546429	1.5068	-0.362642	0.716872	0.811809	Not DEG
ocu-miR-363-3p	282.071	205.242	243.656	0.43203	0.328352	1.31575	0.188257	0.32973	Not DEG
ocu-miR-301b-5p	6.76735	8.97653	7.87194	-0.13904	0.949951	-0.146365	0.883633	0.9326	Not DEG
ocu-miR-329-3p	24.3699	48.6683	36.5191	-0.960508	0.470698	-2.0406	0.0412902	0.10237	Not DEG
ocu-miR-27b-3p	12345.5	9552.03	10948.8	0.370837	0.310056	1.19603	0.231685	0.383699	Not DEG
ocu-miR-328-3p	16.2871	7.55969	11.9234	0.943477	0.751517	1.25543	0.209323	0.353654	Not DEG
ocu-let-7a-5p	58432.3	32087.8	45260	0.864618	0.215222	4.01732	5.89e-05	0.000387712	Not DEG
ocu-miR-181d-5p	44.2106	101.353	72.7819	-1.12926	0.525971	-2.147	0.0317936	0.0827423	Down
ocu-miR-377-5p	34.4071	44.1971	39.3021	-0.418167	0.445009	-0.939681	0.347381	0.502595	Not DEG
ocu-miR-181a-2-3p	23.5157	54.4834	38.9996	-1.15826	0.526879	-2.19834	0.0279248	0.0742826	Down
ocu-miR-495-3p	223.883	335.209	279.546	-0.549761	0.391238	-1.40518	0.159967	0.292579	Not DEG
ocu-miR-671-5p	54.2727	63.6587	58.9657	-0.268683	0.464194	-0.578816	0.562714	0.703812	Not DEG
ocu-miR-599-3p	0	0.172193	0.0860966	1.87091	4.04747	0.462241	0.643908	NA	Not DEG
ocu-miR-350-3p	201.299	130.969	166.134	0.60685	0.293041	2.07087	0.0383709	0.0968519	Not DEG
ocu-miR-362-5p	13.1325	12.436	12.7843	-0.0156755	0.701947	-0.0223314	0.982184	0.998566	Not DEG
ocu-miR-873-5p	15.4299	71.9267	43.6783	-2.12741	0.541451	-3.9291	8.53e-05	0.00051037	Down
ocu-miR-216b-3p	0	0.097548	0.048774	2.66354	4.08047	0.652752	0.513916	NA	Not DEG
ocu-miR-370-5p	12.4251	66.0254	39.2252	-2.20439	0.549416	-4.01224	6.01e-05	0.000387712	Down
ocu-miR-150-5p	649.473	148.701	399.087	2.11562	0.325105	6.50751	7.64e-11	2.91e-09	Up
ocu-miR-99a-3p	75.0923	128.611	101.852	-0.719991	0.346315	-2.07901	0.0376169	0.0955241	Not DEG
ocu-miR-30c-5p	12764.3	3769.87	8267.1	1.75909	0.271315	6.48355	8.96e-11	3.13e-09	Up
ocu-miR-9-5p	181.543	1935.37	1058.46	-3.40538	0.919681	-3.70279	0.000213244	0.00119292	Down
ocu-miR-191-3p	53.2097	37.7569	45.4833	0.516909	0.390819	1.32263	0.185959	0.327381	Not DEG
ocu-miR-370-3p	116.578	200.796	158.687	-0.740081	0.320843	-2.30667	0.0210731	0.0604768	Not DEG
ocu-miR-301a-3p	2389.53	1388.34	1888.93	0.782529	0.235897	3.31724	0.0009091	0.00405227	Not DEG
ocu-miR-30a-5p	20546	5620.21	13083.1	1.86971	0.290235	6.44204	1.18e-10	3.8e-09	Up
ocu-miR-100-5p	216.695	583.325	400.01	-1.41515	0.3032	-4.66737	3.05e-06	3.55e-05	Down
ocu-miR-302b-3p	5.87894	7.19948	6.53921	-0.227828	0.944568	-0.241198	0.809402	0.883175	Not DEG
ocu-miR-12093-3p	1658.52	1867.2	1762.86	-0.169331	0.198676	-0.852296	0.39405	0.544908	Not DEG
ocu-miR-410-5p	18.1573	70.3961	44.2767	-1.9703	0.513466	-3.83726	0.000124417	0.000734235	Down
ocu-miR-107-5p	3.33844	1.87011	2.60428	0.768829	1.41767	0.542321	0.587598	NA	Not DEG
ocu-miR-590-3p	18.5874	9.66795	14.1277	0.785919	0.848779	0.925941	0.354476	0.510397	Not DEG
ocu-miR-654-3p	73.7426	77.4762	75.6094	-0.0519024	0.329971	-0.157294	0.875013	0.928472	Not DEG
ocu-let-7g-5p	36371.7	11151.3	23761.5	1.70545	0.268556	6.35042	2.15e-10	6.43e-09	Up
ocu-miR-12091-5p	5.78546	13.1071	9.44626	-0.930209	0.871601	-1.06724	0.285863	0.450288	Not DEG
ocu-miR-363-5p	1.13154	1.74292	1.43723	-0.440032	2.05114	-0.21453	0.830134	NA	Not DEG
ocu-miR-136-3p	4596.96	5437.75	5017.36	-0.240285	0.248058	-0.968664	0.332713	0.490547	Not DEG
ocu-miR-152-5p	5.87894	10.7777	8.32834	-0.808817	0.946372	-0.85465	0.392745	0.544901	Not DEG
ocu-miR-212-5p	0.704476	0.78004	0.742258	0.634192	2.67718	0.236888	0.812744	NA	Not DEG
ocu-miR-127-3p	26311.5	38945.1	32628.3	-0.565347	0.262561	-2.1532	0.031303	0.0819748	Not DEG
ocu-miR-9-3p	23.6997	272.891	148.295	-3.44724	0.656719	-5.24919	1.53e-07	2.56e-06	Down
ocu-miR-185-5p	3097.35	928.662	2013.01	1.73478	0.275383	6.29953	2.99e-10	8.34e-09	Up
ocu-miR-503-5p	8630.87	13739.1	11185	-0.671222	0.258653	-2.59507	0.00945715	0.031956	Not DEG
ocu-miR-12094-3p	1.92949	0.464722	1.19711	1.46233	2.13453	0.685084	0.493291	NA	Not DEG
ocu-miR-186-5p	5362.13	3261.69	4311.91	0.715961	0.250352	2.85981	0.00423889	0.0157417	Not DEG
ocu-miR-889-3p	4514.43	6716.89	5615.66	-0.5722	0.213897	-2.67511	0.00747039	0.0265262	Not DEG
ocu-miR-381-3p	10703.2	11959.9	11331.6	-0.159346	0.249002	-0.639938	0.522213	0.669135	Not DEG
ocu-miR-128b-5p	0.704476	2.4436	1.57404	-1.00602	1.82752	-0.550486	0.581986	NA	Not DEG
ocu-miR-32-5p	651.628	198.643	425.135	1.70133	0.275941	6.16558	7.02e-10	1.84e-08	Up
ocu-miR-199a-3p	58230.3	105797	82013.8	-0.861338	0.272711	-3.15843	0.0015862	0.00645262	Not DEG
ocu-miR-25-5p	7.19442	17.6569	12.4256	-1.02399	0.791121	-1.29436	0.195542	0.334417	Not DEG
ocu-miR-504-5p	0	0.378397	0.189198	0.75256	3.97221	0.189456	0.849735	NA	Not DEG
ocu-miR-758-5p	0.704476	28.8152	14.7598	-4.55024	1.30716	-3.48102	0.000499509	0.00243365	Down
ocu-miR-337-3p	399.432	566.276	482.854	-0.480686	0.352836	-1.36235	0.173088	0.309931	Not DEG
ocu-miR-34c-5p	21.8886	20.2546	21.0716	0.0109452	0.728587	0.0150225	0.988014	0.998566	Not DEG
ocu-miR-487b-5p	26.8761	59.9596	43.4178	-1.19651	0.478668	-2.49967	0.0124308	0.0390543	Down
ocu-miR-506-5p	1.13154	1.83005	1.4808	-0.513998	1.97936	-0.259679	0.795112	NA	Not DEG
ocu-miR-10b-5p	4977.62	2864.33	3920.98	0.795606	0.220499	3.6082	0.000308323	0.00159491	Not DEG
ocu-miR-128a-3p	4777.78	5886.27	5332.03	-0.299514	0.255735	-1.17119	0.241523	0.393767	Not DEG
ocu-miR-744-3p	1.83602	3.38439	2.6102	-0.671118	1.47321	-0.455547	0.648716	0.763516	Not DEG
ocu-let-7i-5p	134688	71526.9	103107	0.913029	0.220308	4.14432	3.41e-05	0.000260983	Not DEG
ocu-miR-671-3p	0	2.26007	1.13004	-1.82644	2.14832	-0.850167	0.395232	NA	Not DEG
ocu-miR-154-5p	1603.4	2583.24	2093.32	-0.682512	0.230213	-2.9647	0.00302976	0.0116465	Not DEG
ocu-miR-30e-3p	1175.14	408.051	791.593	1.52132	0.252273	6.03046	1.63e-09	4.03e-08	Up
ocu-miR-1296-5p	99.6428	77.3487	88.4957	0.31569	0.344715	0.915802	0.359771	0.514467	Not DEG
ocu-miR-377-3p	343.498	794.206	568.852	-1.19832	0.263413	-4.5492	5.38e-06	5.94e-05	Down
ocu-miR-105b-3p	0	0.940323	0.470162	-0.561549	3.50297	-0.160306	0.87264	NA	Not DEG
ocu-miR-6529-3p	15.9504	12.3515	14.151	0.36365	0.639641	0.568521	0.569681	0.708298	Not DEG
ocu-miR-409-3p	1542.92	2724.24	2133.58	-0.815058	0.254195	-3.20643	0.00134393	0.00557531	Not DEG
ocu-miR-142-3p	15672.4	4047.08	9859.75	1.95267	0.324804	6.01184	1.83e-09	4.27e-08	Up
ocu-miR-190b-5p	32.2096	82.5963	57.4029	-1.22283	0.531673	-2.29997	0.0214499	0.0611394	Down
ocu-miR-299-5p	677.404	815.12	746.262	-0.257677	0.254342	-1.01311	0.311006	0.47559	Not DEG
ocu-miR-326-5p	0	0.195096	0.097548	1.71458	4.03325	0.42511	0.670756	NA	Not DEG
ocu-let-7b-5p	16291.2	6553.97	11422.6	1.31334	0.21882	6.00191	1.95e-09	4.3e-08	Up
ocu-miR-92a-3p	1356.58	1350.85	1353.71	-0.000543382	0.25809	-0.00210539	0.99832	0.998566	Not DEG
ocu-miR-486-5p	888.963	228.325	558.644	1.95598	0.326661	5.98781	2.13e-09	4.46e-08	Up
ocu-miR-502a-3p	315.662	407.465	361.563	-0.35757	0.268454	-1.33196	0.182873	0.323306	Not DEG
ocu-miR-383-3p	1.13154	1.21029	1.17092	0.0795406	2.01013	0.03957	0.968436	NA	Not DEG
ocu-miR-451-5p	7285.5	1307.58	4296.54	2.47717	0.423426	5.8503	4.91e-09	9.79e-08	Up
ocu-miR-147-5p	0	0.648252	0.324126	-0.0259855	3.37779	-0.00769304	0.993862	NA	Not DEG
ocu-miR-218-3p	0	0.269741	0.134871	1.23461	3.99787	0.308818	0.75746	NA	Not DEG
ocu-miR-875-3p	0	0.0974334	0.0487167	2.66354	4.08047	0.652752	0.513916	NA	Not DEG
ocu-miR-509c-3p	0	1.31929	0.659646	-1.04976	2.58686	-0.405803	0.684888	NA	Not DEG
ocu-miR-12092-3p	250.095	273.335	261.715	-0.142933	0.290869	-0.491401	0.623143	0.750278	Not DEG
ocu-miR-137-3p	18.5844	122.82	70.7023	-2.75478	0.579999	-4.74963	2.04e-06	2.44e-05	Down
ocu-miR-802-3p	0	0.56227	0.281135	0.180264	3.5994	0.0500815	0.960057	NA	Not DEG
ocu-miR-342-3p	607.633	402.268	504.951	0.589408	0.264098	2.23177	0.0256299	0.070189	Not DEG
ocu-miR-214-5p	89.1536	260.717	174.936	-1.53922	0.347167	-4.43366	9.26e-06	9.47e-05	Down
ocu-miR-508-5p	0	0.183645	0.0918223	1.79117	4.04003	0.443357	0.657508	NA	Not DEG
ocu-miR-367-3p	0	0.0860966	0.0430483	2.66354	4.08047	0.652752	0.513916	NA	Not DEG
ocu-miR-653-3p	6.34028	26.9687	16.6545	-1.73428	0.86008	-2.01642	0.0437561	0.107846	Down
ocu-miR-106b-3p	61.414	48.3573	54.8857	0.277651	0.404327	0.686698	0.492273	0.640567	Not DEG
ocu-miR-506-3p	0	0.0860966	0.0430483	2.66354	4.08047	0.652752	0.513916	NA	Not DEG
ocu-miR-532-3p	147.797	173.294	160.545	-0.203034	0.280586	-0.723608	0.469306	0.622277	Not DEG
ocu-miR-379-3p	277.542	593.958	435.75	-1.08288	0.270197	-4.00774	6.13e-05	0.000389183	Down
ocu-miR-374b-5p	328.953	113.909	221.431	1.51135	0.275807	5.47975	4.26e-08	8.11e-07	Up
ocu-miR-143-3p	25469.3	10387.6	17928.4	1.29359	0.238236	5.42987	5.64e-08	1.03e-06	Up
chr13_16108	42.9524	1.45894	22.2056	4.84798	0.898029	5.39847	6.72e-08	1.42e-06	Up
ocu-miR-335-5p	3994.21	9270.19	6632.2	-1.21249	0.285644	-4.24478	2.19e-05	0.000183363	Down
ocu-miR-331-5p	2.96756	2.91943	2.9435	0.123046	1.36505	0.0901401	0.928176	0.965027	Not DEG
ocu-miR-184-3p	19.8969	89.65	54.7734	-1.95748	0.532746	-3.67432	0.000238485	0.00131481	Down
ocu-miR-105b-5p	12.001	55.994	33.9975	-2.35816	0.591832	-3.98451	6.76e-05	0.000416655	Down
ocu-miR-100-3p	7.19442	31.2491	19.2217	-1.8302	0.74299	-2.46329	0.013767	0.0417999	Down
ocu-miR-133b-5p	130.59	438.756	284.673	-1.68481	0.381838	-4.41237	1.02e-05	9.68e-05	Down
ocu-miR-106a-5p	10.1277	11.9608	11.0443	-0.2571	0.795915	-0.323025	0.746676	0.829351	Not DEG
ocu-miR-103a-2-5p	0	0.831668	0.415834	-0.385557	3.12032	-0.123563	0.901661	NA	Not DEG
ocu-miR-194-5p	231.904	81.3831	156.643	1.4998	0.277829	5.39827	6.73e-08	1.17e-06	Up
ocu-miR-128b-3p	4777.78	5886.27	5332.03	-0.299514	0.255735	-1.17119	0.241523	0.393767	Not DEG
ocu-miR-505-5p	14.9686	14.1457	14.5571	0.0183004	0.651033	0.0281098	0.977575	0.998566	Not DEG
ocu-miR-216a-3p	0	0.292644	0.146322	1.12731	3.99141	0.282434	0.777611	NA	Not DEG
ocu-miR-96-5p	80.2759	231.699	155.987	-1.51356	1.54082	-0.982306	0.325949	0.487759	Not DEG
ocu-miR-873-3p	0	5.89107	2.94554	-3.20911	1.6325	-1.96577	0.0493256	0.118099	Down
ocu-miR-133a-5p	270.061	395.423	332.742	-0.520661	0.309264	-1.68355	0.092269	0.190447	Not DEG
ocu-miR-7180-3p	35.389	43.2934	39.3412	-0.321196	0.455414	-0.705284	0.480633	0.633287	Not DEG
ocu-miR-487a-5p	83.9015	131.117	107.509	-0.580442	0.343212	-1.69121	0.0907976	0.189275	Not DEG
ocu-miR-375-3p	2.8179	6.52791	4.6729	-0.868788	1.34108	-0.647827	0.517097	0.664612	Not DEG
ocu-miR-425-3p	130.889	114.699	122.794	0.190073	0.286112	0.664333	0.506477	0.652966	Not DEG
ocu-miR-30b-5p	4692.96	2494.63	3593.8	0.911281	0.226246	4.02784	5.63e-05	0.000386658	Not DEG
ocu-miR-153-5p	0	1.14687	0.573435	-0.846701	2.77093	-0.305566	0.759935	NA	Not DEG
ocu-miR-411-3p	157.878	349.45	253.664	-1.1013	0.302594	-3.63953	0.000273137	0.00143056	Down
ocu-miR-130b-3p	454.014	750.819	602.416	-0.73162	0.257213	-2.84441	0.00444933	0.0163532	Not DEG
ocu-miR-130b-5p	16.5615	45.4897	31.0256	-1.37256	0.536811	-2.55688	0.0105615	0.0343043	Down
ocu-miR-105a-5p	9.03043	70.124	39.5772	-2.6671	0.604945	-4.40883	1.04e-05	9.68e-05	Down
ocu-let-7f-5p	84128.5	36416	60272.2	1.20795	0.232625	5.19269	2.07e-07	3.34e-06	Up
ocu-miR-660-5p	5387.04	5565.77	5476.4	-0.0477619	0.20055	-0.238155	0.811761	0.883449	Not DEG
ocu-miR-12090-3p	14.635	22.4966	18.5658	-0.746426	0.650726	-1.14707	0.251355	0.405068	Not DEG
ocu-miR-599-5p	0	1.41673	0.708363	-1.15239	2.52528	-0.456341	0.648145	NA	Not DEG
ocu-miR-302d-3p	0	0.269627	0.134813	1.23516	3.9979	0.308953	0.757358	NA	Not DEG
ocu-miR-101-2-5p	0	2.72399	1.362	-2.09601	2.08106	-1.00718	0.313847	NA	Not DEG
ocu-miR-12090-5p	2.11343	7.23464	4.67403	-1.36992	1.32452	-1.03428	0.301006	0.467117	Not DEG
ocu-miR-497-5p	378.17	123.338	250.754	1.59815	0.308661	5.17768	2.25e-07	3.49e-06	Up
ocu-miR-30a-3p	815.223	318.459	566.841	1.35045	0.261767	5.15899	2.48e-07	3.72e-06	Up
ocu-miR-93-5p	14861.8	9842.42	12352.1	0.594019	0.259059	2.29298	0.021849	0.0618564	Not DEG
ocu-miR-219b-5p	9.46051	6.79547	8.12799	0.306729	0.955492	0.321017	0.748197	0.829351	Not DEG
ocu-miR-513-5p	2.26309	1.31906	1.79108	0.832281	1.77667	0.468449	0.639463	NA	Not DEG
ocu-miR-449a-5p	45.6634	39.5186	42.591	0.233519	0.536304	0.435422	0.663256	0.767692	Not DEG
ocu-miR-33a-5p	84.4843	102.826	93.6549	-0.289507	0.365098	-0.792958	0.427802	0.576364	Not DEG
ocu-miR-190a-5p	4329.47	1594.34	2961.91	1.43981	0.281669	5.1117	3.19e-07	4.58e-06	Up
ocu-miR-502b-3p	122.146	161.564	141.855	-0.371554	0.308127	-1.20585	0.227877	0.381922	Not DEG
ocu-miR-545-5p	96.3948	63.0508	79.7228	0.583372	0.370317	1.57533	0.11518	0.225515	Not DEG
ocu-miR-206-3p	55084.3	84569.7	69827	-0.618342	0.385802	-1.60274	0.108991	0.216433	Not DEG
ocu-miR-350-5p	0	2.28275	1.14137	-1.84016	2.16011	-0.85188	0.394281	NA	Not DEG
ocu-miR-196b-3p	0	0.0974334	0.0487167	2.66354	4.08047	0.652752	0.513916	NA	Not DEG
ocu-miR-376c-5p	324.185	404.465	364.325	-0.302031	0.369721	-0.816915	0.413977	0.56317	Not DEG
ocu-miR-127-5p	950.695	1369.84	1160.27	-0.516604	0.283688	-1.82103	0.0686027	0.152087	Not DEG
ocu-let-7a-3p	283.673	158.568	221.121	0.825365	0.288657	2.85933	0.00424536	0.0157417	Not DEG
ocu-miR-151-5p	715.505	398.914	557.21	0.841841	0.265089	3.17569	0.00149482	0.00614048	Not DEG
ocu-miR-208b-3p	189.368	341.676	265.522	-0.817438	0.417956	-1.9558	0.0504887	0.119518	Not DEG
ocu-miR-19a-3p	3937.28	3076.28	3506.78	0.354749	0.327089	1.08456	0.278115	0.439736	Not DEG
ocu-miR-141-3p	972.884	1390.69	1181.78	-0.514239	1.64071	-0.313424	0.753959	0.833079	Not DEG
ocu-miR-500-5p	97.2021	169.903	133.553	-0.785789	0.314901	-2.49535	0.0125831	0.0390543	Not DEG
ocu-miR-30b-3p	19.713	23.5865	21.6497	-0.118393	0.575583	-0.205692	0.837031	0.896972	Not DEG
ocu-miR-26b-5p	22320.6	10028	16174.3	1.15416	0.226011	5.10666	3.28e-07	4.58e-06	Up
ocu-miR-199a-5p	7945.19	14261.1	11103.1	-0.842769	0.32376	-2.60307	0.00923937	0.0317319	Not DEG
ocu-miR-188-5p	212.708	370.336	291.522	-0.779519	0.251556	-3.09878	0.00194316	0.00768099	Not DEG
ocu-miR-218-2-3p	1.83602	2.44303	2.13953	-0.204369	1.59815	-0.127878	0.898245	NA	Not DEG
ocu-miR-193b-3p	59.84	9.3977	34.6188	2.61592	0.518447	5.04568	4.52e-07	6.11e-06	Up
ocu-miR-103a-5p	0	0.670926	0.335463	-0.0729039	3.38521	-0.021536	0.982818	NA	Not DEG
ocu-miR-29a-5p	0	0.292644	0.146322	1.12731	3.99141	0.282434	0.777611	NA	Not DEG
ocu-miR-491-5p	20.1803	7.48091	13.8306	1.34148	0.692012	1.93851	0.0525605	0.121673	Not DEG
ocu-miR-382-3p	67.7482	124.013	95.8809	-0.819947	0.349561	-2.34565	0.018994	0.0552672	Not DEG
ocu-miR-1197-3p	103.437	190.088	146.762	-0.865934	0.315742	-2.74253	0.0060967	0.0218335	Not DEG
ocu-miR-99a-5p	2052.12	1477.7	1764.91	0.469296	0.268375	1.74866	0.0803495	0.170033	Not DEG
ocu-miR-152-3p	6830.11	6060.17	6445.14	0.172209	0.229227	0.751259	0.452497	0.604919	Not DEG
ocu-miR-142-5p	1630.92	445.297	1038.11	1.86829	0.386358	4.83563	1.33e-06	1.64e-05	Up
ocu-miR-19a-5p	0	1.73832	0.869162	-1.44986	2.36415	-0.613268	0.539699	NA	Not DEG
ocu-miR-29a-3p	197.982	144.62	171.301	0.42458	0.308922	1.37439	0.16932	0.304486	Not DEG
ocu-miR-452-3p	1010.55	1095.82	1053.18	-0.114379	0.245319	-0.466245	0.64104	0.756691	Not DEG
ocu-miR-302a-3p	0	0.281193	0.140596	1.18014	3.99453	0.295439	0.767659	NA	Not DEG
ocu-miR-140-5p	375.617	317.258	346.437	0.244697	0.232175	1.05393	0.291913	0.45469	Not DEG
ocu-miR-676-3p	1144.7	1297.18	1220.94	-0.172542	0.318684	-0.541418	0.588219	0.718554	Not DEG
ocu-miR-455-3p	32.0256	58.2203	45.123	-0.742994	0.488365	-1.52139	0.128162	0.24861	Not DEG
ocu-miR-34b-3p	0	0.768474	0.384237	-0.268614	3.21703	-0.0834975	0.933456	NA	Not DEG
ocu-miR-7180-5p	2.63397	4.27948	3.45672	-0.959903	1.38855	-0.6913	0.489377	0.640567	Not DEG
ocu-miR-1-5p	3.94945	17.6301	10.7898	-1.83769	0.927128	-1.98213	0.0474647	0.114297	Down
ocu-miR-744-5p	108.888	168.04	138.464	-0.609561	0.295655	-2.06173	0.0392336	0.0984364	Not DEG
chrUn0255_79028	102.991	28.4075	65.6993	1.85698	0.396626	4.68193	2.84e-06	4.8e-05	Up
ocu-miR-1277-5p	561.003	433.48	497.241	0.360712	0.250926	1.43752	0.15057	0.278144	Not DEG
ocu-miR-490-3p	4.46998	10.4808	7.4754	-1.28807	0.993544	-1.29644	0.194824	0.334417	Not DEG
ocu-miR-421-3p	329.371	136.968	233.17	1.26544	0.28156	4.49441	6.98e-06	7.41e-05	Up
ocu-miR-450a-2-3p	177.64	231.546	204.593	-0.36496	0.279262	-1.30687	0.191256	0.332515	Not DEG
ocu-miR-32-3p	3.24497	7.3767	5.31083	-0.920842	1.15546	-0.796948	0.425481	0.575086	Not DEG
ocu-miR-103a-3p	6110.95	4818.8	5464.88	0.341128	0.228806	1.4909	0.135987	0.257504	Not DEG
ocu-miR-374a-5p	3902.56	1588.55	2745.55	1.29401	0.293514	4.40868	1.04e-05	9.68e-05	Up
ocu-miR-362-3p	48.0915	51.2213	49.6564	-0.0604291	0.390081	-0.154914	0.876889	0.928472	Not DEG
ocu-miR-491-3p	0.704476	1.58892	1.1467	-0.388819	2.0008	-0.194332	0.845916	NA	Not DEG
ocu-miR-25-3p	7665.72	4871.82	6268.77	0.653007	0.253386	2.57712	0.0099627	0.032869	Not DEG
ocu-miR-146b-5p	74.0509	13.6893	43.8701	2.37037	0.542319	4.3708	1.24e-05	0.000110358	Up
ocu-miR-502a-5p	18.6406	34.7352	26.6879	-0.917967	0.541374	-1.69562	0.0899571	0.18846	Not DEG
ocu-miR-509a-3p	1.83602	3.65459	2.7453	-0.782566	1.47755	-0.529636	0.596364	0.720105	Not DEG
ocu-let-7f-2-3p	65.9401	37.2179	51.579	0.763279	0.391974	1.94727	0.0515025	0.121233	Not DEG
ocu-miR-1911-5p	0	17.8643	8.93214	-4.80862	1.47297	-3.26458	0.00109626	0.0047363	Down
ocu-miR-376c-2-3p	615.088	751.169	683.129	-0.29192	0.298051	-0.979429	0.327368	0.488139	Not DEG
ocu-let-7d-5p	4163.12	2154.37	3158.74	0.948235	0.236888	4.00288	6.26e-05	0.000391337	Not DEG
ocu-miR-449a-3p	0	0.281193	0.140596	1.18014	3.99453	0.295439	0.767659	NA	Not DEG
ocu-miR-582-3p	19.716	25.8042	22.7601	-0.417428	0.556661	-0.749878	0.453328	0.604919	Not DEG
ocu-miR-656-3p	183.298	276.797	230.047	-0.593647	0.303469	-1.9562	0.0504413	0.119518	Not DEG
ocu-miR-885-3p	0	0.097548	0.048774	2.66354	4.08047	0.652752	0.513916	NA	Not DEG
ocu-miR-185-3p	37.412	7.36023	22.3861	2.28077	0.526137	4.33495	1.46e-05	0.000127266	Up
ocu-miR-218-5p	568.217	1654.46	1111.34	-1.52639	0.368414	-4.14314	3.43e-05	0.000260983	Down
ocu-miR-3613-3p	1.40895	3.09197	2.25046	-0.675619	1.61402	-0.418593	0.675514	NA	Not DEG
ocu-miR-204-5p	57.3869	84.2937	70.8403	-0.553161	0.44197	-1.25158	0.210723	0.35459	Not DEG
ocu-miR-134-5p	385.667	710.903	548.285	-0.86255	0.244131	-3.53315	0.000410643	0.002073	Not DEG
ocu-miR-148a-5p	2.63397	5.4607	4.04733	-1.31365	1.34693	-0.975289	0.329417	0.489452	Not DEG
ocu-miR-2387-5p	88.8046	87.584	88.1943	0.0186835	0.332968	0.0561122	0.955252	0.985839	Not DEG
ocu-miR-346-5p	0	0.194981	0.0974907	1.71531	4.03331	0.425286	0.670628	NA	Not DEG
ocu-miR-676-5p	2.8179	3.56803	3.19297	-0.0085921	1.38479	-0.00620463	0.995049	0.998566	Not DEG
chr5_49429	26.9252	2.70717	14.8162	3.34215	0.785864	4.25283	2.11e-05	0.000296924	Up
ocu-miR-1197-5p	1.92949	4.54214	3.23581	-1.84776	1.58936	-1.16259	0.244998	0.397884	Not DEG
ocu-miR-325-5p	0.704476	0.487396	0.595936	1.31303	2.86012	0.459081	0.646176	NA	Not DEG
ocu-miR-486-3p	0	0.0974334	0.0487167	2.66354	4.08047	0.652752	0.513916	NA	Not DEG
ocu-miR-574-5p	137.516	87.5574	112.537	0.6131	0.30518	2.00898	0.0445394	0.1085	Not DEG
ocu-miR-34c-3p	0	0.390077	0.195039	0.711445	3.97038	0.179188	0.85779	NA	Not DEG
ocu-miR-324-3p	46.773	73.4849	60.129	-0.580346	0.382875	-1.51576	0.129581	0.249689	Not DEG
ocu-miR-340-5p	1046.62	1191.68	1119.15	-0.191518	0.202638	-0.945127	0.344594	0.502595	Not DEG
ocu-miR-29b-2-5p	4.09911	1.72687	2.91299	1.30971	1.39096	0.941587	0.346404	0.502595	Not DEG
ocu-miR-30d-5p	7203.87	4265.1	5734.48	0.754996	0.22066	3.42153	0.000622695	0.00293156	Not DEG
ocu-miR-16b-3p	12.8894	16.3039	14.5966	-0.284036	0.660934	-0.429749	0.667378	0.770335	Not DEG
ocu-miR-384-5p	0	14.9549	7.47745	-4.55207	1.4794	-3.07697	0.00209115	0.00816667	Down
ocu-miR-708-5p	808.501	731.183	769.842	0.132972	0.250614	0.530586	0.595705	0.720105	Not DEG
ocu-miR-92a-2-5p	14.0802	11.4674	12.7738	0.108813	0.77523	0.140362	0.888374	0.935248	Not DEG
ocu-miR-15a-3p	13.0734	14.8225	13.9479	-0.0230494	0.684132	-0.0336914	0.973123	0.998566	Not DEG
ocu-miR-501-5p	40.8598	53.0431	46.9515	-0.353061	0.421676	-0.83728	0.402435	0.552923	Not DEG
ocu-miR-323a-5p	0	0.854685	0.427343	-0.422844	3.05077	-0.138602	0.889764	NA	Not DEG
chrX_65805	27.971	3.8504	15.9107	2.88366	0.68678	4.1988	2.68e-05	0.000365273	Up
ocu-miR-376b-5p	91.3764	171.848	131.612	-0.868988	0.360843	-2.40822	0.0160307	0.0476373	Not DEG
ocu-miR-15b-3p	344.729	314.865	329.797	0.125383	0.278329	0.450485	0.652361	0.765656	Not DEG
ocu-miR-384-3p	1.92949	28.5218	15.2257	-4.51134	1.38193	-3.26453	0.00109647	0.0047363	Down
ocu-miR-1264-5p	0.704476	0.0860966	0.395286	3.57973	3.78446	0.945902	0.344199	NA	Not DEG
ocu-miR-15b-5p	1658.68	1181.5	1420.09	0.48639	0.232511	2.0919	0.0364478	0.093691	Not DEG
ocu-miR-17-5p	1167.48	1421.87	1294.67	-0.285273	0.238037	-1.19844	0.230745	0.38366	Not DEG
ocu-miR-182-5p	277.669	673.4	475.535	-1.27289	1.42743	-0.89174	0.372532	0.523795	Not DEG
ocu-miR-18b-5p	23.1106	26.8133	24.962	-0.236651	0.532459	-0.44445	0.656717	0.767647	Not DEG
ocu-miR-424-5p	6226.61	8523.16	7374.89	-0.45288	0.27278	-1.66024	0.0968668	0.197025	Not DEG
ocu-miR-128a-5p	2.63397	3.28684	2.9604	-0.573527	1.44102	-0.398	0.69063	0.790639	Not DEG
ocu-miR-24-5p	1.13154	0.194867	0.663205	2.7598	3.17639	0.868849	0.38493	NA	Not DEG
ocu-miR-590-5p	0	0.292415	0.146207	1.12834	3.99147	0.282687	0.777417	NA	Not DEG
ocu-let-7d-3p	244.475	169.544	207.01	0.517384	0.266043	1.94474	0.0518064	0.121268	Not DEG
ocu-miR-15a-5p	2690.8	1502.43	2096.61	0.83718	0.248319	3.37139	0.000747911	0.00340625	Not DEG
ocu-miR-181b-2-3p	8.23549	13.0536	10.6445	-0.760283	0.827937	-0.918287	0.358469	0.514378	Not DEG
ocu-miR-30d-3p	186.11	172.696	179.403	0.0945331	0.281402	0.335936	0.736919	0.827799	Not DEG
ocu-miR-105a-2-3p	0	5.82742	2.91371	-3.19308	1.64668	-1.9391	0.0524888	0.121673	Not DEG
ocu-miR-153-3p	4.89705	14.8467	9.87187	-1.72111	1.0382	-1.65779	0.0973604	0.197073	Not DEG
ocu-miR-182-3p	1.40895	2.17398	1.79146	-0.183726	1.73413	-0.105947	0.915625	NA	Not DEG
ocu-miR-509c-5p	2.11343	9.55814	5.83578	-1.74914	1.24876	-1.4007	0.161303	0.292579	Not DEG
ocu-miR-874-3p	8.5129	17.7065	13.1097	-1.07225	0.77892	-1.37658	0.168641	0.304486	Not DEG
ocu-miR-6529-5p	229.703	157.436	193.57	0.52455	0.311067	1.68629	0.0917394	0.190291	Not DEG
ocu-miR-21-3p	49.1484	78.5174	63.8329	-0.613206	0.459627	-1.33414	0.182158	0.323306	Not DEG
ocu-miR-490-5p	1.13154	6.0975	3.61452	-2.27856	1.50454	-1.51446	0.12991	0.249689	Not DEG
ocu-miR-31-3p	1.40895	8.94666	5.17781	-2.16275	1.36795	-1.58101	0.113875	0.224008	Not DEG
ocu-miR-140-3p	1295.87	955.769	1125.82	0.433788	0.226063	1.91888	0.0549999	0.125244	Not DEG
ocu-miR-130a-3p	1125.21	1740.85	1433.03	-0.624042	0.224712	-2.77707	0.00548517	0.0199851	Not DEG
ocu-miR-12094-5p	0.704476	0.648367	0.676421	0.897316	2.42354	0.37025	0.711196	NA	Not DEG
ocu-miR-487a-3p	28.3193	76.0675	52.1934	-1.35328	0.434998	-3.11099	0.00186459	0.00744059	Down
ocu-miR-190a-3p	13.837	5.0365	9.43676	1.39601	0.745515	1.87254	0.0611319	0.138439	Not DEG
ocu-miR-106a-3p	8.23549	4.95098	6.59323	0.646428	0.908695	0.711381	0.476848	0.630282	Not DEG
ocu-miR-1307-5p	203.902	102.352	153.127	0.966893	0.297039	3.25511	0.00113349	0.00476236	Not DEG
ocu-miR-582-5p	34.7407	32.6593	33.7	0.0611606	0.500304	0.122247	0.902703	0.943224	Not DEG
ocu-miR-148b-3p	4339.16	2538.62	3438.89	0.772542	0.204259	3.78217	0.000155465	0.000892328	Not DEG
ocu-miR-455-5p	480.175	976.451	728.313	-1.01824	0.232474	-4.38002	1.19e-05	0.000108089	Down
ocu-miR-655-5p	14.8189	31.5307	23.1748	-1.09292	0.612072	-1.7856	0.0741638	0.160178	Not DEG
ocu-miR-155-3p	0	0.367174	0.183587	0.793057	3.97406	0.199559	0.841826	NA	Not DEG
ocu-miR-16a-3p	119.668	153.979	136.824	-0.346594	0.351256	-0.986728	0.323776	0.486245	Not DEG
ocu-miR-499-5p	847.797	1693.2	1270.5	-0.989557	0.360158	-2.74756	0.00600403	0.021687	Not DEG
ocu-miR-382-5p	1260.3	2140.11	1700.21	-0.759666	0.231448	-3.28224	0.00102987	0.00454228	Not DEG
ocu-miR-655-3p	649.521	936.992	793.257	-0.5155	0.282711	-1.82341	0.0682409	0.152087	Not DEG
ocu-miR-326-3p	0	2.69033	1.34516	-2.07892	2.03353	-1.02232	0.306627	NA	Not DEG
ocu-miR-1251-5p	0	1.93836	0.969181	-1.60325	2.41081	-0.665026	0.506034	NA	Not DEG
ocu-miR-193a-5p	112.407	34.619	73.5132	1.64674	0.394346	4.17586	2.97e-05	0.000242762	Up
ocu-miR-181a-3p	115.359	138.989	127.174	-0.255936	0.311125	-0.822614	0.410728	0.56057	Not DEG
ocu-miR-452-5p	1501.98	1791.94	1646.96	-0.255451	0.214882	-1.1888	0.23452	0.385348	Not DEG
ocu-miR-217-5p	0	2.94291	1.47146	-2.2068	2.00627	-1.09995	0.271353	NA	Not DEG
ocu-miR-22-3p	920.74	379.399	650.07	1.26947	0.304246	4.1725	3.01e-05	0.000242762	Up
ocu-miR-26b-3p	18.3413	15.0929	16.7171	0.343498	0.61928	0.554674	0.579118	0.716379	Not DEG
ocu-miR-376c-3p	592.083	673.57	632.827	-0.176978	0.40348	-0.43863	0.66093	0.767692	Not DEG
ocu-miR-3613-5p	299.848	135.91	217.879	1.12317	0.273705	4.10358	4.07e-05	0.000304377	Up
ocu-miR-374a-3p	584.454	264.723	424.589	1.13576	0.278034	4.08496	4.41e-05	0.000324061	Up
ocu-miR-20b-5p	1582.31	971.823	1277.07	0.698166	0.279694	2.49618	0.0125541	0.0390543	Not DEG
ocu-miR-545-3p	326.487	196.136	261.311	0.711821	0.271702	2.61986	0.00879666	0.0305601	Not DEG
ocu-miR-148b-5p	37.5024	23.3576	30.43	0.67473	0.452919	1.48974	0.136294	0.257504	Not DEG
ocu-miR-18a-5p	933.936	1042.09	988.014	-0.164906	0.243083	-0.678393	0.497523	0.645393	Not DEG
ocu-miR-222-3p	17.5433	53.6606	35.602	-1.52035	0.670982	-2.26585	0.0234604	0.0651436	Down
ocu-miR-22-5p	21.2373	12.9991	17.1182	0.732204	0.638258	1.14719	0.251302	0.405068	Not DEG
ocu-let-7f-3p	40.0056	28.4234	34.2145	0.523219	0.471878	1.1088	0.267516	0.429461	Not DEG
ocu-miR-302a-5p	0	1.88122	0.94061	-1.56182	2.29337	-0.681014	0.495863	NA	Not DEG
ocu-miR-1296-3p	0	0.097548	0.048774	2.66354	4.08047	0.652752	0.513916	NA	Not DEG
ocu-miR-10a-3p	47.9821	46.8164	47.3993	-0.00299486	0.499839	-0.00599164	0.995219	0.998566	Not DEG
ocu-let-7c-5p	12339.1	8911.29	10625.2	0.469118	0.191426	2.45065	0.0142597	0.0429843	Not DEG
ocu-miR-376b-3p	1852.8	2561.24	2207.02	-0.466054	0.281744	-1.65418	0.0980913	0.197597	Not DEG
ocu-miR-760-3p	0	3.09151	1.54576	-2.27876	1.95335	-1.16659	0.243376	NA	Not DEG
ocu-miR-107-3p	1861.58	915.586	1388.58	1.01967	0.249909	4.08018	4.5e-05	0.000325093	Up
ocu-let-7c-3p	29.6005	67.2386	48.4196	-1.14558	0.460725	-2.48648	0.0129015	0.039458	Down
ocu-miR-2387-3p	0	0.0974334	0.0487167	2.66354	4.08047	0.652752	0.513916	NA	Not DEG
ocu-miR-301a-5p	45.551	116.438	80.9944	-1.33015	0.362735	-3.667	0.000245416	0.00133544	Down
ocu-miR-125b-5p	27768.4	32700.7	30234.6	-0.235884	0.186223	-1.26668	0.205271	0.348212	Not DEG
ocu-miR-26a-5p	19780.8	9816.09	14798.4	1.01039	0.248649	4.06351	4.83e-05	0.000343292	Up
ocu-miR-376a-3p	1221.99	2306.69	1764.34	-0.911581	0.256754	-3.5504	0.000384642	0.00196543	Not DEG
ocu-miR-191-5p	5504.03	3075.89	4289.96	0.838747	0.226539	3.70245	0.00021353	0.00119292	Not DEG
ocu-miR-1911-3p	0	0.281193	0.140596	1.18014	3.99453	0.295439	0.767659	NA	Not DEG
ocu-miR-21-5p	11666	8507.49	10086.7	0.454607	0.251748	1.8058	0.0709496	0.154833	Not DEG
ocu-miR-7a-3p	84.3719	83.5536	83.9627	0.000598894	0.321547	0.00186254	0.998514	0.998566	Not DEG
ocu-miR-551b-3p	3.24497	20.024	11.6345	-2.31507	0.97886	-2.36506	0.018027	0.0528204	Down
ocu-miR-16b-5p	33069.5	17375.6	25222.5	0.928176	0.243295	3.81502	0.000136169	0.00079243	Not DEG
ocu-miR-872-3p	166.07	176.628	171.349	-0.0785274	0.275149	-0.285399	0.775338	0.850437	Not DEG
ocu-miR-34b-5p	3.76551	4.61222	4.18886	-0.432637	1.30503	-0.331516	0.740254	0.827813	Not DEG
ocu-miR-206-5p	7.19442	30.8348	19.0146	-1.8043	0.724904	-2.48902	0.0128095	0.039458	Down
ocu-miR-222-5p	4.46998	3.06256	3.76627	0.501957	1.21851	0.411942	0.680382	0.783187	Not DEG
ocu-miR-188-3p	25.7446	32.0639	28.9042	-0.357281	0.509052	-0.701856	0.482769	0.634107	Not DEG
ocu-miR-224-5p	1782.03	2036.14	1909.08	-0.190761	0.211525	-0.901838	0.367143	0.518574	Not DEG
ocu-miR-98-3p	68.9982	36.8513	52.9248	0.879555	0.387688	2.26872	0.0232853	0.0651436	Not DEG
ocu-miR-425-5p	559.931	441.999	500.965	0.328795	0.253774	1.29562	0.195106	0.334417	Not DEG
ocu-miR-1249-3p	0	0.659475	0.329737	-0.0493852	3.40295	-0.0145125	0.988421	NA	Not DEG
ocu-miR-302c-3p	0	0.0860966	0.0430483	2.66354	4.08047	0.652752	0.513916	NA	Not DEG
ocu-miR-181b-3p	26.9666	30.2218	28.5942	-0.109438	0.511712	-0.213867	0.830651	0.8954	Not DEG
ocu-miR-223-3p	892.637	606.689	749.663	0.54958	0.258236	2.12821	0.0333198	0.0861791	Not DEG
ocu-miR-27b-5p	4.65392	7.07724	5.86558	-0.342184	1.09905	-0.311347	0.755537	0.833079	Not DEG
ocu-miR-551b-5p	0	0.378626	0.189313	0.75175	3.97217	0.189254	0.849894	NA	Not DEG
ocu-miR-208a-3p	0	0.378511	0.189256	0.752155	3.97219	0.189355	0.849814	NA	Not DEG
ocu-miR-130a-5p	9.27357	12.6479	10.9607	-0.40608	0.7566	-0.536717	0.591463	0.720105	Not DEG
ocu-miR-539-5p	46.3832	91.897	69.1401	-0.941127	0.416867	-2.25762	0.0239694	0.0660736	Not DEG
ocu-miR-148a-3p	21915.1	11117.2	16516.2	0.978914	0.226971	4.31295	1.61e-05	0.000137751	Not DEG
ocu-miR-485-3p	5.93512	11.3761	8.65561	-0.912557	2.70608	-0.337225	0.735948	0.827799	Not DEG
ocu-miR-12091-3p	1.40895	5.27717	3.34306	-1.41994	1.46027	-0.972384	0.33086	0.489859	Not DEG
ocu-miR-34a-3p	0	2.6562	1.3281	-2.0614	2.05791	-1.00169	0.316492	NA	Not DEG
ocu-miR-505-3p	43.6275	48.227	45.9273	-0.253249	0.458171	-0.552739	0.580442	0.716379	Not DEG
ocu-miR-885-5p	1.92949	0.378626	1.15406	1.76597	2.1943	0.804796	0.420938	NA	Not DEG
ocu-miR-18a-3p	12.7055	7.16973	9.9376	0.75679	0.753188	1.00478	0.315002	0.479949	Not DEG
ocu-miR-183-3p	0	1.17012	0.585059	-0.875232	3.25405	-0.268967	0.787955	NA	Not DEG
ocu-miR-340-3p	27.9515	22.4584	25.2049	0.271226	0.498056	0.544569	0.58605	0.717997	Not DEG
ocu-miR-204-3p	0	0.281078	0.140539	1.18067	3.99456	0.295569	0.767559	NA	Not DEG
ocu-miR-424-3p	111.417	215.381	163.399	-0.960053	0.294778	-3.25686	0.0011265	0.00476236	Not DEG
ocu-miR-154-3p	44.3945	103.32	73.8571	-1.10247	0.428537	-2.57264	0.0100926	0.0330373	Down
ocu-miR-337-5p	3348.55	4289.31	3818.93	-0.3544	0.320783	-1.1048	0.269248	0.430356	Not DEG
ocu-miR-214-3p	139.679	610.309	374.994	-2.09626	0.430701	-4.86709	1.13e-06	1.44e-05	Down
ocu-miR-12095-5p	0	0.453271	0.226636	0.488379	3.92471	0.124437	0.900969	NA	Not DEG
ocu-miR-24-2-5p	31.6205	17.8387	24.7296	0.903134	0.511689	1.76501	0.0775626	0.164968	Not DEG
ocu-miR-628-3p	6.306	5.00237	5.65419	0.344949	0.966449	0.356924	0.721149	0.814451	Not DEG
ocu-miR-432-3p	10.5329	25.56	18.0465	-1.11292	0.69698	-1.59677	0.110316	0.21803	Not DEG
ocu-miR-508-3p	1.92949	3.80905	2.86927	-1.58998	1.64465	-0.966757	0.333666	0.490547	Not DEG
ocu-miR-26a-3p	71.3114	52.7316	62.0215	0.485649	0.404585	1.20036	0.229999	0.38366	Not DEG
ocu-miR-542-3p	27123	24424.2	25773.6	0.151306	0.255622	0.591912	0.553909	0.694874	Not DEG
ocu-miR-150-3p	0	0.172193	0.0860966	1.87091	4.04747	0.462241	0.643908	NA	Not DEG
ocu-miR-125b-2-3p	22.2534	50.3904	36.3219	-1.03113	0.533419	-1.93306	0.0532289	0.121874	Not DEG
ocu-miR-1298-5p	0	12.2835	6.14173	-4.26817	1.64378	-2.59657	0.00941609	0.031956	Down
chr19_35472	22.5092	1.8713	12.1902	3.58602	0.893916	4.01159	6.03e-05	0.000771265	Up
ocu-miR-145-5p	1636.77	769.058	1202.92	1.08852	0.27533	3.95349	7.7e-05	0.000467702	Up
ocu-miR-219b-3p	0	3.20454	1.60227	-2.32895	2.20251	-1.05741	0.290326	NA	Not DEG
ocu-miR-335-3p	79.2753	393.57	236.423	-2.251	0.46222	-4.86999	1.12e-06	1.44e-05	Down
chr8_58240	32.4109	5.82393	19.1174	2.5003	0.644175	3.88139	0.000103859	0.00118456	Up
ocu-miR-503-3p	138.05	293.563	215.806	-1.09094	0.271844	-4.0131	5.99e-05	0.000387712	Down
ocu-miR-10b-3p	150.109	132.35	141.23	0.142768	0.306273	0.466147	0.64111	0.756691	Not DEG
ocu-miR-329-5p	3.67204	24.8583	14.2651	-2.579	0.979492	-2.633	0.00846346	0.0297999	Down
ocu-miR-411-5p	13015.3	16280.8	14648.1	-0.322223	0.245234	-1.31394	0.188867	0.32973	Not DEG
ocu-miR-383-5p	5.6358	21.7283	13.682	-1.57556	0.876583	-1.79738	0.0722748	0.156907	Not DEG
ocu-miR-652-3p	94.3902	51.5823	72.9862	0.827757	0.34644	2.38933	0.0168793	0.0498058	Not DEG
ocu-miR-3059-3p	0	0.097548	0.048774	2.66354	4.08047	0.652752	0.513916	NA	Not DEG
ocu-miR-874-5p	3.06103	4.31383	3.68743	-0.848512	1.37378	-0.61765	0.536806	0.681581	Not DEG
chr6_51055	10.3052	0	5.15261	5.62691	1.46272	3.84689	0.000119626	0.00129442	Up
ocu-miR-34a-5p	772.182	1071.61	921.895	-0.460533	0.276913	-1.6631	0.0962932	0.196814	Not DEG
ocu-miR-135a-3p	0	0.940896	0.470448	-0.562206	2.95011	-0.190571	0.848862	NA	Not DEG
ocu-miR-489-5p	0	0.464722	0.232361	0.454474	3.86342	0.117635	0.906357	NA	Not DEG
ocu-miR-9851-5p	1.13154	0.487396	0.80947	1.42097	2.6008	0.546359	0.584819	NA	Not DEG
chrUn0005_67540	9.34385	0	4.67193	5.48305	1.4839	3.69502	0.000219872	0.00201709	Up
ocu-miR-193a-3p	35.9125	6.32738	21.12	2.39773	0.656517	3.65221	0.000259996	0.00139664	Up
ocu-miR-7a-5p	4719.75	4218.84	4469.29	0.16099	0.303626	0.530225	0.595956	0.720105	Not DEG
ocu-miR-18b-3p	0	0.194867	0.0974334	1.71606	4.03338	0.425464	0.670498	NA	Not DEG
ocu-miR-187-3p	4.56346	3.81487	4.18916	-0.0721123	1.25427	-0.0574934	0.954152	0.985839	Not DEG
ocu-miR-28-3p	402.839	438.252	420.546	-0.102927	0.256884	-0.400674	0.68866	0.790544	Not DEG
ocu-miR-215-5p	3.94945	1.24465	2.59705	1.88136	1.4196	1.32527	0.18508	NA	Not DEG
ocu-miR-138-3p	5.78847	3.60181	4.69514	0.291881	1.35014	0.216186	0.828842	0.8954	Not DEG
ocu-miR-146a-5p	120.135	169.847	144.991	-0.465094	0.439215	-1.05892	0.289636	0.452826	Not DEG
ocu-miR-216a-5p	10.9256	7.29749	9.11157	0.501533	0.833335	0.601839	0.547282	0.688622	Not DEG
ocu-miR-1249-5p	1.92949	0.269627	1.09956	2.24522	2.44645	0.917746	0.358752	NA	Not DEG
ocu-miR-507-3p	0	0.281078	0.140539	1.18067	3.99456	0.295569	0.767559	NA	Not DEG
chrUn0284_79310	47.2937	10.0964	28.6951	2.20765	0.611145	3.61231	0.000303479	0.00256136	Up
chrUn0053_73087	47.2937	10.0964	28.6951	2.20765	0.611145	3.61231	0.000303479	0.00256136	Up
ocu-miR-1251-3p	0	0.292415	0.146207	1.12834	3.99147	0.282687	0.777417	NA	Not DEG
ocu-miR-376a-5p	176.54	290.755	233.648	-0.688609	0.303943	-2.26559	0.0234766	0.0651436	Not DEG
ocu-miR-499-3p	1.83602	5.91443	3.87523	-1.47328	1.35421	-1.08793	0.276626	0.439039	Not DEG
ocu-miR-141-5p	4.93133	8.86539	6.89836	-0.570751	1.21691	-0.469017	0.639058	0.756691	Not DEG
ocu-miR-450a-3p	269.372	302.377	285.875	-0.17748	0.294155	-0.603356	0.546272	0.688622	Not DEG
ocu-miR-134-3p	0	0.625579	0.312789	0.0233805	3.94638	0.00592456	0.995273	NA	Not DEG
ocu-miR-31-5p	12.6806	115.287	63.9839	-3.11544	1.8292	-1.70317	0.0885357	0.186414	Not DEG
chrX_63367	15.883	1.14323	8.51313	3.81375	1.06915	3.56708	0.000360981	0.00298694	Up
ocu-miR-200c-5p	2.54049	7.23786	4.88918	-1.26583	1.24011	-1.02074	0.307378	0.471763	Not DEG
chrUn0185_77789	240.086	79.9646	160.025	1.57965	0.444947	3.55019	0.000384954	0.00312405	Up
ocu-miR-12095-3p	0.704476	0.194867	0.449671	2.63445	3.62631	0.726483	0.467543	NA	Not DEG
ocu-miR-219a-5p	111.217	103.696	107.456	0.0521912	0.332248	0.157085	0.875178	0.928472	Not DEG
chrUn0001_66702	31.7157	7.59718	19.6565	2.07032	0.588478	3.51809	0.000434665	0.00346092	Up
ocu-miR-19b-2-5p	0	0.097548	0.048774	2.66354	4.08047	0.652752	0.513916	NA	Not DEG
ocu-miR-181c-5p	22.9952	36.4535	29.7243	-0.580142	0.616079	-0.941668	0.346363	0.502595	Not DEG
ocu-miR-361-3p	115.553	73.3968	94.4749	0.641146	0.318444	2.01337	0.0440753	0.107997	Not DEG
ocu-miR-539-3p	426.259	846.556	636.407	-0.970309	0.266432	-3.64186	0.000270676	0.00143056	Not DEG
ocu-miR-196b-5p	17.696	19.4132	18.5546	-0.26347	0.673224	-0.391356	0.695534	0.794084	Not DEG
ocu-miR-143-5p	455.039	214.357	334.698	1.07752	0.309208	3.48479	0.000492524	0.00242785	Up
ocu-miR-501-3p	11.1096	17.7549	14.4322	-0.615265	0.695737	-0.884336	0.376515	0.525866	Not DEG
ocu-miR-450a-5p	524.853	560.811	542.832	-0.111215	0.251014	-0.443061	0.657721	0.767647	Not DEG
ocu-miR-672-3p	4.56346	3.05202	3.80774	0.289694	1.35977	0.213047	0.83129	0.8954	Not DEG
ocu-miR-450b-3p	61.6511	104.01	82.8306	-0.751453	0.342194	-2.19598	0.0280932	0.0742826	Not DEG
ocu-miR-1277-3p	23.6281	26.0761	24.8521	-0.0785436	0.583153	-0.134688	0.892859	0.937613	Not DEG
ocu-miR-28-5p	37.2623	36.9866	37.1244	-0.0410179	0.470929	-0.0871	0.930592	0.965144	Not DEG
ocu-miR-135b-3p	0	1.64583	0.822916	-1.3672	2.52312	-0.541868	0.58791	NA	Not DEG
ocu-miR-487b-3p	600.191	1045.63	822.91	-0.800016	0.230656	-3.46843	0.000523499	0.00252122	Not DEG
ocu-miR-138-5p	453.775	332.661	393.218	0.435614	0.306806	1.41984	0.155655	0.28605	Not DEG
ocu-let-7i-3p	491.217	408.502	449.859	0.261515	0.263371	0.99295	0.320734	0.485154	Not DEG
ocu-miR-205-3p	21.5613	23.9885	22.7749	-0.0151407	0.911628	-0.0166084	0.986749	0.998566	Not DEG
ocu-miR-12093-5p	9.1831	10.3651	9.7741	-0.420375	0.96389	-0.436123	0.662748	0.767692	Not DEG
ocu-miR-331-3p	80.4224	85.1635	82.793	-0.107507	0.334787	-0.321122	0.748118	0.829351	Not DEG
ocu-miR-628-5p	12.3689	16.4289	14.3989	-0.254156	0.674572	-0.376766	0.706348	0.804238	Not DEG
ocu-miR-221-5p	9.67872	10.6638	10.1713	0.00183016	1.01841	0.00179709	0.998566	0.998566	Not DEG
ocu-miR-186-3p	58.8332	39.0955	48.9643	0.57784	0.402087	1.4371	0.150689	0.278144	Not DEG
ocu-miR-802-5p	1.40895	1.44009	1.42452	0.381624	1.99113	0.191663	0.848007	NA	Not DEG
ocu-miR-135a-2-3p	0	0.963341	0.48167	-0.594566	2.98741	-0.199024	0.842244	NA	Not DEG
ocu-miR-181d-3p	0.704476	0.779925	0.7422	0.634471	2.67065	0.237572	0.812213	NA	Not DEG
ocu-miR-29c-5p	4.99052	1.83587	3.4132	1.12719	1.3672	0.824449	0.409684	0.56057	Not DEG
ocu-miR-433-5p	12.0915	28.3961	20.2438	-1.0999	0.619453	-1.77559	0.0758003	0.162873	Not DEG
ocu-miR-3059-5p	0	0.63703	0.318515	-0.00164665	3.9457	-0.000417327	0.999667	NA	Not DEG
chrX_63461	0.567247	1.45894	1.01309	-1.38948	2.31692	-0.59971	0.548699	NA	Not DEG
chrUn0374_80167	2.77398	4.89347	3.83373	-0.852755	1.09827	-0.776453	0.437481	0.582388	Not DEG
chrUn0046_72204	0.76388	0.729468	0.746674	0.0785161	2.57962	0.0304371	0.975718	NA	Not DEG
chrX_65025	6.57073	13.9378	10.2543	-1.06981	0.769508	-1.39025	0.164452	0.304381	Not DEG
chr15_23868	1.07479	0.831695	0.953245	0.431906	2.09734	0.205931	0.836845	NA	Not DEG
chrUn0033_71161	2.49206	0	1.24603	3.5746	2.02846	1.76223	0.0780312	0.185089	Not DEG
chr11_7545	4.41943	1.55977	2.9896	1.52797	1.23958	1.23265	0.217707	0.360283	Not DEG
chrUn0329_79760	70.743	18.8528	44.7979	1.88365	0.549953	3.42512	0.000614528	0.0047151	Up
chrUn0045_72130	1.04665	0.415152	0.730901	1.37578	2.55888	0.537648	0.59082	NA	Not DEG
ocu-miR-1307-3p	60.1517	22.533	41.3424	1.37769	0.403017	3.41844	0.000629815	0.00293214	Up
chr12_12305	1.10379	8.00192	4.55286	-2.85029	1.22055	-2.33524	0.0195307	0.0624391	Down
chr10_6365	0	27.6732	13.8366	-7.5195	3.91043	-1.92293	0.0544887	0.14646	Not DEG
chr12_12134	0.283624	0.728077	0.50585	-1.32045	2.83865	-0.46517	0.64181	NA	Not DEG
chrX_63245	7.50262	3.9568	5.72971	0.944482	1.01496	0.930565	0.352078	0.508826	Not DEG
chr15_23888	0.509254	0.729468	0.619361	-0.499221	2.69754	-0.185065	0.853178	NA	Not DEG
chr12_11380	6.51017	2.60355	4.55686	1.31895	0.971047	1.35828	0.174375	0.314471	Not DEG
chr1_1237	13.9275	51.4029	32.6652	-1.87834	0.494713	-3.79684	0.000146555	0.00154616	Down
chr17_28767	3.25594	20.7068	11.9814	-2.65781	0.708047	-3.75372	0.000174229	0.00170988	Down
chrUn0548_81192	2.46477	0.415152	1.43996	2.59914	1.90571	1.36387	0.172609	0.314471	Not DEG
chr13_14975	6.85009	12.1764	9.51323	-0.816165	0.744309	-1.09654	0.272842	0.428028	Not DEG
chr9_61706	0	8.63958	4.31979	-5.83936	1.51532	-3.85355	0.000116418	0.00129285	Down
chr8_57926	14.7511	0.833086	7.79209	4.26533	1.24891	3.41525	0.000637244	0.00476131	Up
chr4_48325	189.01	94.5001	141.755	1.0037	0.526225	1.90736	0.056474	0.149805	Not DEG
chr14_22935	15.2502	356.393	185.821	-4.5384	0.688165	-6.59492	4.25e-11	1.28e-09	Down
chr1_4055	5.17905	2.70439	3.94172	0.958305	1.01053	0.94832	0.342967	0.502542	Not DEG
chr8_58986	3.19709	0.416543	1.80682	2.98101	1.83173	1.62743	0.103647	0.227807	Not DEG
chrUn0110_75605	1.35757	0	0.678783	2.70218	2.94972	0.916078	0.359626	NA	Not DEG
chrUn0352_80042	0	1.14462	0.57231	-2.91864	2.65803	-1.09804	0.272185	NA	Not DEG
chr11_9142	6.42953	1.24685	3.83819	2.4416	1.32585	1.84153	0.0655432	0.164638	Not DEG
chr1_3852	1.07565	0	0.537824	2.36913	2.66352	0.889473	0.373749	NA	Not DEG
chr13_18192	0.282771	0	0.141385	0.493128	4.08047	0.120851	0.903809	NA	Not DEG
chr2_37892	11.8913	0.312925	6.10214	4.8679	1.42639	3.41275	0.000643115	0.00476131	Up
chrUn0100_75306	1.67189	0.830304	1.2511	1.06191	1.99469	0.532369	0.594471	0.700745	Not DEG
chrUn0093_75088	2.99961	0.415152	1.70738	2.88362	1.77646	1.62324	0.104538	0.227808	Not DEG
chrUn0011_68467	0.821874	0.415152	0.618513	1.01443	2.66964	0.379989	0.703954	NA	Not DEG
chr5_50336	1.95296	0	0.976478	3.22153	2.24739	1.43345	0.151728	NA	Not DEG
chr5_49563	5.49337	1.66339	3.57838	1.79848	1.19845	1.50067	0.133441	0.263141	Not DEG
chr15_23548	30.9975	32.1599	31.5787	-0.0527178	0.431291	-0.122233	0.902715	0.934963	Not DEG
chr13_17091	4.92783	2.18562	3.55673	1.15158	1.07047	1.07577	0.282031	0.439178	Not DEG
chr2_36465	5.23619	2.18562	3.7109	1.2368	1.06379	1.16263	0.244978	0.393083	Not DEG
chrUn1218_82959	1.30128	2.80523	2.05325	-1.06556	1.59863	-0.666546	0.505062	0.637678	Not DEG
chr14_22478	18.9398	1.98117	10.4605	3.14437	0.923767	3.40385	0.000664431	0.00483431	Up
chr7_52341	2.20929	1.14462	1.67695	0.95713	1.46074	0.655238	0.512315	0.639635	Not DEG
chrUn0072_74154	33.5339	32.6773	33.1056	0.0381325	0.507735	0.0751031	0.940133	0.951231	Not DEG
chr9_61237	1.38656	1.77047	1.57852	-0.391858	1.48462	-0.263945	0.791822	0.860188	Not DEG
chrUn0031_70981	21.5449	4.26416	12.9045	2.36419	0.698977	3.38236	0.000718661	0.00514025	Up
chr14_21360	2.15044	23.1115	12.631	-3.40851	0.915233	-3.7242	0.000195933	0.00183742	Down
chr4_46389	2.49291	0	1.24646	3.57516	2.06151	1.73424	0.0828747	0.19111	Not DEG
chrUn0809_81939	25.3403	5.41502	15.3777	2.19769	0.658182	3.33903	0.000840724	0.00591309	Up
chr10_6227	1.5849	0	0.792451	2.93169	2.41294	1.21499	0.224371	NA	Not DEG
chr9_61942	3.0576	3.74678	3.40219	-0.302372	1.03752	-0.291438	0.770716	0.842596	Not DEG
chr17_28490	13.4473	8.95389	11.2006	0.582665	0.640923	0.909103	0.363296	0.519698	Not DEG
chr1_1367	1.35927	0.416543	0.887907	1.74279	2.10412	0.828272	0.407516	NA	Not DEG
chr13_18747	11.5224	3.9547	7.73857	1.51352	0.815003	1.85707	0.063301	0.160922	Not DEG
chr12_13800	1.13108	18.7297	9.93041	-4.08081	1.08052	-3.77672	0.000158908	0.00159665	Down
chr11_9044	0.849165	0.416543	0.632854	1.05204	2.65994	0.395512	0.692465	NA	Not DEG
chrUn0166_77400	10.6451	0.416543	5.53084	4.71069	1.41887	3.32003	0.00090008	0.00622678	Up
chr19_32633	7.35811	27.3659	17.362	-1.87869	0.736538	-2.5507	0.0107506	0.043082	Down
chr13_16453	1.83953	5.41017	3.62485	-1.52187	1.12001	-1.35879	0.174212	0.314471	Not DEG
chrUn0091_75022	1.07565	7.90665	4.49115	-2.84847	1.13894	-2.50098	0.0123849	0.0451235	Down
chrUn0031_70867	0	0.312925	0.156462	-1.43043	4.08047	-0.350554	0.725923	NA	Not DEG
chr19_35258	0.821021	0.416543	0.618782	1.01303	2.35727	0.429747	0.66738	NA	Not DEG
chr19_34140	1.41471	0.416543	0.915625	1.79116	2.458	0.728705	0.466182	NA	Not DEG
chr19_33452	1.64289	0	0.821447	2.97589	2.33353	1.27528	0.202211	NA	Not DEG
chrUn0058_73441	0	7.8051	3.90255	-5.69545	1.54492	-3.68658	0.000227291	0.00204078	Down
chr3_45858	0.537397	6.2495	3.39345	-3.52948	1.44959	-2.43482	0.0148994	0.0510996	Down
chr1_259	0.283624	0	0.141812	0.493128	4.08047	0.120851	0.903809	NA	Not DEG
chr12_11700	23.4961	271.032	147.264	-3.52752	0.384653	-9.17066	4.7e-20	6.61e-18	Down
chrUn0128_76440	1.33027	0	0.665137	2.67785	2.51409	1.06514	0.286814	NA	Not DEG
chr2_37555	81.3737	79.3221	80.3479	0.0318979	0.457012	0.0697966	0.944356	0.951231	Not DEG
chrUn0305_79529	0.76388	2.08271	1.4233	-1.41064	2.61925	-0.538568	0.590185	0.698157	Not DEG
chr7_53928	0.254627	0	0.127313	0.493128	4.08047	0.120851	0.903809	NA	Not DEG
chr3_43307	4.61436	0.831695	2.72303	2.57233	1.43349	1.79445	0.0727419	0.176796	Not DEG
chr20_40315	9.56692	6.13686	7.85189	0.653073	0.748036	0.873051	0.382635	0.53824	Not DEG
chr2_37723	0.566394	0.831695	0.699044	-0.523674	2.33842	-0.223943	0.822801	NA	Not DEG
chr17_29911	1.67104	0	0.835519	2.99673	2.32847	1.287	0.198095	NA	Not DEG
chrUn0004_67379	0.254627	1.041	0.647814	-1.85075	2.62263	-0.705686	0.480383	NA	Not DEG
chr18_30661	0.565541	3.01871	1.79212	-2.44136	1.71635	-1.42241	0.154906	0.291832	Not DEG
chr1_4265	2.20673	20.4981	11.3524	-3.22116	0.815752	-3.9487	7.86e-05	0.000975289	Down
chr7_51534	29.7039	7.80649	18.7552	1.92297	0.586294	3.27988	0.00103853	0.00682278	Up
chr8_59287	13.1636	0.625849	6.89474	4.1835	1.28212	3.26297	0.00110251	0.00704937	Up
chr19_35466	0.567247	0.625849	0.596548	-0.212978	3.19949	-0.0665662	0.946927	NA	Not DEG
chrUn0169_77469	20.7508	21.2373	20.994	-0.0376566	0.540624	-0.0696539	0.944469	0.951231	Not DEG
chr8_59189	0	4.78432	2.39216	-4.97341	1.77795	-2.79726	0.00515375	0.024424	Down
chr7_54069	0.820168	1.45754	1.13886	-0.844137	1.77942	-0.474389	0.635222	0.728434	Not DEG
chr7_51175	0.792877	1.66685	1.22986	-1.09861	1.94972	-0.563468	0.573117	0.691015	Not DEG
chr9_62629	3.28323	6.76895	5.02609	-1.06605	0.90751	-1.1747	0.240115	0.388233	Not DEG
chrUn0001_66598	2.20844	0	1.10422	3.40087	2.08972	1.62743	0.103645	NA	Not DEG
chrUn0352_79918	104.669	1742.53	923.601	-4.05591	0.653861	-6.20302	5.54e-10	1.46e-08	Down
chrUn0681_81600	18.1384	10.5039	14.3211	0.787312	0.763987	1.03053	0.302761	0.45794	Not DEG
chrUn0316_79679	0.76388	0	0.38194	1.88141	4.00041	0.470305	0.638137	NA	Not DEG
chr12_12678	2.80212	0.415152	1.60864	2.77884	1.88564	1.47369	0.140566	0.269631	Not DEG
chr1_4403	85.5991	57.8944	71.7468	0.56737	0.594373	0.954569	0.339796	0.49963	Not DEG
ocu-miR-30c-2-3p	115.799	51.4959	83.6475	1.129	0.346924	3.25433	0.0011366	0.00476236	Up
chr19_34040	14.7583	1.14462	7.95145	3.70315	1.13946	3.2499	0.00115444	0.00727125	Up
chr4_46748	15.8557	6.66533	11.2605	1.2129	0.70386	1.72321	0.0848508	0.193551	Not DEG
chrUn0076_74264	0.53825	6.24465	3.39145	-3.5099	1.43496	-2.446	0.014445	0.0503784	Down
chr2_37085	27.2622	46.6276	36.9449	-0.76779	0.515185	-1.49032	0.136141	0.265979	Not DEG
chrUn0142_76882	0.254627	4.99848	2.62655	-4.10284	1.64284	-2.49741	0.0125106	0.0451235	Down
chrUn0198_78057	2.99961	0.312925	1.65627	2.88362	1.78594	1.61463	0.106392	0.227808	Not DEG
chr19_34741	6.88079	0	3.44039	5.04127	1.56727	3.21659	0.00129725	0.00799889	Up
chrUn0359_80061	1.86852	17.2729	9.57072	-3.18265	0.851385	-3.73821	0.000185338	0.00177756	Down
chr7_54661	0	3.33234	1.66617	-4.45695	2.94036	-1.51579	0.129573	0.259573	Not DEG
chr12_11356	1.92567	0	0.962833	3.20395	2.18047	1.46938	0.141728	NA	Not DEG
chr14_19289	3.31223	0.312925	1.81258	3.02338	1.73281	1.74478	0.0810225	0.187865	Not DEG
chr5_49813	2.80468	1.45615	2.13042	0.920241	1.47854	0.622401	0.533679	0.660447	Not DEG
chr9_60538	17.4961	12.3898	14.9429	0.483718	0.56898	0.85015	0.395242	0.548406	Not DEG
chr8_58251	13.736	1.14601	7.441	3.60171	1.12055	3.21425	0.00130788	0.00799889	Up
chr6_50554	2.77568	1.45754	2.11661	0.902528	1.32361	0.681869	0.495322	0.631498	Not DEG
chr11_8561	1.38742	0.415152	0.901284	1.76549	2.10252	0.839705	0.401074	NA	Not DEG
chr13_18709	1.64204	3.01592	2.32898	-0.875802	1.24994	-0.700677	0.483505	0.620179	Not DEG
chr20_40467	0.792877	2.50133	1.6471	-1.65385	1.77553	-0.931468	0.351611	0.508826	Not DEG
chr5_50010	1.10294	0.312925	0.707932	1.43745	2.59142	0.554696	0.579103	NA	Not DEG
chrUn0067_73929	9.8224	0.415152	5.11878	4.59474	1.4356	3.20057	0.00137154	0.00819391	Up
chr2_37834	27.1419	17.7986	22.4703	0.605787	0.520123	1.1647	0.24414	0.393083	Not DEG
chr13_16261	6.87823	0	3.43911	5.04084	1.57571	3.1991	0.0013786	0.00819391	Up
ocu-miR-145-3p	170.674	81.5981	126.136	1.06867	0.343474	3.11137	0.0018622	0.00744059	Up
chrUn0021_69862	0.537397	5.31212	2.92476	-3.28756	1.55377	-2.11586	0.0343568	0.0993052	Down
chr19_34682	2.49035	0.729468	1.60991	1.74455	1.6601	1.05088	0.293315	0.450106	Not DEG
chr14_19717	1.35842	1.24824	1.30333	0.182432	1.70245	0.107158	0.914663	0.934963	Not DEG
chr20_40771	9.65306	14.8675	12.2603	-0.621859	0.772538	-0.804956	0.420845	0.567401	Not DEG
chrUn0178_77666	6.2854	0	3.1427	4.91212	1.58406	3.10096	0.00192894	0.0108791	Up
chrUn0147_77056	15.643	753.6	384.622	-5.58608	0.829469	-6.73452	1.64e-11	5.34e-10	Down
chr1_1376	2.14959	0	1.07479	3.36654	2.5733	1.30826	0.190786	NA	Not DEG
chr11_7597	1.04665	10.9316	5.98911	-3.36281	1.19534	-2.81327	0.0049041	0.0237877	Down
chr1_4004	13.6246	1.04239	7.33352	3.62997	1.17086	3.10026	0.00193348	0.0108791	Up
chrUn0024_70211	14.7187	2.29063	8.50465	2.70094	0.875573	3.08477	0.00203711	0.0113113	Up
chrX_64077	0.566394	3.12232	1.84436	-2.47914	1.62257	-1.52791	0.126534	0.259211	Not DEG
chrUn0568_81275	13.3901	9.26264	11.3264	0.525091	0.620815	0.845809	0.397659	0.548406	Not DEG
chrUn0080_74439	0.821021	0.831695	0.826358	0.0432015	2.01401	0.0214504	0.982886	NA	Not DEG
chr19_34201	0.850018	0	0.425009	2.01977	3.46404	0.583067	0.559848	NA	Not DEG
chr12_9943	8.15648	3.43525	5.79586	1.26049	0.909761	1.38552	0.165893	0.305707	Not DEG
ocu-miR-374b-3p	52.3994	19.4565	35.928	1.40096	0.455598	3.075	0.00210501	0.00816667	Up
chr8_58984	175.048	66.1959	120.622	1.39969	0.470402	2.97552	0.00292492	0.0156243	Up
chr1_2139	1.38827	3.01592	2.2021	-1.12692	1.34266	-0.839321	0.401289	0.549818	Not DEG
chr16_27042	2.68955	0.312925	1.50124	2.73004	1.82227	1.49815	0.134093	0.263197	Not DEG
chrUn0243_78858	1.10294	0.312925	0.707932	1.43745	2.59142	0.554696	0.579103	NA	Not DEG
chr10_6830	3.28494	2.60562	2.94528	0.270789	1.31795	0.205462	0.837211	0.889148	Not DEG
chr9_63235	7.72995	13.5282	10.6291	-0.820229	0.90988	-0.901469	0.367339	0.523706	Not DEG
chrUn0251_78993	3.02775	7.17925	5.1035	-1.24715	0.916161	-1.36128	0.173427	0.314471	Not DEG
chrUn0309_79557	3.31308	1.66478	2.48893	1.05217	1.37169	0.767057	0.443048	0.586101	Not DEG
chr9_61498	0.820168	14.8884	7.85427	-4.19134	1.10871	-3.78037	0.000156593	0.00159665	Down
ocu-let-7g-3p	63.1162	27.8554	45.4858	1.19217	0.404932	2.94412	0.00323878	0.0123368	Up
chr15_23517	0.850871	1.041	0.945936	-0.330895	2.40065	-0.137836	0.89037	NA	Not DEG
chr8_58101	2.23743	0.312925	1.27518	2.45393	1.94849	1.2594	0.207885	0.346899	Not DEG
chrUn0057_73318	1.89667	1.45754	1.67711	0.364535	1.39477	0.261359	0.793815	0.860188	Not DEG
chr13_14535	0.283624	0.416543	0.350083	-0.468644	3.73743	-0.125392	0.900213	NA	Not DEG
chr7_54202	12.6817	1.87409	7.27788	2.7563	0.947197	2.90995	0.00361485	0.0190684	Up
chr16_25743	9.71068	3.95402	6.83235	1.33315	0.859309	1.55142	0.120802	0.249894	Not DEG
chr13_16548	1.35927	2.28924	1.82425	-0.739775	1.34927	-0.548279	0.5835	0.698023	Not DEG
chr14_19105	14.0145	12.8036	13.4091	0.141343	0.655509	0.215624	0.829281	0.885966	Not DEG
chrUn0159_77284	1.84038	2.81425	2.32732	-0.619064	1.6073	-0.385158	0.70012	0.779553	Not DEG
chr18_31180	5.69171	0	2.84586	4.77061	1.64714	2.8963	0.00377591	0.019672	Up
chr7_52248	1.0765	0.416543	0.746522	1.40879	2.50496	0.562399	0.573844	NA	Not DEG
chr14_20356	1.32942	0.831695	1.08056	0.743522	2.03559	0.365262	0.714916	NA	Not DEG
chrUn0236_78756	1.61305	0	0.806523	2.95355	2.33914	1.26267	0.206709	NA	Not DEG
chr14_19749	1.64034	0	0.820168	2.97412	2.80034	1.06206	0.28821	NA	Not DEG
chrUn0006_67782	9.20436	6.97687	8.09061	0.367941	0.882652	0.416858	0.676782	0.75958	Not DEG
chr7_57452	1.07565	4.68488	2.88026	-2.09705	1.28049	-1.63769	0.101487	0.225407	Not DEG
chr1_5771	2.17944	0	1.08972	3.38475	2.09163	1.61823	0.105612	NA	Not DEG
chrUn0038_71607	4.10255	0.833086	2.46782	2.38158	1.62542	1.46521	0.142864	0.272798	Not DEG
chr4_46835	1.10464	6.45603	3.78034	-2.57243	1.15583	-2.22562	0.0260398	0.079629	Down
chrX_65686	3.05845	0.729468	1.89396	2.03835	1.58671	1.28464	0.198918	0.341233	Not DEG
chrUn0703_81630	2.77739	3.33024	3.05381	-0.274808	1.18882	-0.23116	0.81719	0.87973	Not DEG
chrUn0457_80911	42.5688	9.67223	26.1205	2.13372	0.741318	2.87828	0.00399853	0.0203299	Up
chr12_13253	7.67196	2.60355	5.13776	1.55223	0.935051	1.66005	0.0969049	0.218684	Not DEG
chrUn0045_72106	0	14.6645	7.33223	-6.60271	1.48534	-4.44525	8.78e-06	0.000132314	Down
chrUn0047_72262	5.54881	0	2.7744	4.72942	1.6673	2.83657	0.00456011	0.022809	Up
chr15_23086	0.537397	9.57696	5.05718	-4.14286	1.30832	-3.16655	0.00154258	0.00891737	Down
chr1_4200	3.50971	2.80384	3.15677	0.353442	1.33322	0.265104	0.79093	0.860188	Not DEG
chr13_17563	5.748	1.66478	3.70639	1.86233	1.21461	1.53328	0.125207	0.257744	Not DEG
chr3_44449	1.64119	0.831695	1.23644	1.05311	1.77837	0.592175	0.553734	0.679289	Not DEG
chr1_3857	5.46608	0	2.73304	4.71061	1.66359	2.83159	0.00463165	0.022809	Up
chrUn0034_71249	0.821021	7.0812	3.95111	-3.11265	1.22647	-2.53789	0.0111524	0.0439844	Down
chr7_52683	0	5.51793	2.75897	-5.20386	2.07026	-2.51363	0.0119496	0.0451235	Down
chrUn0108_75591	1.92481	0.312925	1.11887	2.24105	1.95077	1.14881	0.250636	NA	Not DEG
chrUn0013_68594	5.2106	0	2.6053	4.64084	1.66111	2.79382	0.0052089	0.024424	Up
chrUn0149_77135	0.565541	4.16472	2.36513	-2.90701	1.61989	-1.79458	0.0727208	0.176796	Not DEG
chr7_54943	9.57119	2.80523	6.18821	1.81433	0.978855	1.85352	0.0638076	0.161238	Not DEG
chr3_41836	7.70181	6.45463	7.07822	0.229648	0.780669	0.294168	0.768629	0.842498	Not DEG
chr16_26166	0.254627	1.87409	1.06436	-2.67329	2.02861	-1.3178	0.187572	NA	Not DEG
chr15_24829	10.2783	6.76203	8.52016	0.625636	0.812288	0.770215	0.441172	0.585455	Not DEG
chrUn0457_80908	13.1679	2.39147	7.77968	2.51187	0.902758	2.78245	0.00539509	0.025019	Up
chrUn0074_74236	0.850018	0.312925	0.581471	1.05371	2.71971	0.387436	0.698434	NA	Not DEG
chr3_43569	1.10379	0	0.551896	2.40028	2.65062	0.905552	0.365173	NA	Not DEG
chrUn1180_82889	6.00092	1.66685	3.83389	1.76135	1.16452	1.51252	0.130402	0.259573	Not DEG
chr14_22707	2.80468	0.416543	1.61061	2.77993	1.88553	1.47435	0.140388	0.269631	Not DEG
chr3_44166	2.51765	0	1.25882	3.58839	2.22899	1.60987	0.107426	0.227808	Not DEG
chrUn0018_69232	1.35927	0.415152	0.887212	1.74279	2.10446	0.828138	0.407592	NA	Not DEG
chr16_26697	1.35842	0.416543	0.887481	1.74211	2.10419	0.827927	0.407712	NA	Not DEG
chr4_46771	10.7893	3.123	6.95613	1.73928	0.969779	1.79348	0.0728969	0.176796	Not DEG
chr13_16068	1.92311	0	0.961553	3.20292	2.69173	1.18991	0.234081	NA	Not DEG
chr5_49882	0.566394	47.0386	23.8025	-6.41961	1.14613	-5.6011	2.13e-08	4.73e-07	Down
chr13_15436	1.38656	0.831695	1.10913	0.799557	1.8624	0.429315	0.667694	NA	Not DEG
chrUn0006_67742	8.2593	0	4.12965	5.30813	1.99481	2.66097	0.00779159	0.0353554	Up
chr19_35003	1.86852	1.24685	1.55769	0.652157	1.63055	0.399962	0.689185	0.769407	Not DEG
chrUn0199_78068	14.8897	21.4418	18.1657	-0.527794	0.530229	-0.995409	0.319538	0.476484	Not DEG
chr1_1936	0	2.28924	1.14462	-3.91893	2.10067	-1.86557	0.0621022	0.158831	Not DEG
ocu-miR-195-3p	14.9686	3.59059	9.27958	2.01242	0.768464	2.61875	0.00882523	0.0305601	Up
chrUn0232_78694	6.09388	0	3.04694	4.86595	1.8666	2.60685	0.00913782	0.0404165	Up
chr10_6232	3.31223	5.41642	4.36432	-0.731487	0.962932	-0.759646	0.447466	0.586184	Not DEG
chr9_60578	2.68955	0.831695	1.76062	1.78275	1.60292	1.11219	0.266056	0.418938	Not DEG
chr17_29121	3.11559	0.416543	1.76607	2.93217	2.09027	1.40277	0.160686	0.300043	Not DEG
chrUn0258_79050	2.71513	0	1.35757	3.70203	2.4343	1.52078	0.128316	0.259573	Not DEG
chrUn0006_67593	3.65299	1.56255	2.60777	1.2414	1.45816	0.851344	0.394578	0.548406	Not DEG
chrUn0028_70687	12.8519	2.80801	7.82993	2.24857	0.864217	2.60186	0.00927209	0.0404165	Up
chr8_59180	1.38656	0.416543	0.901553	1.76508	2.14319	0.823575	0.410181	NA	Not DEG
chr12_10566	0.821874	21.124	10.9729	-4.68639	1.04574	-4.48143	7.41e-06	0.000115887	Down
chrUn0021_69859	0.282771	0	0.141385	0.493128	4.08047	0.120851	0.903809	NA	Not DEG
chrUn0006_67835	3.0559	0.831695	1.94379	1.95399	1.63038	1.19849	0.230726	0.375932	Not DEG
chr10_6368	12.7482	8.22581	10.487	0.627664	0.768028	0.817241	0.413791	0.563289	Not DEG
chrUn0010_68328	2.74583	2.18701	2.46642	0.307968	1.18507	0.259874	0.794961	0.860188	Not DEG
chr1_3679	1.35842	8.4261	4.89226	-2.62135	1.02862	-2.54841	0.0108215	0.043082	Down
chr15_24138	11.5199	1.66824	6.59406	2.68739	1.03796	2.58911	0.00962246	0.0404165	Up
chrUn0034_71259	3.17066	10.1938	6.68222	-1.66601	0.9373	-1.77746	0.0754925	0.182045	Not DEG
chrUn0137_76742	8.63247	4.16333	6.3979	1.06241	0.82603	1.28616	0.198387	0.341233	Not DEG
chr1_5619	6.31269	0.415152	3.36392	3.95549	1.52881	2.5873	0.00967315	0.0404165	Up
chrUn0043_72035	4.61521	1.041	2.82811	2.08291	1.3209	1.57689	0.114821	0.241067	Not DEG
chrX_65629	105.187	612.603	358.895	-2.5417	0.429604	-5.91639	3.29e-09	7.72e-08	Down
chrUn0002_66802	0.254627	0	0.127313	0.493128	4.08047	0.120851	0.903809	NA	Not DEG
chrX_66338	0.821021	10.8308	5.82589	-3.72493	1.16982	-3.1842	0.00145157	0.00850779	Down
chr7_54567	7.95729	0.729468	4.34338	3.41668	1.33115	2.56672	0.0102664	0.0424748	Up
chr4_47354	2.43577	0	1.21789	3.54644	2.1009	1.68806	0.0914006	0.207371	Not DEG
chrUn0015_68791	1.38742	0.416543	0.901979	1.76549	2.10218	0.839837	0.401	NA	Not DEG
chr12_13046	1.64119	0	0.820595	2.97464	2.33385	1.27457	0.202462	NA	Not DEG
chr4_46745	2.71769	2.9137	2.81569	-0.114301	1.12323	-0.10176	0.918947	0.934963	Not DEG
chr18_30501	25.5446	27.361	26.4528	-0.0927984	0.519934	-0.178481	0.858345	0.907824	Not DEG
chr13_16550	8.32364	3.123	5.72332	1.36823	1.03278	1.32481	0.185235	0.331148	Not DEG
chr4_48731	9.88125	1.35532	5.61828	2.77057	1.08195	2.56071	0.0104459	0.0427979	Up
chr20_40339	0.849165	0.312925	0.581045	1.05256	2.72004	0.386964	0.698783	NA	Not DEG
chrUn0413_80463	9.67704	500.063	254.87	-5.67729	0.670433	-8.4681	2.49e-17	1.5e-15	Down
chrUn0097_75257	1.64289	0.728077	1.18549	1.1508	1.7906	0.642687	0.520427	0.645942	Not DEG
chrUn0025_70330	119.473	75.2736	97.3731	0.665659	0.44912	1.48214	0.138303	0.267724	Not DEG
chr12_13104	2.17859	8.84888	5.51373	-2.02601	0.930431	-2.17749	0.0294438	0.0875021	Down
chr9_60643	51.0842	532.976	292.03	-3.38181	0.390507	-8.66006	4.72e-18	4.97e-16	Down
chr3_42856	0.53825	0	0.269125	1.3693	4.03964	0.338965	0.734636	NA	Not DEG
chr16_26497	6.45559	0.312925	3.38426	3.99229	1.56399	2.55262	0.0106915	0.043082	Up
chrUn0242_78838	2.46392	1.14601	1.80496	1.11675	1.50817	0.740471	0.459014	0.596012	Not DEG
chrUn0033_71131	543.188	7254.95	3899.07	-3.73931	0.439892	-8.50051	1.89e-17	1.5e-15	Down
chr9_61296	2.37778	6.76617	4.57197	-1.5071	1.07798	-1.39807	0.162091	0.301332	Not DEG
chr19_34802	0.254627	0.831695	0.543161	-1.466	2.80295	-0.523019	0.600961	NA	Not DEG
chrUn0025_70356	0.254627	6.24743	3.25103	-4.4013	1.66495	-2.64351	0.00820519	0.0368361	Down
chr13_16036	1.07479	0.312925	0.69386	1.4068	2.55271	0.551098	0.581566	NA	Not DEG
chrUn0065_73766	1.10464	0.728077	0.916361	0.575909	1.93134	0.298192	0.765556	NA	Not DEG
chr7_52557	2.80468	0	1.40234	3.74325	2.07014	1.80821	0.0705734	0.174164	Not DEG
chr9_63108	0.537397	6.76342	3.65041	-3.62196	1.44549	-2.5057	0.0122208	0.0451235	Down
chr9_62175	18.5171	23.2999	20.9085	-0.330102	0.578422	-0.570694	0.568207	0.691015	Not DEG
chr14_21220	4.24753	1.56116	2.90435	1.45841	1.4822	0.983952	0.325139	0.479751	Not DEG
chr7_54752	1.64204	3.01871	2.33037	-0.876448	1.20717	-0.726035	0.467817	0.60246	Not DEG
ocu-miR-30c-3p	43.6777	20.1682	31.9229	1.15365	0.454129	2.54035	0.0110741	0.0356925	Up
chr4_46218	2.43492	0	1.21746	3.54619	2.03065	1.74633	0.080753	0.187865	Not DEG
chrUn0020_69731	1.38827	0	0.694134	2.72992	2.49704	1.09326	0.27428	NA	Not DEG
chr2_37574	0.283624	0.625849	0.454737	-1.14534	3.44256	-0.3327	0.739361	NA	Not DEG
chrUn0119_76130	0.282771	5.5124	2.89758	-4.21631	1.62219	-2.59915	0.00934554	0.0404165	Down
chrUn0285_79319	0.566394	0.728077	0.647235	-0.39631	2.36744	-0.1674	0.867055	NA	Not DEG
chr13_18588	0	4.37195	2.18598	-4.84501	1.86971	-2.59131	0.009561	0.0404165	Down
chr19_35601	2.74498	0	1.37249	3.71598	1.98525	1.8718	0.0612345	0.157567	Not DEG
chr12_11203	1.35842	0	0.679209	2.70337	2.45689	1.10032	0.271192	NA	Not DEG
chr4_46391	1.35927	0.416543	0.887907	1.74279	2.10412	0.828272	0.407516	NA	Not DEG
chr9_60305	3.85218	4.26277	4.05748	-0.133791	1.0178	-0.131451	0.895418	0.933004	Not DEG
chrUn0078_74367	3.28323	44.102	23.6926	-3.74263	0.708003	-5.28617	1.25e-07	2.51e-06	Down
chr9_62435	1.33027	0	0.665137	2.67785	2.51409	1.06514	0.286814	NA	Not DEG
chrUn0026_70412	0.537397	3.95124	2.24432	-2.84608	1.56281	-1.82113	0.0685865	0.171263	Not DEG
chr8_57998	1.33113	0.415152	0.87314	1.71744	2.40709	0.713493	0.475541	NA	Not DEG
chr9_60734	2.94503	0	1.47251	3.82227	2.02076	1.8915	0.0585576	0.152539	Not DEG
chr8_59696	0.254627	0	0.127313	0.493128	4.08047	0.120851	0.903809	NA	Not DEG
ocu-miR-652-5p	34.3136	13.8529	24.0833	1.28646	0.507691	2.53395	0.0112786	0.0360742	Up
chr7_51702	3.25509	0.831695	2.04339	2.06108	1.52927	1.34775	0.17774	0.319175	Not DEG
chr19_33504	2.37693	0.312925	1.34493	2.55606	1.95221	1.30932	0.190427	0.334834	Not DEG
chr13_18360	2.20929	1.56116	1.88523	0.522373	1.37495	0.379921	0.704004	0.781808	Not DEG
chrUn0185_77788	5.23496	11.7619	8.49843	-1.14953	0.893821	-1.28609	0.198412	0.341233	Not DEG
chr14_19702	0.76388	2.07993	1.42191	-1.39136	2.14999	-0.647147	0.517537	0.64425	Not DEG
chr18_31161	2.15044	3.7461	2.94827	-0.765654	1.42332	-0.537936	0.590621	0.698157	Not DEG
chr18_31217	1.13449	0.831695	0.983094	0.478863	2.46517	0.194252	0.845979	NA	Not DEG
chr8_58873	0.821874	3.01871	1.92029	-1.87688	1.49326	-1.25691	0.208788	0.346899	Not DEG
chrUn0099_75299	7.67281	0.728077	4.20044	3.3649	1.32901	2.53187	0.0113455	0.0442889	Up
chr17_29010	4.33244	8.11941	6.22593	-0.908345	0.809451	-1.12217	0.261788	0.413763	Not DEG
chr4_48345	0.537397	4.05553	2.29647	-2.90769	1.76013	-1.65198	0.0985394	0.220019	Not DEG
chrUn0251_78991	6.45389	5.20433	5.82911	0.31199	0.826604	0.377436	0.70585	0.781808	Not DEG
chr13_16175	1.95466	0	0.977331	3.2226	2.24719	1.43406	0.151555	NA	Not DEG
chr9_60105	5.35132	0	2.67566	4.67593	1.84894	2.52898	0.0114396	0.0442889	Up
chr14_21297	0.820168	5.20294	3.01155	-2.66939	1.32717	-2.01134	0.04429	0.123777	Down
chrUn0075_74258	0.565541	0	0.282771	1.43187	4.03409	0.354943	0.722633	NA	Not DEG
chr12_10945	1.38827	1.56116	1.47472	-0.15502	1.53302	-0.101121	0.919454	0.934963	Not DEG
chr12_10193	2.74669	0	1.37334	3.71667	1.95115	1.90486	0.0567979	0.149805	Not DEG
chrUn0082_74487	15.7073	311.123	163.415	-4.30342	0.430254	-10.0021	1.49e-23	3.15e-21	Down
chr1_1781	4.04796	1.24685	2.64741	1.78115	1.35835	1.31126	0.189769	0.334834	Not DEG
chr2_38996	1.89582	3.43108	2.66345	-0.844307	1.23296	-0.684782	0.493482	0.631059	Not DEG
chrUn0224_78509	2.15215	0	1.07607	3.36916	2.16476	1.55636	0.119622	NA	Not DEG
chr19_35113	2.46221	2.81008	2.63614	-0.220429	1.29315	-0.170459	0.864649	0.911845	Not DEG
chrUn0128_76454	7.01857	113.917	60.4677	-4.01182	0.525267	-7.63767	2.21e-14	1.04e-12	Down
chr10_6433	3.42358	6.13825	4.78091	-0.818273	1.0134	-0.807449	0.419408	0.567276	Not DEG
chr19_33654	1.10379	0.728077	0.915934	0.57517	1.93138	0.297802	0.765854	NA	Not DEG
chr9_60784	2.43321	8.53178	5.4825	-1.8072	0.947284	-1.90778	0.0564202	0.149805	Not DEG
chr17_29104	3.34122	5.51379	4.42751	-0.71173	0.981279	-0.725309	0.468263	0.60246	Not DEG
chr3_42085	0.792877	0.415152	0.604014	0.973788	2.67966	0.3634	0.716306	NA	Not DEG
chrX_65445	5.24045	7.91011	6.57528	-0.596626	0.810007	-0.736569	0.461385	0.597252	Not DEG
chr3_44116	2.37693	3.43664	2.90678	-0.509611	1.23642	-0.412168	0.680216	0.761409	Not DEG
chrUn2873_83471	7.87115	4.58055	6.22585	0.749676	0.882418	0.849571	0.395564	0.548406	Not DEG
chrUn0352_79919	9.67704	500.063	254.87	-5.67729	0.670433	-8.4681	2.49e-17	1.5e-15	Down
chrUn0196_78043	2.43492	0	1.21746	3.54619	2.03065	1.74633	0.080753	0.187865	Not DEG
chr12_12496	2.46136	1.14462	1.80299	1.11692	1.47421	0.75764	0.448667	0.586184	Not DEG
chr13_16946	1.01851	2.28646	1.65248	-1.13857	2.07878	-0.54771	0.583891	0.698023	Not DEG
chr7_53828	3.28408	0.833086	2.05858	2.06153	1.62146	1.2714	0.203585	0.345031	Not DEG
chr9_60117	8.46484	14.8877	11.6763	-0.81736	0.618006	-1.32258	0.185977	0.331148	Not DEG
chr1_4473	0.76388	3.22523	1.99456	-2.05279	1.94688	-1.0544	0.2917	0.44926	Not DEG
chr3_42861	4.98753	0	2.49377	4.57633	1.82215	2.5115	0.012022	0.0451235	Up
chr3_42404	2.94417	4.47625	3.71021	-0.596197	1.00633	-0.592445	0.553553	0.679289	Not DEG
chr19_33030	4.0744	8.95111	6.51276	-1.13459	0.827023	-1.3719	0.170095	0.312087	Not DEG
chr2_36068	2.23743	4.8914	3.56442	-1.14106	1.05915	-1.07733	0.281331	0.439178	Not DEG
chrUn0117_75973	4.1051	4.37402	4.23956	-0.107714	0.932596	-0.115499	0.90805	0.934963	Not DEG
chrUn0076_74295	18.7718	4.37748	11.5746	2.0363	0.815355	2.49744	0.0125092	0.0451235	Up
chr12_10514	1.64204	3.8504	2.74622	-1.21837	1.14813	-1.06118	0.288607	0.44635	Not DEG
chr1_5683	4.10766	2.8094	3.45853	0.582779	1.15202	0.505874	0.612945	0.71257	Not DEG
chr20_40594	3.00046	0.728077	1.86427	2.01696	1.55775	1.2948	0.195391	0.33932	Not DEG
chrUn0054_73189	1.83953	4.05693	2.94823	-1.12715	1.25386	-0.898947	0.368681	0.52385	Not DEG
chr2_39777	1.10379	0	0.551896	2.40028	2.65062	0.905552	0.365173	NA	Not DEG
chrUn0024_70264	2.97317	0.416543	1.69486	2.87327	1.77548	1.61831	0.105595	0.227808	Not DEG
chrUn0223_78500	0.76388	0	0.38194	1.88141	4.00041	0.470305	0.638137	NA	Not DEG
chrUn0894_82077	2.40507	2.18701	2.29604	0.130953	1.27251	0.102909	0.918035	0.934963	Not DEG
chr1_692	1.67019	0.312925	0.991555	2.03272	2.05621	0.988576	0.322871	NA	Not DEG
chrUn0352_79988	1.52776	42.7396	22.1337	-4.79857	3.08672	-1.55458	0.120046	0.249553	Not DEG
chr13_15008	0	0.416543	0.208271	-1.43043	4.08047	-0.350554	0.725923	NA	Not DEG
chr2_38570	1.66933	0	0.834667	2.99577	2.39609	1.25028	0.211198	NA	Not DEG
chrUn0037_71555	5.54966	3.32817	4.43892	0.779257	1.15407	0.675224	0.499533	0.633377	Not DEG
chrUn0055_73253	4.39043	0	2.19522	4.39368	1.76314	2.49197	0.0127038	0.0452768	Up
chr11_8745	4.66979	2.07993	3.37486	1.22713	1.22532	1.00147	0.316597	0.473773	Not DEG
chrUn0095_75180	8.40514	0.833086	4.61911	3.44005	1.38144	2.49019	0.0127676	0.0452768	Up
chrX_64693	2.26814	0	1.13407	3.4375	2.68272	1.28135	0.200072	0.341823	Not DEG
chr3_44209	4.61521	2.60355	3.60938	0.823086	1.04026	0.791233	0.428808	0.576296	Not DEG
chrX_64420	0.850871	0.416543	0.633707	1.05792	3.16774	0.333968	0.738404	NA	Not DEG
chrUn0229_78599	1.95381	0.312925	1.13337	2.25854	1.99114	1.1343	0.25667	NA	Not DEG
chr13_16174	1.64204	2.70439	2.17322	-0.705227	1.24818	-0.565004	0.572071	0.691015	Not DEG
chr8_58878	1.10294	17.17	9.13645	-3.97125	1.011	-3.92804	8.56e-05	0.0010039	Down
chr20_41026	4.30344	0	2.15172	4.36882	1.7602	2.482	0.0130646	0.0459438	Up
chr8_59868	1.35842	0.416543	0.887481	1.74211	2.10419	0.827927	0.407712	NA	Not DEG
chrUn0243_78854	2.23573	0.625849	1.43079	1.69702	1.89291	0.896515	0.369978	0.523929	Not DEG
chr2_36509	6.2871	1.56116	3.92413	2.04356	1.12716	1.81301	0.0698299	0.173342	Not DEG
chrUn0151_77177	1.92481	0.312925	1.11887	2.24105	1.95077	1.14881	0.250636	NA	Not DEG
chr2_37709	8.3804	6.04298	7.21169	0.476231	1.01933	0.467202	0.640355	0.73233	Not DEG
chr3_43223	0.537397	0	0.268699	1.36734	4.03982	0.338465	0.735013	NA	Not DEG
chrUn0050_72581	1.10294	2.08339	1.59317	-0.953777	1.63763	-0.582412	0.560289	0.68451	Not DEG
chrUn0105_75515	33.9745	60.2796	47.127	-0.824761	0.52786	-1.56246	0.11818	0.24689	Not DEG
chr15_24796	8.41025	1.04239	4.72632	2.94038	1.20395	2.44229	0.0145946	0.050483	Up
chr12_12391	1.0475	25.3791	13.2133	-4.55123	0.985021	-4.62044	3.83e-06	6.22e-05	Down
chr1_652	4.04796	0	2.02398	4.27997	1.76364	2.42678	0.0152334	0.0510996	Up
chr1_5341	5.86228	4.16333	5.0128	0.491292	0.939011	0.523202	0.600834	0.70236	Not DEG
chrUn0070_74051	1.64289	0.312925	0.97791	2.01385	2.05757	0.978753	0.327702	NA	Not DEG
chr14_22038	1.10379	3.53955	2.32167	-1.71168	1.34278	-1.27472	0.202407	0.344418	Not DEG
chrUn0002_66979	0.537397	10.7153	5.62637	-4.29379	1.29601	-3.31308	0.000922743	0.00628061	Down
chrUn0286_79327	1.38656	0	0.693281	2.72843	2.49753	1.09245	0.274634	NA	Not DEG
chrUn0733_81782	1.92481	1.14323	1.53402	0.75961	1.58066	0.480565	0.630826	0.728434	Not DEG
chr17_30218	8.91524	193.532	101.224	-4.43279	0.530013	-8.36356	6.09e-17	3.21e-15	Down
chrUn0124_76251	11.554	5.09447	8.32423	1.20497	0.796244	1.51331	0.1302	0.259573	Not DEG
chr7_52405	1.07479	0.415152	0.744973	1.40698	2.50595	0.561456	0.574487	NA	Not DEG
chr9_60300	0.76388	0	0.38194	1.88141	4.00041	0.470305	0.638137	NA	Not DEG
chrUn0033_71128	7.4434	422.495	214.969	-5.81086	0.545092	-10.6603	1.56e-26	6.59e-24	Down
chr6_50675	4.16139	0	2.0807	4.3142	1.77978	2.42401	0.0153503	0.0510996	Up
chr3_42824	4.16139	0	2.0807	4.3142	1.77978	2.42401	0.0153503	0.0510996	Up
chrUn0112_75690	0.566394	9.56725	5.06682	-4.10187	1.37186	-2.99001	0.00278968	0.0150929	Down
chrUn0114_75875	11.1783	10.408	10.7931	0.114827	0.69479	0.165269	0.868733	0.911953	Not DEG
chrUn0017_69112	3.28494	1.24685	2.26589	1.47113	1.41461	1.03995	0.298361	0.45415	Not DEG
chr19_35460	0.821021	0	0.41051	1.97519	2.91341	0.677966	0.497793	NA	Not DEG
chr9_60714	1.92481	0.831695	1.37825	1.2864	1.6973	0.757909	0.448505	0.586184	Not DEG
chrUn0113_75722	5.06647	3.64316	4.35482	0.468703	0.978403	0.479049	0.631904	0.728434	Not DEG
chr12_13252	0.792024	0	0.396012	1.9297	3.53155	0.546418	0.584779	NA	Not DEG
chrUn0681_81602	0	0.416543	0.208271	-1.43043	4.08047	-0.350554	0.725923	NA	Not DEG
chr17_29106	4.07781	0	2.03891	4.28899	1.77132	2.42135	0.0154632	0.0510996	Up
chr5_50209	2.34878	3.54094	2.94486	-0.595052	1.25212	-0.475236	0.634619	0.728434	Not DEG
chrUn0121_76180	4.6425	9.4803	7.0614	-1.03879	0.868417	-1.19619	0.231622	0.37594	Not DEG
chr18_30624	0.537397	7.49357	4.01548	-3.78448	1.3518	-2.79959	0.00511682	0.024424	Down
chr16_26149	3.31052	0.938774	2.12465	1.69237	1.63011	1.0382	0.299179	0.45415	Not DEG
chr7_56544	0.53825	2.49994	1.51909	-2.22295	1.70319	-1.30517	0.191836	0.335912	Not DEG
chrUn0078_74365	6.03162	1.14601	3.58882	2.4119	1.25404	1.92331	0.0544416	0.14646	Not DEG
chr6_50681	5.71644	0.416543	3.06649	3.81434	1.57585	2.4205	0.0154994	0.0510996	Up
chr5_49949	1.27313	8.11039	4.69176	-2.6255	1.34596	-1.95065	0.0510992	0.140025	Not DEG
chr12_12453	4.61521	5.62433	5.11977	-0.312473	0.901246	-0.346712	0.728808	0.803021	Not DEG
chr5_50054	2.46392	0.831695	1.64781	1.64906	1.62357	1.0157	0.309773	0.466872	Not DEG
chrUn1238_82973	2.49121	0	1.2456	3.57419	2.02849	1.76199	0.0780706	0.185089	Not DEG
chr16_25429	16.2869	4.05693	10.1719	1.99306	0.829769	2.40194	0.0163083	0.0533497	Up
chrUn0244_78878	3.34122	3.12093	3.23108	0.111689	1.08956	0.102508	0.918353	0.934963	Not DEG
chr13_17120	0.537397	0.415152	0.476275	0.408541	2.88569	0.141575	0.887416	NA	Not DEG
chr8_57949	2.20588	0	1.10294	3.40042	2.60923	1.30323	0.192498	NA	Not DEG
chr7_51292	0.76388	0	0.38194	1.88141	4.00041	0.470305	0.638137	NA	Not DEG
chr18_31521	3.82319	5.41295	4.61807	-0.487749	0.939596	-0.519104	0.603688	0.703747	Not DEG
chr9_60289	1.6139	0	0.806949	2.95418	2.33897	1.26303	0.20658	NA	Not DEG
chrUn0199_78064	1.04665	0.625849	0.83625	0.66195	2.46191	0.268876	0.788025	NA	Not DEG
chr15_24811	31.5357	18.6331	25.0844	0.754557	0.537663	1.4034	0.160497	0.300043	Not DEG
chr8_58569	7.19	1.87548	4.53274	1.93636	1.11828	1.73155	0.0833537	0.19117	Not DEG
chr12_13765	1.86852	6.7662	4.31736	-1.82658	1.13808	-1.60496	0.108502	0.228939	Not DEG
chrUn0474_80991	0.76388	3.11815	1.94102	-1.97779	1.7477	-1.13165	0.257781	0.408961	Not DEG
chrUn0835_82000	0.283624	2.1884	1.23601	-2.9039	2.20464	-1.31718	0.18778	0.332954	Not DEG
chr2_39776	131.679	178.366	155.023	-0.438944	0.577471	-0.760114	0.447186	0.586184	Not DEG
chrUn0044_72047	0.792877	0.416543	0.60471	0.973794	2.67885	0.363512	0.716222	NA	Not DEG
chr13_18427	8.43584	1.45754	4.94669	2.50719	1.05071	2.38619	0.0170242	0.055263	Up
chr1_348	4.86728	1.55838	3.21283	1.67199	1.28754	1.2986	0.194082	0.338441	Not DEG
chr3_45714	22.8189	6.56032	14.6896	1.75798	0.748653	2.3482	0.0188646	0.0607698	Up
chr12_13012	0	0.416543	0.208271	-1.43043	4.08047	-0.350554	0.725923	NA	Not DEG
chrUn0208_78246	1.6139	0.830304	1.2221	1.02511	1.93532	0.529688	0.596328	0.700976	Not DEG
ocu-miR-193b-5p	31.6797	11.7213	21.7005	1.42382	0.609263	2.33695	0.0194419	0.0561803	Up
chr10_7290	12.2232	12.9079	12.5656	-0.0730744	0.704819	-0.103678	0.917425	0.934963	Not DEG
chrUn0088_74723	0.537397	0	0.268699	1.36734	4.03982	0.338465	0.735013	NA	Not DEG
chr13_18279	5.55222	0.416543	2.98438	3.76798	1.61568	2.33213	0.0196937	0.0624869	Up
chr15_23410	4.19124	1.77186	2.98155	1.20104	1.28808	0.932429	0.351115	0.508826	Not DEG
chrUn0197_78045	3.56771	1.66685	2.61728	1.02106	1.30323	0.783482	0.433344	0.578874	Not DEG
chr4_48685	14.3864	11.7529	13.0697	0.309	0.68931	0.448274	0.653955	0.743041	Not DEG
chr16_27047	3.84963	0.416543	2.13308	3.24134	1.67216	1.93841	0.0525733	0.143135	Not DEG
chr9_61315	0.282771	7.49635	3.88956	-4.67331	1.52472	-3.06502	0.00217656	0.0119287	Down
chrUn0055_73298	2.46221	0.728077	1.59514	1.73222	1.63284	1.06086	0.288753	0.44635	Not DEG
chr8_59889	5.37909	3.32261	4.35085	0.735479	1.26586	0.581011	0.561233	0.68451	Not DEG
chr3_43190	0.537397	4.05553	2.29647	-2.90769	1.76013	-1.65198	0.0985394	0.220019	Not DEG
chrUn0007_67991	0.53825	3.32885	1.93355	-2.62099	1.62306	-1.61484	0.106345	0.227808	Not DEG
chr7_51241	5.20804	0.416543	2.81229	3.67827	1.58276	2.32395	0.0201279	0.0633879	Up
chrUn0697_81626	1.61305	0.416543	1.01479	1.99322	2.03739	0.978322	0.327915	NA	Not DEG
chrUn0352_80027	40.6581	1259.04	649.847	-4.94968	0.675762	-7.3246	2.4e-13	8.43e-12	Down
chr9_60879	0.792877	0	0.396439	1.93105	3.53049	0.546963	0.584404	NA	Not DEG
chr1_4400	1.92652	0	0.963259	3.20462	2.25057	1.42391	0.154471	NA	Not DEG
chrUn0095_75172	3.1681	1.97631	2.57221	0.715003	1.44372	0.49525	0.620424	0.719283	Not DEG
chr12_13485	1.35927	0	0.679636	2.70412	2.45665	1.10074	0.271012	NA	Not DEG
chrUn0416_80581	3537.09	10470.2	7003.63	-1.56568	0.553156	-2.83045	0.00464827	0.022809	Down
chrUn0911_82102	7.67196	1.14323	4.40759	2.76132	1.19298	2.31464	0.0206327	0.0644964	Up
chr14_22115	0.254627	11.2424	5.74852	-5.2661	1.44726	-3.63867	0.000274046	0.00240932	Down
chrUn0034_71283	0.537397	1.24685	0.892122	-1.16457	2.17883	-0.534496	0.592999	NA	Not DEG
chr19_35229	256.003	8382.15	4319.08	-5.0326	0.666517	-7.55059	4.33e-14	1.83e-12	Down
chr7_53854	2715.94	2350.89	2533.41	0.208407	0.492983	0.422748	0.672479	0.756763	Not DEG
chr13_16102	3.31393	2.39286	2.8534	0.501854	1.17535	0.426984	0.669391	0.755303	Not DEG
chrUn0016_68844	0.821021	0	0.41051	1.97519	2.91341	0.677966	0.497793	NA	Not DEG
chr13_14013	1.38827	0	0.694134	2.72992	2.49704	1.09326	0.27428	NA	Not DEG
chr15_24198	0.254627	0.833086	0.543856	-1.47855	3.29682	-0.448477	0.653809	NA	Not DEG
chr19_33526	0.565541	4.47347	2.5195	-3.0153	1.59332	-1.89246	0.0584298	0.152539	Not DEG
chr7_54436	3.56856	0	1.78428	4.09451	1.83304	2.23372	0.0255015	0.078552	Up
chrUn0329_79762	9.65221	2.18562	5.91891	2.11673	0.954729	2.21711	0.0266159	0.080805	Up
chr4_46647	0	6.55896	3.27948	-5.43615	1.65912	-3.27653	0.0010509	0.00682278	Down
chr17_27583	0.282771	1.76908	1.02592	-2.60625	2.30313	-1.13162	0.257796	NA	Not DEG
chrUn0027_70580	2.74498	3.01453	2.87976	-0.134959	1.29437	-0.104266	0.916959	0.934963	Not DEG
chr4_48417	6.31269	3.74539	5.02904	0.750675	0.88666	0.846633	0.3972	0.548406	Not DEG
chr2_36259	1.10379	1.35393	1.22886	-0.352951	1.73262	-0.20371	0.83858	0.889148	Not DEG
chrUn1074_82285	2.18115	0	1.09057	3.38567	2.16234	1.56574	0.11741	NA	Not DEG
chr14_18894	0.254627	9.46224	4.85844	-4.99804	1.51329	-3.30278	0.000957326	0.00641256	Down
chr7_51436	1.04665	52.1219	26.5843	-5.58915	0.909625	-6.14446	8.02e-10	1.99e-08	Down
chr9_61488	1.32942	1.66617	1.4978	-0.290363	2.14545	-0.135339	0.892344	0.932102	Not DEG
chr14_21822	17.0325	21.6455	19.339	-0.340561	0.649301	-0.524504	0.599928	0.70236	Not DEG
chrUn0100_75314	2.66055	1.14462	1.90258	1.2403	1.43249	0.865831	0.386583	0.541986	Not DEG
chrUn0519_81118	1.64204	1.45615	1.5491	0.155114	1.52984	0.101392	0.919239	0.934963	Not DEG
chr1_4853	2.74669	35.0528	18.8997	-3.67211	0.722596	-5.08182	3.74e-07	7.17e-06	Down
chr11_8631	4.61351	2.70717	3.66034	0.79081	1.06079	0.745489	0.455976	0.593895	Not DEG
chr13_18194	0.565541	0	0.282771	1.43187	4.03409	0.354943	0.722633	NA	Not DEG
ocu-miR-365-5p	22.3126	8.00925	15.1609	1.48431	0.673744	2.20308	0.0275893	0.0742743	Up
chr21_41380	0.254627	6.55479	3.40471	-4.47165	1.5493	-2.88624	0.0038988	0.0200645	Down
chrX_65145	3.96097	118.193	61.0769	-4.87378	0.656306	-7.42609	1.12e-13	4.29e-12	Down
chr9_60819	0.821021	5.61948	3.22025	-2.77745	1.24305	-2.23438	0.0254584	0.078552	Down
chr3_43724	2.17944	0.625849	1.40264	1.6568	1.80184	0.919505	0.357832	0.515375	Not DEG
chrUn0013_68598	3.37278	1.35393	2.36335	1.25194	1.54498	0.810328	0.417752	0.566853	Not DEG
chr17_28771	2.71684	0.312925	1.51488	2.74182	1.81213	1.51303	0.130271	0.259573	Not DEG
chr13_16393	4.61095	1.24963	2.93029	1.94345	1.61551	1.203	0.228977	0.374528	Not DEG
chrX_66291	1.89752	5.51864	3.70808	-1.54298	1.05485	-1.46275	0.143536	0.272847	Not DEG
chr11_7443	0.282771	18.6352	9.45898	-5.98427	1.38811	-4.31108	1.62e-05	0.000236402	Down
chr20_40370	3.06016	1.76908	2.41462	0.752913	1.39489	0.539767	0.589358	0.698157	Not DEG
chr12_9464	1.95466	0.312925	1.13379	2.25919	2.00872	1.12469	0.260721	NA	Not DEG
chr3_44400	0.283624	0	0.141812	0.493128	4.08047	0.120851	0.903809	NA	Not DEG
chr3_42568	8.23324	2.49994	5.36659	1.68667	1.03365	1.63177	0.102729	0.226972	Not DEG
chr1_2365	2.52276	0	1.26138	3.59096	2.22863	1.61129	0.107117	0.227808	Not DEG
chr4_49130	0.850871	0.312925	0.581898	1.05833	3.24967	0.325674	0.744671	NA	Not DEG
chrUn0214_78358	0.283624	0	0.141812	0.493128	4.08047	0.120851	0.903809	NA	Not DEG
chr17_30229	2.182	0	1.091	3.38607	2.57779	1.31356	0.188995	NA	Not DEG
chrUn0007_67865	1.86938	0	0.934689	3.16597	2.67561	1.18327	0.236701	NA	Not DEG
chr12_13337	21.0066	15.9238	18.4652	0.405261	0.517397	0.783268	0.433469	0.578874	Not DEG
chr3_45781	0.792877	0	0.396439	1.93105	3.53049	0.546963	0.584404	NA	Not DEG
chr1_1939	2.17944	0	1.08972	3.38475	2.09163	1.61823	0.105612	NA	Not DEG
chr11_9011	2.182	0	1.091	3.38607	2.57779	1.31356	0.188995	NA	Not DEG
chrUn0025_70334	1.33113	1.04239	1.18676	0.322787	1.91968	0.168146	0.866469	0.911845	Not DEG
chr1_2108	3.93662	0	1.96831	4.2325	1.92833	2.1949	0.0281707	0.0843123	Up
chr1_227	4.72949	2.81286	3.77118	0.705941	1.07296	0.657935	0.51058	0.639635	Not DEG
chr1_3772	0.537397	0	0.268699	1.36734	4.03982	0.338465	0.735013	NA	Not DEG
chrUn0048_72306	9.12078	7.17857	8.14967	0.366886	0.834133	0.439841	0.660052	0.746761	Not DEG
chr13_17089	1.89752	0	0.948761	3.18596	2.23388	1.4262	0.153811	NA	Not DEG
chr1_216	0	3.95887	1.97944	-4.72328	1.88544	-2.50513	0.0122405	0.0451235	Down
ocu-miR-421-5p	15.4329	4.22739	9.83015	1.72713	0.786972	2.19465	0.0281884	0.0742826	Up
chr1_3892	1.83953	0.312925	1.07623	2.18814	2.08013	1.05193	0.292833	NA	Not DEG
chr14_19855	0.509254	0	0.254627	1.3006	4.04601	0.321452	0.747868	NA	Not DEG
chrUn0086_74668	1.30213	9.37043	5.33628	-2.81104	1.11912	-2.51182	0.0120109	0.0451235	Down
chrUn0285_79324	0.849165	25.8047	13.3269	-4.96448	1.02636	-4.837	1.32e-06	2.42e-05	Down
chr19_34768	2.23658	0	1.11829	3.41684	2.15799	1.58335	0.113342	NA	Not DEG
chrUn0026_70442	3.54042	1.14462	2.34252	1.64447	1.35252	1.21586	0.224039	0.367877	Not DEG
chr13_18678	6.37409	7.28009	6.82709	-0.188462	0.85818	-0.219607	0.826177	0.884891	Not DEG
chr13_17048	2.43492	0	1.21746	3.54619	2.03065	1.74633	0.080753	0.187865	Not DEG
chr20_40710	0.283624	1.66824	0.975933	-2.53737	2.38272	-1.06491	0.286918	NA	Not DEG
chr18_31985	15.2603	9.26125	12.2608	0.714809	0.620792	1.15145	0.249549	0.3989	Not DEG
chr14_19341	1.89496	0	0.947481	3.18367	2.66918	1.19275	0.232966	NA	Not DEG
chr14_20246	2.1223	0.415152	1.26873	2.39212	1.96202	1.21921	0.222763	0.367211	Not DEG
chrUn0025_70276	2.1513	0.312925	1.23211	2.4082	1.9088	1.26163	0.207081	0.346899	Not DEG
chr8_58129	2.12315	1.14323	1.63319	0.913231	1.6144	0.56568	0.571612	0.691015	Not DEG
chr4_47815	0.53825	0	0.269125	1.3693	4.03964	0.338965	0.734636	NA	Not DEG
chr10_6650	3.31308	0	1.65654	3.98609	1.86108	2.14182	0.0322079	0.094387	Up
chr1_5346	17.2133	29.7559	23.4846	-0.784507	0.487128	-1.61047	0.107294	0.227808	Not DEG
chr21_41495	3.31308	0	1.65654	3.98609	1.86108	2.14182	0.0322079	0.094387	Up
chr8_57672	3.02775	1.87409	2.45092	0.688897	1.24452	0.553545	0.57989	0.69719	Not DEG
chrUn0027_70633	1.0475	0	0.523752	2.33392	3.23691	0.721033	0.470889	NA	Not DEG
chr4_49173	2.20844	0	1.10422	3.40087	2.08972	1.62743	0.103645	NA	Not DEG
chr16_27339	3.31137	1.14462	2.228	1.54322	1.35753	1.13678	0.255629	0.407076	Not DEG
chr16_27190	20.3831	24.0426	22.2128	-0.230621	0.504723	-0.456925	0.647725	0.738756	Not DEG
chr7_53285	3.28494	0	1.64247	3.9756	1.86066	2.13665	0.0326261	0.0949533	Up
chrUn0044_72046	0.821874	3.12232	1.9721	-1.91328	1.51385	-1.26384	0.206286	0.346899	Not DEG
chrUn0009_68215	5.80429	1.04239	3.42334	2.40509	1.27344	1.88866	0.058938	0.152588	Not DEG
chr17_28151	20.949	14.8835	17.9163	0.487317	0.547951	0.889345	0.373818	0.527596	Not DEG
chr13_14634	0.848312	0	0.424156	2.01871	3.992	0.505688	0.613076	NA	Not DEG
chrUn0026_70522	3.28408	1.2517	2.26789	1.27926	1.52019	0.841512	0.400061	0.549818	Not DEG
chr7_52744	0.53825	3.64316	2.09071	-2.75625	1.55337	-1.77437	0.0760017	0.182231	Not DEG
chr7_53995	0.282771	5.82671	3.05474	-4.29964	1.58781	-2.7079	0.00677109	0.0310587	Down
chrUn0096_75198	4.69964	4.99363	4.84664	-0.0803966	0.889697	-0.090364	0.927998	0.941383	Not DEG
chr13_18519	1.95466	2.18562	2.07014	-0.187514	1.32529	-0.141489	0.887484	0.929325	Not DEG
chrUn0482_81014	1.64119	0	0.820595	2.97464	2.33385	1.27457	0.202462	NA	Not DEG
chr13_17832	0.254627	0.312925	0.283776	-0.468645	4.00917	-0.116893	0.906945	NA	Not DEG
chr7_54371	1.13449	0.831695	0.983094	0.478863	2.46517	0.194252	0.845979	NA	Not DEG
chr12_13030	3.79248	3.84901	3.82075	-0.00297446	0.979315	-0.00303729	0.997577	0.997577	Not DEG
chr6_50771	0.254627	1.66339	0.959008	-2.47405	2.37941	-1.03977	0.298445	NA	Not DEG
chrUn0484_81015	1.38742	0.415152	0.901284	1.76549	2.10252	0.839705	0.401074	NA	Not DEG
chr10_6813	1.5559	2.28924	1.92257	-0.526798	1.51525	-0.347663	0.728093	0.803021	Not DEG
chr4_48473	11.1561	3.43386	7.29497	1.7145	0.813385	2.10786	0.035043	0.1006	Up
chrUn0068_73954	3.48242	3.32885	3.40564	0.0660627	1.09635	0.0602569	0.951951	0.956484	Not DEG
chr7_52293	0.509254	102.044	51.2768	-7.55545	1.15773	-6.52607	6.75e-11	1.9e-09	Down
chr9_62310	0.254627	14.5651	7.40984	-5.62177	1.43091	-3.9288	8.54e-05	0.0010039	Down
chrUn0020_69725	1.10464	2.80801	1.95633	-1.32407	1.40881	-0.939852	0.347294	0.507121	Not DEG
ocu-miR-365-2-5p	8.66256	1.80646	5.23451	2.1723	1.04419	2.08038	0.0374905	0.0955241	Up
chr10_6629	0	4.37195	2.18598	-4.84501	1.86971	-2.59131	0.009561	0.0404165	Down
chrX_66299	4.44416	0.416543	2.43035	3.44635	1.66358	2.07166	0.0382976	0.1092	Up
chr21_41448	1.64289	0.833086	1.23799	1.04244	1.93496	0.538741	0.590066	0.698157	Not DEG
chr1_3607	3.5967	1.35393	2.47532	1.33327	1.34999	0.987617	0.32334	0.47877	Not DEG
chr13_16728	1.86767	2.28785	2.07776	-0.272162	1.32275	-0.205754	0.836983	0.889148	Not DEG
chr14_20368	27.5957	15.2945	21.4451	0.869894	0.586734	1.48261	0.138179	0.267724	Not DEG
chr4_48271	0.283624	0	0.141812	0.493128	4.08047	0.120851	0.903809	NA	Not DEG
chrUn0004_67272	27.208	25.1899	26.199	0.10503	0.469008	0.223941	0.822804	0.883519	Not DEG
chr21_41657	0.565541	0	0.282771	1.43187	4.03409	0.354943	0.722633	NA	Not DEG
chr8_59823	0.53825	0	0.269125	1.3693	4.03964	0.338965	0.734636	NA	Not DEG
chrUn1182_82891	67.3199	48.5078	57.9139	0.465658	0.447033	1.04166	0.297568	0.45415	Not DEG
chr18_31922	0.53825	0.312925	0.425588	0.409856	2.97476	0.137778	0.890416	NA	Not DEG
chr8_59232	0.282771	4.37195	2.32736	-3.8806	1.76167	-2.20279	0.0276092	0.0832221	Down
chr12_10464	2.6614	0.312925	1.48716	2.71706	1.89528	1.43359	0.151688	0.287051	Not DEG
chr13_16626	5.23875	4.99848	5.11861	0.0383916	0.883767	0.0434408	0.96535	0.967643	Not DEG
chr9_60134	8.43584	5.82115	7.1285	0.55267	0.841322	0.656906	0.511241	0.639635	Not DEG
chr16_26609	26.61	15.0984	20.8542	0.808618	0.535785	1.50922	0.131242	0.260019	Not DEG
chrUn0093_75090	1.38656	0.729468	1.05801	0.90111	1.87617	0.480292	0.63102	NA	Not DEG
chr10_6745	1.66848	5.51796	3.59322	-1.7227	1.37061	-1.25688	0.208797	0.346899	Not DEG
chr3_43894	3.25594	1.45754	2.35674	1.1404	1.25425	0.909229	0.363229	0.519698	Not DEG
chr1_2669	1.35757	0.415152	0.886359	1.74091	2.40318	0.72442	0.468808	NA	Not DEG
chr9_62320	0.509254	0.415152	0.462203	0.344191	3.44008	0.100053	0.920302	NA	Not DEG
chrUn0743_81811	9.19801	1.97353	5.58577	2.25892	1.10886	2.03715	0.0416347	0.117918	Up
chrX_63562	2.20844	4.78432	3.49638	-1.0962	1.08228	-1.01287	0.311124	0.46724	Not DEG
chr4_48202	0	10.0895	5.04474	-6.05611	1.50156	-4.03322	5.5e-05	0.000725546	Down
chr3_43522	6.87652	5.9324	6.40446	0.204994	0.826227	0.248109	0.80405	0.867798	Not DEG
chr16_25602	6.19926	43.7063	24.9528	-2.80458	0.595403	-4.7104	2.47e-06	4.35e-05	Down
chr15_23537	4.92357	3.22455	4.07406	0.64847	1.06539	0.608667	0.542745	0.669703	Not DEG
chrUn0007_67864	2.1513	2.70924	2.43027	-0.374696	1.27286	-0.294372	0.768474	0.842498	Not DEG
chr13_15883	9.99516	5.82879	7.91197	0.765766	0.774255	0.989035	0.322646	0.47877	Not DEG
chr19_32490	2.20844	0.830304	1.51937	1.47786	1.78284	0.828937	0.40714	0.55603	Not DEG
chr8_57942	3.02946	0	1.51473	3.85747	1.89849	2.03186	0.0421674	0.118631	Up
chr16_27142	10.4144	4.37263	7.39351	1.23316	0.811362	1.51987	0.128544	0.259573	Not DEG
chrUn0047_72278	1.61219	3.01732	2.31475	-0.893266	1.34377	-0.664745	0.506214	0.637678	Not DEG
chr2_38140	10.7321	2.08271	6.40742	2.42566	1.21421	1.99772	0.0457465	0.127007	Up
chr10_7095	0	66.5755	33.2878	-8.78607	2.5205	-3.48584	0.00049059	0.00383387	Down
chrUn0028_70660	369	473.969	421.485	-0.361809	0.536166	-0.674808	0.499798	0.633377	Not DEG
chr17_29996	7.04757	9.04987	8.04872	-0.338131	0.756743	-0.446823	0.655003	0.743041	Not DEG
chr14_22332	3.00217	0	1.50108	3.84638	1.93272	1.99013	0.0465762	0.128465	Up
ocu-miR-497-3p	8.66256	2.05353	5.35804	1.97337	0.992986	1.98731	0.0468885	0.113562	Up
