# Supplementary material for: Integrated Analysis of Transcriptome, microRNAs, and Chromatin Accessibility Revealed Potential Early B-Cell Factor1-Regulated Transcriptional Networks during the Early Development of Fetal Brown Adipose Tissues in Rabbits
Source: Cells. 2022 Aug 28;11(17):2675. doi: 10.3390/cells11172675 (PMC9454897; doi:10.3390/cells11172675)
Supplement: Supplementary file 1 [file cells-11-02675-s001.zip › cells-1832136-supplementary/Table S6.xlsx]

## Sheet: All peaks
Table S6 All consensus peaks
Genomic information of peaks			Sample CPM values
seqnames	start	end	G21_1	G21_2	G21_3	G24_1	G24_2	G24_3	G24_4
1	11513	11713	5.23432	5.45408	4.9292	8.09614	6.98871	7.01049	7.9067
1	15798	15998	1.74477	4.19545	4.27197	2.63124	2.903	3.61147	1.4874
1	30467	30667	4.18746	3.7759	7.88671	5.46489	5.16089	4.03634	4.22734
1	43476	43676	10.1197	8.81044	3.28613	5.06008	3.65563	5.09854	2.81823
1	56009	56209	6.97909	3.7759	8.54394	3.64326	3.76315	2.76171	2.66166
1	74983	75183	32.8017	51.604	30.2324	49.184	38.4917	56.0839	48.3796
1	125769	125969	46.7599	46.1499	38.7763	34.2062	33.0082	35.9022	31.0005
1	192308	192508	2.44268	1.25863	6.24365	6.2745	1.39774	5.73586	2.50509
1	192871	193071	5.93223	10.0691	6.24365	11.9418	15.0526	13.5961	15.422
1	197422	197622	3.8385	13.0059	7.5581	4.04807	1.93533	2.12439	2.27024
1	235613	235813	4.53641	3.7759	5.25781	5.46489	7.95638	9.34732	7.67184
1	330388	330588	5.93223	9.22998	4.60058	8.09614	13.9774	15.0832	18.0053
1	351977	352177	2.44268	2.09772	2.30029	6.47691	4.40826	3.61147	4.14906
1	355001	355201	5.23432	5.87362	0.657226	3.03605	3.65563	4.24878	3.28793
1	394215	394415	0.697909	4.61499	2.6289	3.64326	4.6233	4.8861	4.38391
1	453437	453637	17.7967	2.93681	5.58642	10.9298	9.56916	10.1971	10.2552
1	455999	456199	12.2134	1.67818	2.6289	15.7875	13.0098	26.13	14.5608
1	469821	470021	5.23432	2.51727	3.28613	1.61923	2.68797	4.67366	1.80053
1	477831	478031	4.18746	5.03453	0.985839	5.26249	4.51578	8.07269	3.99249
1	493493	493693	5.58328	4.61499	2.95752	2.63124	2.903	1.48707	1.25255
1	512140	512340	4.53641	4.61499	1.97168	4.45287	2.68797	2.33683	2.73994
1	536741	536941	4.53641	10.9082	6.57226	9.10815	5.59097	4.46122	5.24504
1	563218	563418	1.74477	5.45408	2.6289	2.83365	3.4406	2.33683	2.81823
1	581546	581746	2.09373	2.93681	3.94336	5.8697	3.87067	5.52342	3.05308
1	594765	594965	10.1197	2.93681	3.61474	1.21442	2.79548	4.24878	1.72225
1	610608	610808	3.8385	1.25863	4.60058	2.22644	3.33308	4.8861	2.81823
1	612259	612459	7.677	1.25863	9.85839	5.46489	3.4406	5.09854	2.9748
1	613486	613686	4.53641	4.61499	2.95752	6.47691	5.48345	7.43537	2.9748
1	618983	619183	5.23432	3.35636	4.27197	9.91777	8.27893	8.92244	10.7249
1	632136	632336	18.4946	26.8509	20.7026	42.3023	41.8247	48.2237	45.4048
1	637832	638032	17.0988	4.61499	7.22949	19.4307	19.6759	24.0056	21.6064
1	652160	652360	0.697909	5.45408	2.30029	5.06008	2.68797	2.97415	4.22734
1	655762	655962	4.88537	3.7759	1.31445	2.63124	3.01052	4.24878	1.56568
1	657148	657348	3.14059	2.51727	5.58642	5.06008	3.76315	3.61147	2.27024
1	711838	712038	2.79164	2.09772	0.985839	1.41682	3.33308	1.48707	3.13137
1	726409	726609	6.97909	1.67818	2.95752	5.46489	2.903	6.79805	1.64397
1	850065	850265	5.23432	3.35636	4.27197	5.8697	1.82782	1.91195	1.9571
1	853922	854122	5.58328	8.39089	2.30029	4.85768	2.47293	2.12439	5.08847
1	855405	855605	5.58328	5.03453	5.25781	3.44086	3.65563	3.8239	1.56568
1	899550	899750	1.74477	2.51727	2.6289	3.44086	2.79548	5.09854	1.9571
1	913527	913727	7.32805	6.29317	1.31445	4.25047	2.58045	4.03634	3.13137
1	945688	945888	7.32805	4.19545	4.27197	6.47691	4.08571	9.55976	4.69705
1	948121	948321	12.5624	16.7818	11.5015	27.1221	28.815	42.9127	26.3818
1	956406	956606	2.44268	4.61499	1.31445	4.65528	2.47293	2.12439	4.30563
1	976583	976783	6.97909	1.67818	3.28613	2.63124	4.19323	7.01049	2.11367
1	980561	980761	13.2603	6.71271	6.24365	6.88172	8.0639	12.5339	13.3083
1	984155	984355	9.77073	13.0059	12.8159	14.9779	13.5473	22.3061	17.7705
1	994131	994331	3.14059	2.93681	2.6289	4.04807	3.01052	3.61147	2.9748
1	1102239	1102439	1.39582	3.7759	1.64307	4.25047	2.68797	2.54927	0.156568
1	1103249	1103449	3.14059	3.7759	1.97168	1.41682	3.54811	2.12439	2.03539
1	1137808	1138008	4.53641	5.03453	1.97168	2.22644	2.36541	5.09854	3.20965
1	1142666	1142866	4.53641	3.35636	2.6289	1.82163	2.79548	0.849757	2.58338
1	1162565	1162765	3.8385	1.67818	4.60058	7.08412	3.87067	3.39903	2.03539
1	1167077	1167277	4.88537	5.87362	2.30029	14.1682	11.1819	18.0573	8.61125
1	1172239	1172439	2.44268	4.61499	3.94336	9.71536	5.69849	11.0468	6.96729
1	1213225	1213425	2.09373	5.03453	3.28613	4.85768	4.83834	5.31098	3.20965
1	1215940	1216140	2.09373	3.35636	4.9292	4.65528	3.4406	3.8239	2.27024
1	1246715	1246915	2.09373	0.839089	4.27197	2.42884	2.68797	3.61147	0.704557
1	1253297	1253497	4.53641	3.35636	4.9292	6.47691	8.81653	10.622	10.7249
1	1264407	1264607	1.04686	1.67818	2.6289	2.83365	2.903	1.91195	3.36622
1	1273629	1273829	4.53641	11.3277	11.5015	2.63124	3.54811	3.18659	2.89651
1	1275386	1275586	7.677	2.93681	3.61474	6.47691	3.87067	6.79805	4.22734
1	1282157	1282357	0.697909	4.19545	1.97168	2.63124	2.36541	4.24878	3.05308
1	1282665	1282865	3.14059	2.09772	4.27197	2.02403	3.33308	2.12439	3.13137
1	1336834	1337034	3.14059	3.7759	5.58642	3.23845	3.65563	2.54927	2.81823
1	1340204	1340404	4.53641	0.839089	2.95752	1.82163	2.47293	1.27463	4.77533
1	1346357	1346557	3.8385	3.35636	3.61474	5.26249	1.93533	3.61147	2.42681
1	1353218	1353418	4.88537	2.93681	1.97168	1.82163	3.11804	4.03634	3.36622
1	1353781	1353981	2.09373	5.03453	2.95752	6.0721	4.19323	8.07269	2.50509
1	1380849	1381049	1.39582	5.45408	4.27197	3.44086	2.79548	3.61147	1.9571
1	1431229	1431429	4.88537	10.4886	5.25781	8.50094	7.41878	9.98464	7.67184
1	1628185	1628385	3.14059	3.7759	1.31445	3.84566	3.65563	8.07269	4.54048
1	1633892	1634092	5.58328	5.45408	6.90088	6.0721	5.48345	5.73586	4.14906
1	1636723	1636923	4.18746	7.97135	6.24365	7.08412	1.93533	1.48707	2.19196
1	1637809	1638009	4.88537	2.93681	3.61474	5.06008	5.91352	9.55976	7.04557
1	1648180	1648380	11.1666	2.51727	3.61474	7.48893	6.77367	13.3837	10.2552
1	1651786	1651986	11.8645	1.67818	4.9292	9.91777	7.63382	12.3215	9.47238
1	1662210	1662410	11.8645	12.1668	9.85839	19.6331	26.7721	29.1042	26.6949
1	1675631	1675831	5.23432	2.09772	2.95752	9.10815	9.35412	10.1971	7.35871
1	1678817	1679017	5.93223	3.7759	2.6289	3.64326	6.23608	4.46122	6.10616
1	1687219	1687419	11.5155	0	5.58642	5.06008	5.16089	10.1971	8.3764
1	1704808	1705008	3.48955	2.51727	1.97168	6.47691	5.69849	7.86025	9.00267
1	1707237	1707437	6.97909	6.71271	8.21533	4.85768	3.01052	2.76171	2.50509
1	1724459	1724659	11.1666	0.419545	5.58642	4.45287	1.1827	1.48707	0.469705
1	1727795	1727995	1.39582	0.839089	2.95752	2.42884	4.08571	5.52342	2.81823
1	1750814	1751014	4.53641	5.03453	3.61474	6.47691	10.4293	14.2334	8.14155
1	1777558	1777758	3.48955	4.61499	1.64307	2.42884	3.54811	5.31098	3.05308
1	1808189	1808389	4.53641	2.09772	4.60058	5.46489	5.48345	5.52342	6.49758
1	1809426	1809626	9.42178	6.71271	4.60058	9.10815	6.88119	10.1971	7.43699
1	1887527	1887727	4.88537	5.45408	6.57226	2.63124	3.22556	2.12439	3.13137
1	1924883	1925083	3.48955	2.09772	5.58642	5.26249	3.22556	7.22293	2.50509
1	1927740	1927940	3.48955	3.35636	3.61474	7.89373	4.40826	4.24878	3.28793
1	1937543	1937743	2.44268	2.09772	5.58642	5.46489	3.65563	12.5339	1.09598
1	1968942	1969142	10.1197	5.45408	4.27197	12.549	7.84886	21.8812	0.704557
1	2008082	2008282	3.14059	4.61499	3.28613	6.88172	3.54811	8.28513	3.91421
1	2028377	2028577	4.88537	5.03453	5.25781	3.64326	6.23608	3.8239	4.85362
1	2096368	2096568	3.48955	7.97135	4.27197	1.61923	1.39774	0.637317	2.11367
1	2167177	2167377	1.04686	4.61499	4.9292	3.64326	3.11804	0.849757	0.782841
1	2170345	2170545	2.79164	5.45408	3.94336	4.04807	4.40826	4.67366	6.18445
1	2174671	2174871	1.74477	3.35636	2.6289	4.25047	8.92404	4.46122	10.6466
1	2196642	2196842	6.63014	2.09772	3.94336	4.45287	6.88119	5.9483	7.51528
1	2197916	2198116	4.53641	3.35636	4.27197	3.03605	3.97819	3.61147	5.08847
1	2225982	2226182	2.09373	10.9082	12.4873	2.83365	4.83834	2.97415	5.63646
1	2244432	2244632	3.48955	7.5518	4.60058	2.22644	4.30074	4.24878	3.28793
1	2245270	2245470	5.93223	2.93681	2.6289	3.03605	3.65563	3.8239	2.03539
1	2245758	2245958	8.02596	3.35636	3.94336	2.22644	3.4406	1.91195	3.67935
1	2275604	2275804	7.32805	3.35636	3.28613	6.47691	3.54811	6.16073	1.4874
1	2279107	2279307	12.2134	7.13226	6.90088	11.9418	12.5797	19.9693	19.571
1	2290064	2290264	6.63014	7.13226	8.87255	2.63124	3.97819	4.03634	5.79303
1	2309439	2309639	3.48955	10.9082	1.31445	3.03605	3.4406	1.48707	2.9748
1	2348795	2348995	3.48955	13.0059	5.58642	1.61923	3.4406	2.12439	3.4445
1	2350425	2350625	5.23432	5.03453	10.5156	2.42884	3.33308	4.46122	1.01769
1	2353479	2353679	6.97909	4.19545	3.94336	4.85768	4.30074	3.39903	3.52279
1	2391600	2391800	5.58328	11.3277	3.61474	4.45287	6.23608	7.86025	4.85362
1	2429453	2429653	4.18746	4.61499	2.95752	5.06008	10.1067	5.9483	11.1163
1	2475766	2475966	3.8385	9.64952	6.90088	1.21442	1.29022	2.54927	1.9571
1	2497889	2498089	4.53641	5.45408	3.61474	17.0019	16.9879	14.8707	17.2225
1	2570550	2570750	4.18746	13.0059	8.87255	4.04807	1.82782	1.27463	1.01769
1	2582619	2582819	8.37491	2.93681	3.61474	6.47691	5.05337	7.01049	9.8638
1	2601453	2601653	1.39582	1.25863	3.61474	1.61923	3.33308	2.33683	3.13137
1	2633443	2633643	5.93223	10.4886	7.5581	1.82163	0.645112	0.424878	0.234852
1	2641584	2641784	9.77073	3.7759	6.57226	6.0721	5.59097	7.43537	6.49758
1	2646799	2646999	10.4686	9.64952	5.58642	9.71536	9.03156	9.7722	8.68954
1	2656496	2656696	3.48955	2.51727	3.28613	4.85768	3.01052	2.76171	1.9571
1	2657560	2657760	4.18746	4.19545	4.9292	5.46489	3.87067	5.52342	5.32332
1	2667448	2667648	4.53641	0.839089	2.30029	2.02403	3.01052	4.67366	2.73994
1	2678424	2678624	19.1925	2.51727	8.54394	12.1442	14.6225	14.4459	11.5861
1	2688719	2688919	5.23432	7.13226	3.94336	4.25047	3.4406	1.48707	3.91421
1	2690705	2690905	5.58328	5.45408	4.60058	4.45287	2.58045	1.91195	1.40911
1	2695599	2695799	9.07282	4.61499	6.57226	1.41682	0	1.0622	0.156568
1	2697992	2698192	4.53641	3.35636	5.25781	5.66729	1.61278	2.12439	2.42681
1	2698427	2698627	5.23432	2.51727	4.60058	1.41682	3.01052	1.91195	3.4445
1	2712505	2712705	26.5206	8.39089	7.22949	9.51296	9.2466	13.3837	11.8209
1	2713101	2713301	5.58328	4.19545	4.60058	2.83365	3.54811	3.18659	3.05308
1	2725600	2725800	10.1197	5.45408	4.9292	2.83365	1.1827	1.48707	1.56568
1	2789246	2789446	8.37491	1.67818	5.25781	5.66729	3.87067	5.52342	3.67935
1	2791962	2792162	3.48955	0.419545	4.27197	2.02403	2.68797	3.8239	3.05308
1	2864376	2864576	4.53641	0	0.985839	8.29854	4.19323	8.92244	8.29812
1	2872411	2872611	1.74477	2.93681	5.58642	4.65528	2.903	1.27463	2.19196
1	2882648	2882848	10.1197	2.93681	7.5581	0	0.645112	0.424878	0.626273
1	2885687	2885887	2.79164	0.839089	1.97168	4.45287	5.59097	5.52342	5.63646
1	2888328	2888528	3.8385	3.7759	2.6289	5.46489	6.98871	9.55976	6.4193
1	2908349	2908549	7.677	4.19545	3.94336	5.66729	4.51578	6.16073	4.77533
1	2910279	2910479	9.42178	3.35636	3.28613	6.47691	4.73082	1.0622	3.91421
1	2915522	2915722	14.3071	3.35636	2.6289	13.561	9.67667	16.7827	14.4826
1	2917350	2917550	17.0988	4.61499	4.27197	13.561	10.8594	12.3215	10.6466
1	2928843	2929043	2.09373	1.25863	1.97168	3.44086	3.22556	3.61147	4.69705
1	2947529	2947729	7.32805	2.93681	7.88671	10.525	11.2895	17.8449	10.8032
1	2948230	2948430	4.18746	0.839089	5.25781	7.89373	4.83834	7.43537	3.91421
1	2955327	2955527	2.44268	2.09772	0.657226	3.44086	3.22556	1.69951	2.27024
1	2966446	2966646	3.48955	4.61499	1.64307	3.03605	2.47293	1.48707	2.27024
1	2999239	2999439	3.8385	3.35636	1.97168	2.63124	4.94586	4.46122	3.52279
1	3000447	3000647	3.48955	3.7759	3.94336	3.64326	5.59097	5.09854	5.24504
1	3015496	3015696	3.48955	2.93681	4.9292	5.46489	3.65563	8.92244	2.81823
1	3025500	3025700	4.88537	7.5518	5.91504	8.70335	4.08571	5.09854	5.01018
1	3026149	3026349	5.58328	1.25863	2.95752	2.02403	6.02104	5.73586	3.28793
1	3026678	3026878	0.697909	8.39089	1.97168	3.23845	7.41878	9.98464	6.49758
1	3050132	3050332	4.88537	15.1036	8.21533	4.45287	8.60149	2.76171	6.73243
1	3063156	3063356	4.18746	10.0691	3.94336	16.3947	18.8158	28.2544	20.119
1	3071387	3071587	2.44268	2.09772	1.64307	5.26249	4.30074	8.28513	8.21983
1	3072952	3073152	3.8385	10.4886	12.4873	2.02403	3.22556	2.12439	1.17426
1	3074537	3074737	4.88537	6.71271	6.24365	7.48893	8.60149	7.64781	9.3941
1	3075186	3075386	1.74477	2.09772	4.27197	7.89373	5.26841	8.28513	5.01018
1	3099268	3099468	4.53641	10.0691	3.28613	2.63124	5.91352	5.09854	3.4445
1	3117682	3117882	8.37491	8.81044	7.88671	7.69133	2.79548	4.8861	4.9319
1	3140768	3140968	3.14059	2.93681	5.25781	3.44086	4.6233	3.18659	2.89651
1	3155787	3155987	3.8385	9.22998	4.27197	3.44086	3.11804	3.18659	3.75764
1	3164276	3164476	7.32805	4.61499	0.985839	7.69133	3.87067	2.54927	3.05308
1	3173403	3173603	4.18746	6.29317	3.94336	6.47691	7.31127	9.55976	5.71474
1	3185964	3186164	3.48955	5.45408	5.25781	3.44086	4.6233	4.46122	3.91421
1	3248278	3248478	5.93223	3.35636	4.9292	5.26249	7.63382	6.16073	4.61876
1	3252313	3252513	3.48955	2.51727	3.61474	1.61923	3.65563	3.8239	3.52279
1	3272532	3272732	5.58328	5.03453	3.61474	11.1322	7.41878	9.98464	12.682
1	3282056	3282256	8.02596	5.45408	3.61474	5.8697	4.73082	1.91195	2.03539
1	3284637	3284837	4.53641	4.19545	2.95752	9.10815	9.56916	14.8707	10.5684
1	3314387	3314587	5.23432	4.61499	6.90088	18.0139	17.7406	19.332	17.9271
1	3320058	3320258	4.53641	7.13226	7.88671	5.26249	5.16089	4.8861	3.28793
1	3341457	3341657	7.677	5.45408	5.58642	7.89373	8.60149	12.9588	11.6643
1	3351072	3351272	3.8385	1.25863	4.27197	3.84566	3.97819	3.61147	2.66166
1	3352843	3353043	3.48955	2.51727	5.91504	3.23845	5.37593	8.49757	3.67935
1	3360315	3360515	13.6092	17.6209	13.1445	17.8115	10.2143	20.6066	13.8563
1	3370607	3370807	10.4686	4.61499	6.24365	11.7394	12.9022	21.6688	12.2906
1	3375556	3375756	2.44268	10.0691	8.21533	10.7274	11.7195	11.6842	12.2906
1	3383476	3383676	3.8385	8.81044	5.25781	4.65528	1.1827	1.0622	0.469705
1	3407911	3408111	7.677	7.13226	9.20117	8.29854	12.6872	9.34732	15.6568
1	3413132	3413332	2.09373	3.7759	2.95752	5.46489	8.38645	5.31098	7.35871
1	3418404	3418604	5.23432	2.51727	0.657226	1.82163	2.68797	3.8239	2.03539
1	3478760	3478960	3.8385	5.45408	5.58642	14.573	9.46164	16.3578	8.68954
1	3518154	3518354	4.18746	2.93681	1.31445	4.04807	3.65563	2.12439	2.81823
1	3520090	3520290	6.63014	2.51727	8.21533	5.06008	5.59097	6.79805	5.47989
1	3530024	3530224	3.14059	3.7759	0.985839	6.47691	3.54811	5.09854	5.08847
1	3540212	3540412	15.703	5.87362	6.57226	26.9197	26.127	42.4878	28.8868
1	3561522	3561722	5.93223	1.67818	3.94336	5.46489	5.16089	8.71	5.63646
1	3571842	3572042	6.63014	3.35636	4.27197	8.09614	7.95638	14.6583	7.82841
1	3575075	3575275	4.18746	2.51727	3.28613	4.45287	1.93533	3.61147	2.66166
1	3582873	3583073	2.44268	1.25863	1.64307	3.44086	4.51578	5.73586	6.18445
1	3589848	3590048	1.74477	3.7759	3.61474	6.0721	1.7203	3.18659	3.83592
1	3591522	3591722	4.88537	5.87362	4.9292	5.46489	2.25789	1.48707	2.19196
1	3599712	3599912	6.28118	3.7759	3.28613	5.26249	5.05337	5.31098	4.77533
1	3655956	3656156	4.18746	4.19545	1.97168	5.8697	8.27893	4.24878	7.75013
1	3656616	3656816	4.88537	4.19545	0.657226	6.2745	6.3436	5.09854	8.06327
1	3676390	3676590	1.74477	4.19545	0.657226	2.42884	3.11804	2.97415	2.81823
1	3686983	3687183	4.88537	3.35636	2.6289	6.2745	5.806	8.92244	7.43699
1	3712047	3712247	6.28118	3.7759	2.30029	2.22644	1.82782	1.27463	1.72225
1	3725217	3725417	6.28118	3.7759	3.61474	6.88172	5.59097	5.31098	4.30563
1	3733249	3733449	2.09373	4.19545	4.27197	6.2745	9.99923	7.22293	5.08847
1	3755858	3756058	0	2.51727	2.6289	4.25047	3.01052	1.48707	2.19196
1	3760780	3760980	2.09373	3.35636	1.31445	7.48893	2.58045	3.61147	3.83592
1	3764760	3764960	7.32805	2.09772	6.57226	8.29854	7.09623	10.1971	8.68954
1	3769804	3770004	8.02596	5.87362	3.28613	9.51296	12.2571	12.9588	10.2552
1	3770667	3770867	3.14059	0.839089	4.60058	7.89373	3.76315	3.18659	3.91421
1	3810383	3810583	6.28118	2.93681	2.95752	8.70335	5.48345	9.7722	7.82841
1	3813216	3813416	3.8385	0.839089	2.30029	4.85768	3.01052	7.64781	6.889
1	3817082	3817282	2.44268	4.19545	2.95752	2.42884	4.30074	4.46122	5.87131
1	3817759	3817959	0.697909	2.09772	2.95752	4.45287	2.68797	2.76171	4.07077
1	3818998	3819198	3.14059	3.7759	3.94336	4.65528	4.51578	5.73586	6.96729
1	3832245	3832445	2.09373	3.7759	2.30029	12.3466	16.8804	27.4046	12.5255
1	3840650	3840850	2.44268	0.839089	3.94336	3.84566	3.22556	8.92244	2.03539
1	3844948	3845148	2.79164	9.22998	0.985839	4.04807	4.40826	4.8861	5.63646
1	3849208	3849408	4.18746	7.5518	1.64307	10.1202	9.56916	14.4459	11.3512
1	3869890	3870090	3.8385	5.03453	2.30029	4.65528	4.19323	3.39903	5.24504
1	3905315	3905515	3.48955	3.35636	1.64307	5.46489	8.49397	11.0468	7.9067
1	3914712	3914912	11.1666	1.25863	4.60058	8.70335	9.99923	18.4822	14.0129
1	3916894	3917094	5.93223	3.7759	2.95752	6.88172	6.77367	6.16073	5.55817
1	3917788	3917988	4.88537	4.19545	2.95752	3.64326	6.12856	16.5703	8.76782
1	3920213	3920413	4.53641	4.61499	1.97168	8.90575	5.05337	5.52342	9.8638
1	3942023	3942223	1.39582	3.7759	2.95752	2.02403	2.36541	0.424878	2.34852
1	3965435	3965635	4.18746	2.93681	2.6289	6.67931	4.40826	5.52342	5.94959
1	3966178	3966378	2.09373	1.67818	3.94336	6.0721	5.05337	3.39903	3.67935
1	3969915	3970115	9.07282	2.51727	2.30029	13.561	9.89171	9.7722	11.1163
1	3976041	3976241	5.23432	5.03453	0.657226	7.08412	6.12856	19.1195	8.14155
1	3979714	3979914	0.697909	5.03453	4.27197	8.70335	7.41878	5.09854	8.06327
1	4015912	4016112	2.44268	3.7759	2.95752	5.06008	3.33308	4.8861	3.36622
1	4031569	4031769	3.14059	2.93681	4.9292	3.03605	3.54811	3.18659	2.89651
1	4032166	4032366	7.677	3.35636	3.94336	6.88172	8.0639	11.4717	8.53297
1	4047394	4047594	20.2394	24.3336	20.7026	35.623	27.7398	33.9903	29.9828
1	4049357	4049557	24.0779	8.81044	6.57226	11.9418	9.2466	11.6842	10.0987
1	4101837	4102037	1.04686	1.25863	0.985839	2.63124	3.65563	3.18659	5.08847
1	4148442	4148642	5.58328	2.93681	2.30029	5.46489	2.79548	7.43537	3.75764
1	4149904	4150104	7.32805	7.97135	4.60058	12.3466	10.6443	15.0832	11.4295
1	4153926	4154126	11.1666	5.03453	4.27197	8.70335	10.1067	12.7463	9.8638
1	4154509	4154709	1.04686	1.25863	3.61474	5.46489	4.6233	3.61147	4.54048
1	4228920	4229120	5.23432	1.67818	9.20117	4.25047	4.08571	4.03634	2.66166
1	4229488	4229688	13.6092	18.8795	13.1445	21.2524	16.8804	25.7051	18.5533
1	4252465	4252665	2.09373	8.81044	7.88671	4.65528	2.25789	1.69951	2.11367
1	4287477	4287677	3.8385	3.35636	7.22949	2.22644	3.11804	1.27463	2.27024
1	4313606	4313806	2.79164	6.71271	2.30029	7.08412	6.77367	8.92244	5.55817
1	4315081	4315281	7.677	2.51727	2.95752	13.561	9.89171	12.109	9.47238
1	4324588	4324788	2.44268	3.7759	3.94336	1.82163	2.903	1.48707	1.72225
1	4361255	4361455	2.79164	2.51727	1.64307	0.404807	2.79548	4.24878	1.25255
1	4387831	4388031	8.02596	4.61499	7.5581	2.83365	4.94586	5.31098	4.85362
1	4397166	4397366	5.93223	4.19545	4.27197	5.26249	3.76315	3.39903	6.10616
1	4418491	4418691	6.63014	8.81044	9.52978	3.03605	1.1827	3.61147	2.50509
1	4447801	4448001	5.58328	3.35636	4.27197	13.3586	17.0955	20.819	17.2225
1	4459640	4459840	6.28118	3.7759	3.94336	5.66729	6.23608	3.61147	6.4193
1	4460187	4460387	6.97909	7.97135	10.187	4.85768	3.87067	2.12439	6.10616
1	4568680	4568880	2.79164	1.67818	4.27197	3.44086	2.903	1.27463	2.34852
1	4599719	4599919	4.53641	2.09772	3.94336	1.82163	1.7203	4.8861	4.14906
1	4638036	4638236	8.72387	5.87362	8.54394	9.91777	11.612	12.7463	15.1088
1	4651699	4651899	10.4686	3.35636	4.60058	16.7995	16.6654	17.42	12.5255
1	4653038	4653238	4.88537	4.19545	2.30029	5.46489	9.67667	11.6842	4.9319
1	4659430	4659630	8.02596	1.25863	3.94336	4.04807	6.12856	4.67366	3.20965
1	4682303	4682503	4.53641	3.7759	3.94336	3.03605	3.01052	2.76171	2.81823
1	4693154	4693354	6.28118	3.7759	2.95752	10.1202	16.1278	13.1712	10.4118
1	4722846	4723046	4.18746	2.51727	1.31445	3.84566	5.69849	1.27463	2.27024
1	4748780	4748980	2.79164	2.93681	4.9292	2.83365	2.903	4.46122	3.75764
1	4762011	4762211	2.09373	5.45408	3.94336	4.25047	1.82782	1.69951	3.83592
1	4868107	4868307	4.53641	1.67818	3.28613	0	4.73082	3.61147	4.61876
1	4890116	4890316	1.39582	4.19545	2.95752	2.63124	2.47293	1.91195	1.9571
1	4931722	4931922	4.18746	8.39089	3.28613	2.42884	4.08571	2.54927	3.36622
1	4947596	4947796	4.53641	5.03453	2.30029	5.06008	4.30074	4.03634	6.81072
1	5005472	5005672	4.18746	1.25863	5.25781	4.45287	2.79548	1.69951	2.03539
1	5069172	5069372	5.58328	5.45408	4.60058	8.70335	8.17141	9.98464	7.35871
1	5080374	5080574	2.79164	5.45408	5.25781	6.2745	4.94586	4.67366	5.55817
1	5082929	5083129	0.697909	3.35636	1.64307	2.42884	4.40826	3.18659	2.58338
1	5083847	5084047	2.79164	0.839089	3.28613	3.44086	4.30074	5.9483	2.58338
1	5102787	5102987	3.8385	2.93681	3.94336	5.06008	3.01052	3.8239	2.27024
1	5116274	5116474	4.53641	2.51727	1.97168	11.537	12.7947	12.7463	13.6997
1	5117729	5117929	3.14059	2.09772	0.985839	3.64326	4.94586	1.69951	3.52279
1	5126901	5127101	5.58328	3.35636	0.657226	5.46489	4.19323	2.76171	3.83592
1	5142168	5142368	9.07282	6.29317	4.60058	11.3346	13.3323	14.2334	14.2477
1	5144680	5144880	4.53641	3.35636	1.64307	4.65528	3.65563	1.0622	5.08847
1	5158765	5158965	8.02596	2.51727	5.25781	5.46489	7.41878	7.22293	12.0558
1	5170634	5170834	3.14059	7.13226	1.64307	4.25047	2.47293	1.69951	2.50509
1	5177430	5177630	7.677	0.839089	5.91504	2.22644	2.58045	1.69951	3.52279
1	5179110	5179310	2.09373	2.51727	5.58642	3.44086	2.36541	1.48707	2.58338
1	5184259	5184459	6.28118	2.51727	2.6289	13.3586	14.1925	18.6946	15.422
1	5206758	5206958	2.44268	1.67818	4.27197	0.809614	2.68797	3.39903	3.4445
1	5208855	5209055	6.28118	6.29317	3.28613	4.25047	3.4406	3.61147	3.75764
1	5212328	5212528	2.44268	3.7759	0.985839	2.83365	3.33308	4.03634	4.4622
1	5227515	5227715	2.09373	7.5518	3.61474	6.88172	8.27893	12.3215	10.7249
1	5229522	5229722	8.02596	0.839089	3.28613	10.1202	8.38645	9.13488	11.0381
1	5244225	5244425	4.53641	6.71271	6.24365	4.04807	7.5263	5.09854	9.31581
1	5300209	5300409	4.88537	1.67818	5.58642	2.63124	3.11804	3.39903	2.50509
1	5322965	5323165	2.79164	5.87362	4.60058	3.44086	5.48345	2.54927	4.85362
1	5349105	5349305	4.53641	0	4.9292	3.44086	4.19323	4.8861	8.84611
1	5363357	5363557	6.28118	8.81044	10.5156	2.02403	3.76315	1.69951	3.28793
1	5373478	5373678	8.37491	7.13226	5.91504	4.04807	5.26841	10.4095	3.99249
1	5426950	5427150	5.58328	2.93681	3.61474	4.85768	1.39774	1.48707	2.42681
1	5445680	5445880	3.14059	8.81044	5.91504	7.69133	9.13908	11.6842	10.8815
1	5447050	5447250	8.72387	2.93681	4.9292	10.7274	15.1601	18.2698	13.23
1	5453630	5453830	6.97909	1.25863	2.95752	11.7394	10.6443	11.0468	12.3689
1	5454228	5454428	8.02596	4.61499	2.30029	9.51296	9.03156	11.0468	10.4901
1	5455178	5455378	5.23432	3.35636	4.60058	3.23845	5.16089	5.73586	5.08847
1	5473927	5474127	1.39582	3.7759	4.9292	5.26249	3.76315	2.97415	2.50509
1	5480163	5480363	4.18746	5.03453	3.28613	10.1202	18.0631	20.6066	18.3185
1	5484114	5484314	2.79164	3.35636	6.24365	3.03605	5.69849	6.58561	7.51528
1	5493972	5494172	2.79164	5.45408	3.94336	4.25047	3.01052	2.54927	0.626273
1	5510200	5510400	4.53641	4.19545	2.95752	3.64326	4.30074	4.8861	3.99249
1	5528264	5528464	4.18746	4.19545	3.28613	6.67931	10.4293	7.86025	10.7249
1	5531172	5531372	4.53641	7.13226	4.9292	5.26249	5.806	4.67366	5.71474
1	5535769	5535969	6.28118	2.93681	4.60058	6.67931	5.91352	6.58561	5.55817
1	5539719	5539919	8.02596	17.6209	13.1445	11.3346	12.2571	12.9588	12.7603
1	5546417	5546617	3.48955	6.71271	6.57226	2.83365	3.01052	1.48707	3.05308
1	5554042	5554242	5.23432	7.5518	2.6289	3.23845	6.45112	14.021	12.4472
1	5556819	5557019	2.79164	4.61499	5.25781	4.65528	3.87067	5.73586	2.81823
1	5568624	5568824	22.6821	3.7759	6.57226	14.3706	18.3857	22.731	21.9196
1	5589421	5589621	2.09373	1.25863	1.97168	4.45287	5.26841	3.61147	3.75764
1	5605782	5605982	5.58328	8.39089	7.5581	2.22644	1.82782	1.91195	3.20965
1	5663530	5663730	3.8385	9.22998	1.97168	0.809614	2.903	1.69951	1.9571
1	5666135	5666335	6.97909	6.29317	4.9292	3.44086	5.05337	5.31098	4.4622
1	5669152	5669352	9.07282	10.9082	7.88671	3.84566	3.76315	3.8239	2.66166
1	5670587	5670787	4.88537	4.19545	3.94336	4.25047	5.37593	5.09854	3.28793
1	5683923	5684123	4.53641	5.87362	5.25781	4.25047	6.88119	3.8239	4.77533
1	5715350	5715550	10.1197	4.19545	3.94336	13.9658	9.35412	8.28513	6.4193
1	5727548	5727748	13.6092	7.13226	7.22949	13.561	14.515	11.4717	12.2123
1	5753402	5753602	5.58328	6.29317	6.57226	10.7274	11.1819	5.9483	8.21983
1	5756621	5756821	4.18746	3.35636	4.9292	5.26249	4.83834	3.39903	4.22734
1	5766284	5766484	2.79164	4.19545	3.28613	10.525	9.35412	8.49757	9.62895
1	5785665	5785865	0.697909	1.67818	2.30029	4.85768	1.82782	3.8239	2.27024
1	5840254	5840454	8.02596	6.29317	9.20117	3.03605	1.29022	1.91195	1.09598
1	5840767	5840967	3.8385	3.35636	4.60058	3.64326	4.73082	5.52342	5.4016
1	5842269	5842469	21.6352	22.6554	14.1304	34.611	30.2127	31.8659	32.3313
1	5865858	5866058	2.09373	4.61499	4.9292	4.25047	2.68797	3.8239	5.55817
1	5894053	5894253	0.348955	1.25863	4.60058	0.60721	2.47293	2.76171	2.11367
1	5926300	5926500	5.58328	0.839089	3.61474	1.01202	0.430074	5.52342	2.27024
1	5936782	5936982	1.74477	2.93681	3.61474	2.42884	3.22556	6.16073	3.75764
1	5940389	5940589	3.48955	2.09772	0	4.85768	4.30074	6.16073	2.03539
1	5941602	5941802	6.97909	3.7759	3.94336	5.8697	6.45112	7.01049	8.3764
1	5942282	5942482	3.14059	0.419545	2.95752	1.41682	2.15037	5.73586	2.89651
1	5950574	5950774	11.5155	7.5518	6.90088	22.6692	21.1812	28.042	21.4499
1	5968839	5969039	4.18746	3.35636	5.91504	2.42884	3.11804	3.39903	2.50509
1	5983998	5984198	5.23432	3.7759	0.657226	5.26249	5.26841	4.24878	3.75764
1	5985232	5985432	1.74477	2.09772	3.28613	4.04807	2.15037	4.8861	2.73994
1	6001061	6001261	2.44268	4.19545	5.91504	0.809614	2.68797	1.91195	2.73994
1	6018334	6018534	3.48955	2.93681	3.61474	4.25047	2.25789	1.69951	2.03539
1	6021990	6022190	6.28118	2.51727	7.5581	1.82163	0.75263	0.849757	0.391421
1	6050925	6051125	6.28118	2.51727	6.24365	7.69133	7.5263	11.8966	8.29812
1	6052310	6052510	2.44268	2.51727	1.97168	2.22644	5.69849	2.54927	2.81823
1	6060270	6060470	5.58328	2.51727	4.9292	5.26249	7.31127	5.09854	5.94959
1	6078871	6079071	9.42178	0	3.94336	4.45287	3.76315	11.6842	5.01018
1	6080346	6080546	15.0051	3.35636	6.24365	18.2163	15.2676	33.7778	18.0836
1	6084537	6084737	4.88537	2.93681	4.60058	3.44086	4.83834	2.54927	4.14906
1	6101623	6101823	6.28118	2.93681	5.25781	6.0721	3.54811	4.67366	3.4445
1	6126557	6126757	2.44268	4.19545	3.61474	4.04807	2.68797	2.97415	0.313137
1	6161765	6161965	5.93223	3.7759	4.60058	4.25047	5.48345	6.16073	5.55817
1	6165745	6165945	5.23432	8.39089	3.28613	3.23845	4.83834	2.97415	2.11367
1	6179418	6179618	5.58328	5.45408	5.58642	3.44086	2.47293	4.67366	2.42681
1	6196543	6196743	21.9841	6.71271	7.5581	17.6091	19.6759	23.5807	22.7024
1	6205134	6205334	4.53641	1.25863	6.57226	7.48893	5.37593	5.09854	4.38391
1	6223880	6224080	2.09373	6.29317	2.95752	5.46489	3.76315	4.24878	6.02788
1	6244798	6244998	4.53641	4.61499	2.95752	3.44086	4.19323	1.69951	5.08847
1	6254870	6255070	12.5624	1.25863	5.25781	8.90575	18.3857	20.1817	21.763
1	6261021	6261221	6.28118	2.93681	4.27197	5.06008	5.37593	5.9483	5.16675
1	6262729	6262929	4.88537	4.19545	8.87255	4.45287	5.91352	7.22293	4.69705
1	6263613	6263813	8.02596	4.19545	2.30029	5.26249	6.3436	8.07269	6.18445
1	6323027	6323227	26.5206	9.22998	9.52978	20.6451	18.8158	29.3166	24.5029
1	6354453	6354653	4.18746	2.93681	2.95752	3.03605	3.54811	3.8239	4.85362
1	6357170	6357370	1.74477	5.03453	1.97168	4.45287	4.51578	7.01049	9.47238
1	6363061	6363261	2.79164	2.93681	1.31445	3.03605	4.51578	3.18659	2.42681
1	6412053	6412253	5.23432	4.19545	6.24365	8.29854	9.89171	12.9588	13.3866
1	6414823	6415023	13.6092	4.61499	3.28613	10.1202	11.397	8.07269	14.4043
1	6420913	6421113	4.18746	10.0691	5.25781	4.65528	3.76315	2.54927	2.89651
1	6432842	6433042	9.42178	1.67818	6.57226	14.7754	17.3105	13.8085	19.1013
1	6451714	6451914	2.09373	5.03453	1.64307	4.04807	1.39774	2.54927	2.50509
1	6493801	6494001	16.4009	3.7759	7.22949	5.8697	10.7519	7.43537	13.1517
1	6495701	6495901	10.1197	4.61499	2.6289	7.28652	7.5263	5.9483	6.889
1	6518971	6519171	1.04686	5.03453	4.27197	2.63124	2.79548	2.76171	2.11367
1	6519904	6520104	2.09373	5.45408	1.97168	3.84566	3.54811	2.76171	3.13137
1	6528813	6529013	8.02596	2.09772	3.28613	12.549	12.9022	14.021	13.23
1	6620628	6620828	3.14059	2.93681	2.30029	4.04807	3.87067	2.76171	4.85362
1	6658676	6658876	10.1197	7.13226	4.27197	0.404807	0.75263	0.849757	1.56568
1	6813696	6813896	4.53641	6.71271	3.28613	3.03605	3.01052	3.39903	2.34852
1	6835567	6835767	6.63014	0	3.28613	1.41682	3.87067	3.61147	3.91421
1	6844914	6845114	5.58328	2.93681	4.9292	4.25047	2.15037	2.54927	3.91421
1	6846071	6846271	10.4686	7.97135	13.8018	4.04807	6.02104	3.18659	6.889
1	6880329	6880529	3.8385	3.35636	3.61474	4.85768	3.01052	4.03634	1.40911
1	6907532	6907732	8.37491	10.0691	2.30029	0.404807	0.860149	2.33683	0.626273
1	7035033	7035233	5.23432	6.29317	3.61474	2.83365	2.58045	3.8239	2.89651
1	7059678	7059878	5.23432	3.7759	6.24365	2.63124	2.47293	4.67366	2.81823
1	7075960	7076160	6.63014	9.22998	7.5581	1.61923	0.75263	1.27463	0.547989
1	7091948	7092148	7.677	7.13226	2.30029	4.45287	5.05337	5.52342	4.30563
1	7116877	7117077	6.63014	3.35636	3.61474	5.66729	4.94586	3.8239	3.67935
1	7130761	7130961	4.18746	4.19545	1.31445	4.45287	7.09623	7.22293	9.47238
1	7145941	7146141	4.88537	2.09772	3.61474	2.63124	2.903	1.69951	2.66166
1	7204706	7204906	4.53641	5.45408	5.91504	12.3466	13.1173	18.9071	22.859
1	7224017	7224217	6.97909	3.35636	3.94336	9.10815	7.09623	4.46122	5.71474
1	7236061	7236261	2.44268	4.61499	4.60058	6.88172	4.73082	4.67366	7.12386
1	7250627	7250827	8.02596	4.19545	3.28613	1.82163	3.87067	4.46122	4.30563
1	7252746	7252946	3.14059	5.03453	3.94336	8.90575	7.84886	5.52342	9.31581
1	7292630	7292830	4.88537	5.03453	3.94336	2.63124	3.22556	4.03634	4.54048
1	7348102	7348302	1.04686	5.03453	4.60058	1.61923	2.79548	4.03634	3.36622
1	7364335	7364535	9.07282	10.9082	8.54394	8.70335	14.6225	9.34732	13.8563
1	7367738	7367938	5.93223	6.29317	7.5581	3.64326	3.22556	3.18659	4.22734
1	7374338	7374538	3.48955	1.67818	1.97168	2.22644	4.51578	4.46122	2.66166
1	7395860	7396060	4.18746	4.61499	0.328613	1.61923	3.87067	4.24878	1.64397
1	7422438	7422638	11.5155	18.0404	18.0737	4.65528	4.08571	1.0622	2.58338
1	7480891	7481091	2.79164	2.51727	4.60058	6.0721	3.97819	5.52342	2.50509
1	7497570	7497770	10.8176	13.4254	12.4873	10.525	18.8158	15.7205	18.1619
1	7505559	7505759	2.79164	3.35636	2.6289	1.21442	3.4406	1.69951	2.34852
1	7521235	7521435	5.23432	6.29317	1.64307	3.44086	3.01052	2.12439	2.27024
1	7598556	7598756	11.8645	7.5518	9.20117	11.3346	13.4398	13.5961	19.4145
1	7600644	7600844	7.32805	6.29317	3.61474	11.7394	6.98871	11.6842	8.14155
1	7605999	7606199	3.14059	0.419545	2.6289	2.63124	3.22556	2.97415	2.9748
1	7606864	7607064	5.23432	13.845	7.88671	4.45287	4.51578	2.54927	4.30563
1	7619471	7619671	6.63014	3.7759	5.91504	3.44086	3.22556	1.69951	2.73994
1	7628473	7628673	4.53641	3.35636	4.27197	2.63124	3.65563	1.69951	3.4445
1	7629750	7629950	5.58328	5.87362	4.27197	2.83365	6.02104	2.97415	2.81823
1	7660543	7660743	4.88537	2.51727	2.6289	3.64326	4.08571	5.09854	2.9748
1	7695382	7695582	6.28118	7.13226	4.9292	1.41682	0.537593	1.48707	0.234852
1	7697500	7697700	2.44268	5.87362	6.24365	2.22644	3.4406	2.76171	3.67935
1	7714183	7714383	5.23432	1.25863	5.25781	2.22644	3.65563	4.46122	4.22734
1	7744393	7744593	6.63014	3.35636	2.95752	6.88172	7.31127	3.18659	7.59356
1	7786900	7787100	3.14059	2.51727	3.61474	3.44086	5.69849	4.46122	7.35871
1	7788598	7788798	11.8645	7.13226	5.91504	8.29854	8.17141	5.9483	8.68954
1	7823505	7823705	2.79164	3.35636	4.27197	6.2745	5.806	4.8861	8.29812
1	7835634	7835834	19.8904	26.0118	20.7026	21.05	33.9759	30.1664	46.0311
1	7836450	7836650	6.63014	4.61499	9.20117	11.9418	16.1278	18.4822	11.8992
1	7838489	7838689	7.677	2.51727	7.22949	7.28652	9.78419	11.8966	12.2906
1	7838877	7839077	4.53641	2.93681	4.60058	9.31056	8.38645	5.9483	4.69705
1	7870334	7870534	5.58328	2.93681	1.64307	11.7394	14.515	17.6324	16.8311
1	7894198	7894398	5.93223	6.29317	3.28613	4.25047	0.645112	3.8239	1.40911
1	7916457	7916657	5.58328	4.61499	6.24365	7.48893	7.41878	9.7722	13.9346
1	7932237	7932437	3.8385	2.93681	3.94336	4.04807	4.51578	5.31098	4.14906
1	7933003	7933203	15.0051	5.45408	6.90088	18.6211	13.7624	21.0315	18.6316
1	7940422	7940622	6.63014	4.61499	3.94336	2.02403	4.51578	3.61147	3.20965
1	7942248	7942448	5.23432	2.09772	5.58642	5.26249	5.806	10.1971	13.5432
1	7945903	7946103	11.5155	4.19545	7.22949	11.3346	11.827	16.3578	17.1442
1	7947456	7947656	15.703	2.93681	6.57226	14.573	15.0526	18.0573	19.2579
1	7950202	7950402	21.9841	5.45408	9.20117	22.2644	28.7075	26.7673	28.652
1	7958166	7958366	8.02596	2.51727	3.61474	1.61923	2.04285	2.33683	2.89651
1	7966287	7966487	16.7498	8.39089	4.27197	16.7995	17.418	20.819	23.8767
1	7969961	7970161	11.5155	4.61499	5.25781	4.25047	4.6233	2.97415	5.71474
1	7975598	7975798	6.63014	4.19545	4.27197	2.22644	3.33308	4.8861	3.28793
1	7979354	7979554	2.09373	8.39089	8.21533	0.404807	0.860149	0.212439	0.469705
1	7997740	7997940	30.0101	9.64952	12.1587	15.7875	23.4391	35.2649	30.296
1	8007010	8007210	34.5465	25.1727	36.8047	37.2422	42.8999	48.4361	46.1876
1	8018699	8018899	3.8385	2.93681	6.57226	5.8697	2.15037	2.76171	3.28793
1	8036523	8036723	4.88537	2.93681	4.60058	3.03605	2.903	3.8239	3.67935
1	8044042	8044242	3.14059	2.51727	3.28613	4.65528	2.15037	3.39903	2.66166
1	8044987	8045187	3.8385	3.35636	8.54394	4.85768	3.87067	4.67366	5.71474
1	8052257	8052457	4.18746	3.7759	4.27197	8.50094	9.78419	7.64781	7.12386
1	8057567	8057767	23.38	9.64952	9.20117	16.7995	18.6007	16.7827	27.4777
1	8064485	8064685	12.9113	2.09772	7.5581	15.5851	17.203	24.2181	20.9801
1	8065425	8065625	1.39582	5.45408	3.28613	12.7514	8.60149	14.8707	9.23753
1	8067390	8067590	42.9214	22.2359	24.3174	60.5186	62.3608	57.9959	69.9077
1	8069301	8069501	14.6561	10.9082	8.21533	12.1442	14.4075	16.1454	16.2831
1	8086064	8086264	3.8385	2.93681	3.28613	4.04807	4.73082	4.8861	6.18445
1	8090559	8090759	12.2134	5.03453	6.24365	9.71536	10.6443	12.109	15.1088
1	8092327	8092527	13.6092	7.13226	5.58642	15.1803	21.2887	25.4927	20.0407
1	8101821	8102021	9.77073	4.19545	7.5581	4.85768	8.38645	10.622	13.5432
1	8128128	8128328	11.8645	16.3622	12.4873	17.2043	19.1383	25.7051	22.7024
1	8129403	8129603	8.37491	4.61499	5.25781	11.7394	16.2353	12.9588	17.9271
1	8146089	8146289	2.44268	4.19545	4.9292	5.66729	9.2466	5.73586	5.79303
1	8159326	8159526	4.88537	2.51727	4.60058	3.44086	3.4406	6.58561	6.02788
1	8164229	8164429	4.18746	4.61499	2.30029	3.23845	3.11804	5.09854	2.19196
1	8165914	8166114	8.37491	3.7759	6.57226	1.41682	1.7203	5.09854	4.61876
1	8168835	8169035	3.14059	2.09772	4.60058	1.82163	5.16089	7.43537	3.75764
1	8174878	8175078	4.18746	3.35636	4.27197	12.1442	4.94586	10.1971	3.20965
1	8177563	8177763	2.79164	5.03453	3.61474	4.04807	3.4406	7.43537	5.63646
1	8181437	8181637	7.677	11.7472	5.25781	5.66729	5.48345	7.01049	5.55817
1	8184540	8184740	28.9632	2.93681	8.21533	27.5269	28.9225	29.3166	22.6241
1	8187877	8188077	11.8645	2.09772	8.54394	11.7394	16.2353	19.9693	15.7351
1	8188906	8189106	11.1666	12.1668	7.88671	10.1202	14.4075	11.0468	16.9877
1	8192748	8192948	10.1197	7.13226	6.57226	5.06008	6.55863	7.43537	8.3764
1	8204428	8204628	5.23432	9.22998	11.1728	5.26249	2.68797	5.31098	2.27024
1	8211122	8211322	10.4686	1.67818	4.60058	18.2163	19.9985	24.0056	17.3008
1	8239093	8239293	2.09373	3.35636	5.25781	2.02403	2.47293	4.24878	2.50509
1	8251907	8252107	2.09373	4.61499	2.95752	2.22644	3.01052	4.46122	0.782841
1	8286865	8287065	13.6092	19.7186	12.4873	21.05	21.9338	20.3942	21.9978
1	8293507	8293707	6.97909	3.35636	5.58642	4.25047	9.2466	4.46122	9.8638
1	8312511	8312711	1.39582	2.51727	2.6289	2.83365	3.4406	2.76171	1.80053
1	8314524	8314724	11.1666	8.39089	8.54394	2.02403	2.68797	1.48707	1.25255
1	8315477	8315677	8.02596	7.13226	9.52978	1.01202	2.25789	1.27463	1.01769
1	8325316	8325516	3.8385	1.25863	3.94336	2.63124	3.87067	4.03634	3.75764
1	8343411	8343611	6.97909	2.93681	7.22949	2.02403	3.87067	1.48707	4.61876
1	8380738	8380938	2.09373	3.7759	3.28613	3.64326	2.68797	1.48707	2.19196
1	8428110	8428310	5.93223	1.25863	1.64307	4.04807	3.33308	1.69951	2.89651
1	8432341	8432541	2.79164	6.29317	9.20117	4.85768	3.4406	3.8239	4.77533
1	8434823	8435023	3.8385	4.19545	3.61474	5.26249	3.01052	1.0622	1.25255
1	8439358	8439558	6.63014	5.03453	5.91504	2.22644	3.22556	1.91195	2.58338
1	8460237	8460437	3.8385	3.7759	2.95752	5.66729	3.33308	1.69951	2.42681
1	8477370	8477570	4.88537	5.87362	3.61474	8.29854	3.65563	3.18659	2.27024
1	8483438	8483638	2.09373	3.35636	4.60058	5.06008	2.68797	3.18659	2.42681
1	8497346	8497546	3.8385	0.839089	5.91504	3.03605	2.25789	1.48707	2.50509
1	8516273	8516473	3.14059	3.35636	2.6289	3.03605	5.26841	1.0622	2.03539
1	8528236	8528436	7.32805	3.35636	4.27197	4.45287	8.17141	10.4095	9.70723
1	8529116	8529316	4.18746	5.87362	6.57226	3.03605	6.02104	5.9483	6.65415
1	8547548	8547748	5.23432	2.93681	6.24365	4.45287	2.36541	3.39903	3.67935
1	8560107	8560307	8.37491	7.97135	4.60058	1.01202	1.39774	2.97415	2.81823
1	8589581	8589781	2.09373	2.09772	3.94336	1.82163	4.6233	2.54927	2.66166
1	8602096	8602296	5.93223	7.13226	1.97168	3.44086	3.76315	2.12439	2.58338
1	8619733	8619933	5.93223	5.03453	1.64307	2.83365	2.79548	0.849757	2.81823
1	8658592	8658792	8.37491	8.81044	7.22949	15.9899	24.4067	18.4822	29.5131
1	8659044	8659244	7.32805	2.09772	7.22949	6.2745	15.6977	7.22293	12.0558
1	8660662	8660862	6.28118	3.7759	2.6289	3.64326	8.27893	2.33683	7.67184
1	8661087	8661287	13.9582	1.67818	3.28613	11.7394	19.9985	16.9951	25.3641
1	8668338	8668538	4.53641	4.61499	1.64307	5.46489	10.2143	4.03634	11.8992
1	8680655	8680855	5.58328	5.45408	4.60058	2.83365	4.40826	3.61147	3.60107
1	8686079	8686279	11.1666	4.19545	6.57226	8.90575	11.397	9.98464	19.2579
1	8699489	8699689	3.48955	3.7759	2.95752	4.65528	1.1827	0.849757	2.11367
1	8730378	8730578	25.1247	10.9082	16.4307	55.8633	85.2623	53.1098	111.555
1	8743747	8743947	4.18746	2.51727	4.60058	1.41682	2.58045	1.91195	2.66166
1	8751211	8751411	1.39582	2.51727	11.5015	1.41682	0.75263	1.27463	0.469705
1	8795951	8796151	3.48955	1.25863	4.27197	9.31056	12.4722	23.3683	30.5308
1	8802738	8802938	3.48955	3.7759	3.94336	4.65528	1.50526	2.33683	2.27024
1	8807327	8807527	3.14059	3.7759	6.57226	3.44086	3.01052	5.9483	7.43699
1	8813554	8813754	5.23432	4.61499	6.90088	1.01202	2.79548	0.849757	2.42681
1	8827007	8827207	8.02596	2.93681	7.88671	1.01202	0.215037	0.637317	0.704557
1	8841510	8841710	3.8385	2.09772	2.30029	2.83365	5.26841	3.8239	6.4193
1	8845787	8845987	6.63014	7.13226	6.24365	3.84566	6.45112	0.637317	3.05308
1	8860350	8860550	4.88537	4.61499	3.61474	3.44086	3.87067	4.67366	3.20965
1	8878753	8878953	4.88537	5.03453	4.27197	4.04807	3.01052	0.424878	1.09598
1	8880471	8880671	3.8385	4.19545	1.31445	2.83365	4.83834	2.33683	3.36622
1	8893465	8893665	6.28118	5.03453	3.61474	0.809614	1.29022	1.91195	2.9748
1	8899956	8900156	2.79164	5.87362	4.27197	4.25047	2.68797	2.97415	4.77533
1	8923475	8923675	7.32805	3.35636	7.22949	1.21442	3.4406	2.33683	4.14906
1	8924086	8924286	2.09373	7.13226	2.6289	5.66729	3.97819	0.424878	4.54048
1	8990116	8990316	8.37491	3.7759	3.28613	5.66729	8.92404	8.92244	10.3335
1	8995246	8995446	13.9582	8.81044	10.187	15.7875	18.7082	17.6324	22.3893
1	8996328	8996528	9.42178	4.19545	8.21533	3.44086	6.98871	5.09854	10.4118
1	8997953	8998153	12.2134	5.03453	8.54394	5.46489	14.9451	8.92244	20.119
1	9002193	9002393	7.677	3.7759	4.27197	4.85768	10.2143	5.9483	12.8386
1	9003119	9003319	4.18746	4.61499	6.24365	1.61923	3.01052	2.97415	5.01018
1	9007012	9007212	10.1197	5.87362	6.57226	2.02403	1.7203	4.8861	2.34852
1	9054699	9054899	1.39582	1.25863	1.97168	2.63124	0.860149	3.18659	3.60107
1	9062682	9062882	4.88537	7.97135	10.8442	1.41682	0.75263	1.0622	0.547989
1	9063661	9063861	5.23432	3.7759	2.30029	2.42884	3.11804	0.424878	3.36622
1	9071046	9071246	3.14059	3.7759	4.27197	3.03605	3.11804	1.69951	2.11367
1	9105589	9105789	1.74477	1.25863	2.95752	5.66729	3.65563	2.33683	1.72225
1	9144352	9144552	3.48955	0.419545	3.28613	2.63124	1.29022	4.24878	2.66166
1	9168002	9168202	9.07282	8.81044	10.8442	3.84566	2.58045	4.03634	5.55817
1	9174018	9174218	3.48955	5.03453	3.28613	1.01202	6.3436	4.46122	7.59356
1	9181618	9181818	9.07282	3.35636	2.95752	4.45287	3.33308	0.849757	3.20965
1	9200003	9200203	11.1666	7.97135	5.91504	0.809614	0.215037	1.27463	1.56568
1	9210996	9211196	1.74477	5.03453	5.25781	3.23845	3.22556	3.8239	4.30563
1	9231803	9232003	7.32805	1.25863	6.90088	1.82163	1.39774	1.27463	2.58338
1	9256772	9256972	2.79164	2.93681	5.25781	6.0721	3.01052	0.849757	1.72225
1	9261968	9262168	1.74477	7.5518	4.9292	4.25047	3.76315	1.48707	3.05308
1	9281304	9281504	0.697909	4.19545	4.60058	4.04807	2.58045	0.849757	2.27024
1	9281920	9282120	2.44268	1.25863	3.61474	5.06008	3.11804	2.33683	2.19196
1	9296042	9296242	8.02596	5.03453	3.61474	2.63124	2.903	2.33683	1.64397
1	9318579	9318779	2.44268	2.93681	2.95752	3.64326	2.04285	1.27463	2.27024
1	9327374	9327574	6.63014	5.87362	6.24365	0.404807	2.04285	2.12439	1.72225
1	9392330	9392530	7.32805	5.03453	10.8442	0.809614	0.860149	1.0622	1.17426
1	9396622	9396822	1.04686	3.7759	4.27197	3.23845	3.01052	1.48707	2.34852
1	9410663	9410863	3.48955	10.0691	6.90088	0.60721	1.1827	0.637317	1.72225
1	9414048	9414248	3.8385	5.87362	4.27197	3.64326	4.51578	0.849757	2.58338
1	9421083	9421283	2.44268	3.35636	1.64307	2.22644	1.39774	3.61147	2.11367
1	9443775	9443975	5.23432	2.09772	3.94336	2.83365	2.903	1.91195	2.89651
1	9450487	9450687	7.32805	5.87362	6.24365	3.64326	0.322556	2.76171	1.25255
1	9451212	9451412	1.74477	0	0.985839	2.63124	2.68797	2.12439	2.58338
1	9451683	9451883	5.23432	3.35636	3.61474	2.02403	3.01052	1.91195	2.42681
1	9470671	9470871	3.14059	5.45408	8.21533	4.45287	1.82782	1.48707	2.89651
1	9476059	9476259	2.09373	3.7759	4.60058	3.03605	2.36541	2.12439	2.19196
1	9476969	9477169	2.79164	2.51727	4.60058	3.84566	2.36541	2.12439	2.66166
1	9480772	9480972	4.88537	2.93681	2.30029	4.85768	3.11804	0.849757	0.861125
1	9489572	9489772	9.42178	11.7472	7.5581	1.82163	1.07519	1.27463	0.547989
1	9501248	9501448	2.44268	1.67818	4.27197	2.63124	2.68797	1.91195	2.11367
1	9503126	9503326	6.97909	5.45408	4.9292	1.21442	4.08571	1.27463	3.13137
1	9511416	9511616	3.48955	9.64952	3.94336	1.21442	3.01052	2.97415	1.87882
1	9512984	9513184	2.44268	7.97135	2.30029	3.23845	3.65563	1.48707	4.14906
1	9513575	9513775	3.48955	1.25863	1.31445	3.23845	3.54811	1.27463	2.73994
1	9549188	9549388	1.04686	3.35636	2.30029	1.82163	2.903	3.39903	3.13137
1	9595293	9595493	3.8385	2.09772	8.21533	3.23845	2.15037	2.12439	3.20965
1	9603522	9603722	2.79164	5.03453	5.58642	3.84566	2.68797	2.54927	4.38391
1	9610374	9610574	2.79164	2.09772	7.88671	2.42884	3.65563	2.12439	2.42681
1	9620575	9620775	3.14059	1.67818	3.61474	3.03605	2.58045	1.0622	2.81823
1	9627866	9628066	1.74477	4.19545	4.9292	3.03605	3.01052	2.54927	2.27024
1	9633071	9633271	3.8385	2.09772	5.58642	1.61923	3.22556	2.33683	3.99249
1	9635961	9636161	10.1197	10.9082	7.22949	2.83365	2.15037	2.97415	3.36622
1	9642864	9643064	4.53641	2.09772	4.9292	1.61923	3.76315	2.12439	2.9748
1	9647296	9647496	2.79164	5.03453	5.25781	2.63124	3.11804	1.48707	1.9571
1	9650788	9650988	4.53641	4.19545	7.22949	2.02403	2.79548	2.33683	0.93941
1	9681073	9681273	3.14059	2.09772	4.60058	4.25047	4.51578	2.12439	2.34852
1	9687463	9687663	0.697909	2.51727	2.95752	1.21442	2.47293	2.12439	3.05308
1	9698924	9699124	4.88537	3.35636	4.60058	2.22644	3.54811	1.0622	2.50509
1	9712643	9712843	8.02596	7.5518	5.58642	0.404807	1.50526	0.637317	0.861125
1	9713218	9713418	2.79164	3.35636	3.94336	4.45287	4.30074	5.73586	5.55817
1	9720200	9720400	4.53641	5.45408	9.52978	4.85768	4.73082	2.54927	6.34101
1	9764667	9764867	9.42178	6.29317	5.25781	1.41682	3.01052	1.0622	1.40911
1	9778763	9778963	4.18746	2.09772	5.91504	4.45287	2.79548	2.12439	3.05308
1	9786253	9786453	3.8385	4.19545	1.97168	2.02403	2.36541	2.76171	3.52279
1	9815505	9815705	2.44268	2.93681	1.31445	2.22644	2.58045	1.0622	2.50509
1	9840934	9841134	2.79164	3.35636	5.91504	1.82163	2.68797	3.18659	2.9748
1	9875892	9876092	5.93223	6.71271	3.28613	2.02403	2.79548	4.03634	1.64397
1	9886815	9887015	1.74477	5.45408	5.25781	1.82163	3.97819	1.0622	2.58338
1	9904132	9904332	3.14059	3.7759	5.25781	0.60721	3.54811	1.27463	1.87882
1	9928014	9928214	5.58328	4.61499	2.30029	2.02403	3.65563	4.24878	2.81823
1	9934162	9934362	4.18746	2.93681	2.6289	6.67931	11.2895	4.67366	10.5684
1	9942870	9943070	5.23432	2.09772	3.61474	3.44086	3.54811	2.33683	2.34852
1	9950068	9950268	5.93223	3.7759	7.5581	4.65528	5.26841	2.97415	3.67935
1	9969776	9969976	1.04686	1.67818	6.24365	1.21442	2.903	1.48707	1.87882
1	10003395	10003595	14.6561	7.13226	5.25781	13.3586	17.6331	9.98464	28.3389
1	10011230	10011430	7.677	7.13226	5.91504	5.26249	5.37593	7.64781	11.1946
1	10048894	10049094	8.37491	11.7472	9.20117	0.809614	0.430074	1.27463	0.547989
1	10090211	10090411	3.14059	7.5518	7.5581	0.60721	1.93533	0.637317	2.11367
1	10131325	10131525	2.09373	3.7759	6.57226	5.06008	9.99923	5.09854	15.2654
1	10138588	10138788	4.88537	1.67818	3.94336	4.85768	2.58045	1.0622	1.33083
1	10150548	10150748	3.8385	2.93681	7.88671	1.82163	2.79548	1.0622	4.69705
1	10195851	10196051	2.44268	7.97135	8.54394	0.404807	1.61278	0.637317	0.313137
1	10204430	10204630	4.18746	2.93681	1.31445	3.23845	4.08571	2.76171	6.10616
1	10210055	10210255	3.48955	2.51727	2.95752	2.83365	3.11804	1.91195	2.34852
1	10250228	10250428	2.44268	1.67818	4.60058	2.02403	2.36541	1.0622	2.34852
1	10259694	10259894	2.09373	4.19545	3.94336	1.82163	2.68797	2.33683	2.73994
1	10290225	10290425	3.48955	5.45408	5.58642	3.84566	4.83834	4.03634	3.05308
1	10302024	10302224	2.44268	2.93681	7.22949	4.45287	2.79548	2.76171	2.19196
1	10309048	10309248	4.18746	7.13226	6.57226	2.22644	3.33308	1.48707	2.89651
1	10325268	10325468	2.79164	2.09772	5.91504	1.61923	2.68797	1.69951	1.87882
1	10349513	10349713	2.44268	3.7759	2.95752	4.65528	2.15037	1.48707	1.56568
1	10367512	10367712	1.74477	5.03453	2.30029	2.42884	2.25789	2.12439	2.27024
1	10399256	10399456	9.07282	5.03453	5.25781	1.21442	1.7203	2.33683	2.50509
1	10401486	10401686	4.88537	5.03453	3.28613	2.63124	3.87067	4.67366	2.89651
1	10414040	10414240	1.39582	3.7759	2.30029	1.61923	3.33308	3.18659	6.26273
1	10421299	10421499	1.39582	1.67818	1.31445	1.41682	2.903	1.27463	2.03539
1	10430521	10430721	3.48955	6.71271	6.90088	4.25047	3.65563	3.39903	1.80053
1	10448326	10448526	4.53641	4.19545	1.97168	3.64326	2.47293	2.54927	2.19196
1	10468848	10469048	7.32805	2.51727	5.25781	19.2283	41.7172	30.8037	62.3924
1	10492340	10492540	3.14059	8.39089	7.5581	1.61923	1.50526	1.69951	2.03539
1	10502601	10502801	4.53641	3.35636	2.95752	2.42884	2.79548	1.48707	2.42681
1	10508991	10509191	3.14059	4.61499	2.30029	2.22644	3.65563	2.33683	3.52279
1	10532323	10532523	8.72387	5.03453	3.94336	1.21442	3.11804	2.12439	0.626273
1	10535461	10535661	1.74477	4.19545	7.88671	3.44086	2.47293	0.849757	2.89651
1	10633060	10633260	7.32805	3.35636	6.57226	1.61923	3.22556	2.97415	1.56568
1	10649258	10649458	2.44268	5.03453	2.95752	2.83365	3.11804	3.39903	2.27024
1	10649788	10649988	5.58328	3.35636	9.85839	2.22644	2.36541	1.69951	2.11367
1	10655890	10656090	2.44268	4.61499	3.61474	2.63124	3.76315	1.0622	3.13137
1	10681223	10681423	4.18746	7.13226	6.90088	5.8697	9.03156	8.92244	11.9775
1	10703148	10703348	4.53641	5.87362	5.58642	1.82163	3.4406	2.76171	1.9571
1	10709664	10709864	5.93223	5.45408	4.60058	3.84566	3.11804	3.39903	2.89651
1	10740022	10740222	5.23432	4.19545	5.91504	1.82163	2.79548	0.424878	2.11367
1	10747222	10747422	1.04686	6.71271	4.9292	3.64326	3.11804	0.849757	2.9748
1	10760370	10760570	6.63014	7.13226	8.87255	1.01202	0.967667	0.849757	0.547989
1	10776694	10776894	4.18746	3.7759	4.27197	1.82163	3.11804	1.48707	2.50509
1	10782169	10782369	5.93223	3.7759	4.27197	1.61923	2.25789	1.0622	2.19196
1	10793158	10793358	6.63014	3.35636	7.22949	3.84566	3.65563	5.9483	5.47989
1	10793855	10794055	6.28118	5.03453	5.91504	2.02403	3.33308	4.67366	5.08847
1	10799477	10799677	6.63014	2.09772	4.27197	3.03605	5.37593	3.39903	2.27024
1	10800822	10801022	1.39582	3.35636	4.27197	1.82163	4.83834	2.54927	2.73994
1	10805864	10806064	3.8385	12.5863	1.31445	3.64326	3.22556	5.73586	3.36622
1	10810224	10810424	1.39582	3.35636	3.94336	2.63124	1.93533	3.61147	2.81823
1	10825064	10825264	3.8385	3.7759	3.94336	3.64326	3.87067	2.33683	2.34852
1	10831534	10831734	2.09373	6.71271	5.25781	1.82163	3.11804	4.24878	1.87882
1	10843701	10843901	3.48955	4.19545	1.97168	2.83365	3.01052	3.18659	2.9748
1	10850608	10850808	2.09373	2.09772	2.6289	1.21442	2.58045	1.69951	2.66166
1	10859944	10860144	11.8645	7.13226	6.57226	20.2403	39.8894	27.1922	48.771
1	10869339	10869539	4.88537	2.51727	3.61474	4.45287	3.4406	2.12439	2.73994
1	10881935	10882135	3.48955	10.0691	6.90088	2.42884	3.4406	1.91195	2.34852
1	10887948	10888148	2.79164	4.19545	2.30029	1.21442	3.33308	1.0622	2.89651
1	10909541	10909741	4.18746	10.0691	3.94336	5.46489	4.73082	2.76171	6.10616
1	10921264	10921464	3.48955	6.29317	5.58642	1.61923	4.40826	3.61147	4.07077
1	10925733	10925933	3.8385	2.93681	2.30029	2.83365	5.48345	4.24878	6.889
1	10931945	10932145	0	1.25863	2.95752	2.22644	4.19323	1.91195	5.01018
1	10943994	10944194	6.28118	5.45408	3.28613	2.83365	7.95638	5.9483	12.6037
1	10944597	10944797	1.04686	5.87362	2.30029	3.23845	7.41878	5.31098	10.6466
1	10945305	10945505	9.07282	6.71271	7.5581	2.83365	5.59097	2.54927	4.54048
1	10951131	10951331	4.88537	7.97135	3.28613	2.83365	2.25789	1.69951	1.56568
1	10955045	10955245	4.18746	2.51727	1.31445	2.63124	2.58045	2.76171	2.73994
1	10977301	10977501	4.18746	4.61499	1.97168	5.66729	7.20375	1.27463	11.1946
1	10991455	10991655	2.79164	1.67818	8.87255	2.83365	4.19323	5.31098	3.36622
1	11003460	11003660	6.63014	2.93681	5.58642	2.83365	1.93533	2.54927	2.42681
1	11008611	11008811	2.79164	5.45408	4.27197	5.26249	2.36541	2.33683	2.73994
1	11038326	11038526	8.37491	6.29317	8.21533	21.2524	35.3736	18.4822	38.5941
1	11046346	11046546	7.677	7.5518	8.54394	2.22644	1.1827	1.48707	1.9571
1	11061422	11061622	4.18746	2.09772	1.31445	2.02403	3.4406	3.18659	4.69705
1	11067048	11067248	4.53641	5.45408	4.9292	0.60721	2.47293	1.91195	5.24504
1	11074007	11074207	8.02596	2.93681	10.5156	8.90575	15.4827	12.5339	19.9625
1	11094487	11094687	3.8385	5.45408	4.60058	4.25047	5.91352	5.31098	7.9067
1	11103647	11103847	3.8385	10.0691	4.9292	4.65528	2.36541	1.91195	2.19196
1	11109997	11110197	3.48955	1.67818	9.20117	2.63124	2.04285	2.54927	1.9571
1	11145306	11145506	4.53641	0	1.31445	2.02403	3.54811	3.39903	2.11367
1	11169368	11169568	3.14059	3.35636	5.58642	1.21442	1.7203	2.33683	3.13137
1	11171695	11171895	4.88537	4.61499	3.61474	1.21442	2.25789	4.24878	2.50509
1	11179444	11179644	5.58328	5.45408	3.28613	7.69133	7.20375	5.31098	16.8311
1	11209658	11209858	2.44268	3.7759	4.9292	1.82163	2.36541	1.48707	2.81823
1	11217249	11217449	2.79164	4.19545	7.88671	3.64326	4.51578	4.03634	9.00267
1	11229088	11229288	1.74477	3.7759	2.6289	1.41682	2.36541	2.33683	3.28793
1	11240859	11241059	6.97909	3.7759	7.88671	3.64326	3.22556	1.48707	2.89651
1	11262894	11263094	2.79164	3.35636	3.28613	3.03605	3.33308	2.33683	2.19196
1	11268194	11268394	6.28118	4.61499	5.25781	3.23845	4.94586	5.31098	7.75013
1	11276032	11276232	4.18746	1.67818	1.64307	2.42884	3.11804	4.03634	3.36622
1	11282282	11282482	3.8385	4.61499	3.28613	2.83365	3.01052	3.39903	3.28793
1	11297955	11298155	1.74477	2.09772	5.91504	2.83365	3.01052	3.8239	1.80053
1	11307165	11307365	1.74477	2.09772	3.28613	2.63124	2.58045	3.8239	2.11367
1	11333351	11333551	2.09373	2.09772	4.60058	3.64326	6.77367	7.01049	6.18445
1	11408090	11408290	2.09373	10.9082	3.28613	4.04807	3.65563	2.54927	2.81823
1	11436911	11437111	25.1247	24.7531	25.9604	32.7893	43.8676	33.9903	59.6525
1	11447000	11447200	5.23432	2.51727	5.25781	3.23845	5.59097	3.61147	6.10616
1	11447724	11447924	3.8385	5.87362	5.58642	3.64326	3.33308	2.54927	2.50509
1	11487838	11488038	2.79164	6.29317	4.27197	1.61923	2.903	1.0622	2.42681
1	11497721	11497921	5.23432	4.61499	6.24365	5.66729	6.23608	7.86025	8.14155
1	11499327	11499527	5.93223	4.61499	8.21533	5.06008	4.83834	5.9483	7.28042
1	11508294	11508494	2.09373	6.29317	2.30029	4.65528	2.36541	4.46122	4.07077
1	11527289	11527489	5.93223	3.7759	4.9292	6.0721	8.27893	7.22293	13.0734
1	11538417	11538617	1.74477	0.419545	2.6289	3.44086	2.47293	2.33683	1.01769
1	11545692	11545892	1.74477	2.93681	4.60058	5.26249	1.61278	0.424878	3.20965
1	11551308	11551508	3.8385	3.7759	4.60058	2.83365	4.08571	2.54927	5.79303
1	11564015	11564215	2.79164	2.93681	9.20117	3.03605	3.22556	1.27463	1.25255
1	11609138	11609338	41.1767	37.759	35.8188	60.5186	100.1	72.4417	112.338
1	11623358	11623558	4.53641	10.0691	6.90088	1.01202	1.93533	1.48707	3.4445
1	11630581	11630781	0.348955	6.29317	1.97168	1.82163	2.58045	4.03634	1.56568
1	11645532	11645732	0	0	1.64307	3.64326	6.12856	2.12439	4.77533
1	11653158	11653358	8.37491	2.51727	7.22949	3.84566	2.47293	1.48707	1.4874
1	11655843	11656043	2.44268	3.7759	3.28613	2.02403	3.22556	2.97415	2.58338
1	11663203	11663403	3.14059	3.35636	6.24365	6.0721	3.22556	1.91195	2.73994
1	11663941	11664141	4.88537	7.97135	3.61474	1.41682	2.79548	2.12439	2.50509
1	11674709	11674909	2.79164	2.51727	2.30029	2.83365	3.76315	3.8239	6.18445
1	11708444	11708644	9.42178	5.03453	3.61474	1.21442	1.7203	1.48707	2.03539
1	11718782	11718982	1.39582	5.45408	4.9292	2.22644	3.22556	2.54927	2.73994
1	11724521	11724721	4.88537	1.67818	5.91504	4.45287	4.40826	2.54927	1.64397
1	11734113	11734313	1.39582	7.97135	9.85839	1.82163	1.50526	0.849757	1.40911
1	11757036	11757236	6.28118	6.71271	4.60058	9.51296	14.6225	6.37317	20.8236
1	11757898	11758098	6.97909	3.7759	8.54394	3.23845	4.6233	2.97415	5.4016
1	11776468	11776668	3.14059	6.71271	5.58642	2.22644	2.79548	2.12439	1.9571
1	11809410	11809610	3.48955	5.03453	2.6289	3.03605	5.16089	2.54927	5.24504
1	11812797	11812997	6.97909	7.5518	5.91504	2.42884	3.97819	2.97415	4.61876
1	11842024	11842224	1.04686	5.03453	8.21533	2.02403	2.15037	2.12439	2.19196
1	11850211	11850411	5.23432	5.45408	7.5581	7.08412	3.54811	1.91195	2.11367
1	11859534	11859734	3.14059	2.93681	4.27197	0.404807	2.25789	1.91195	2.03539
1	11914100	11914300	1.39582	4.19545	4.60058	3.84566	4.08571	3.39903	3.83592
1	11930787	11930987	10.4686	6.29317	3.61474	2.63124	1.82782	1.27463	2.19196
1	11966371	11966571	10.4686	4.19545	4.9292	0.809614	3.54811	1.0622	1.25255
1	11972831	11973031	2.79164	4.19545	3.61474	4.85768	3.54811	4.8861	4.07077
1	11981084	11981284	4.18746	0.839089	4.60058	5.66729	8.38645	5.73586	17.5356
1	11990330	11990530	3.48955	1.25863	3.61474	2.22644	3.33308	2.76171	4.07077
1	11993233	11993433	8.37491	8.39089	5.91504	2.22644	0.430074	0.849757	0.704557
1	12026500	12026700	2.44268	4.19545	7.88671	1.61923	2.68797	1.69951	2.89651
1	12039882	12040082	7.677	6.29317	6.24365	3.84566	1.82782	3.18659	6.73243
1	12056955	12057155	3.48955	2.93681	2.30029	3.84566	5.59097	2.12439	8.92439
1	12059367	12059567	3.14059	6.29317	1.97168	5.66729	7.74134	4.46122	4.85362
1	12061794	12061994	4.53641	5.03453	3.28613	3.23845	5.37593	3.8239	7.20214
1	12070584	12070784	3.14059	5.87362	5.25781	6.0721	2.36541	4.67366	5.79303
1	12075086	12075286	4.53641	4.19545	5.91504	2.02403	6.98871	2.12439	6.18445
1	12076651	12076851	5.23432	3.35636	5.91504	5.46489	5.48345	2.76171	5.63646
1	12077697	12077897	4.88537	8.81044	4.60058	9.51296	10.7519	6.37317	12.9952
1	12088008	12088208	1.74477	6.29317	2.95752	4.65528	3.22556	3.61147	2.66166
1	12107429	12107629	1.74477	2.93681	3.94336	4.65528	3.54811	2.12439	1.64397
1	12124130	12124330	3.48955	4.19545	3.28613	2.83365	3.65563	0.849757	3.28793
1	12127214	12127414	5.93223	6.71271	2.95752	3.64326	2.58045	2.12439	1.87882
1	12131697	12131897	2.09373	4.61499	8.21533	2.63124	2.58045	1.27463	2.50509
1	12142562	12142762	3.48955	4.61499	5.91504	1.61923	3.11804	1.91195	1.87882
1	12180965	12181165	4.88537	3.35636	8.21533	4.85768	4.30074	3.8239	5.47989
1	12188742	12188942	10.8176	5.87362	7.22949	20.4427	33.2232	20.819	44.4654
1	12194520	12194720	7.32805	8.81044	9.85839	2.02403	1.82782	1.91195	3.05308
1	12209561	12209761	0.697909	5.87362	1.31445	2.02403	3.76315	2.12439	2.34852
1	12210270	12210470	9.42178	2.51727	3.28613	4.04807	1.39774	1.0622	1.64397
1	12213277	12213477	0	2.93681	8.54394	2.42884	2.903	2.33683	2.9748
1	12223653	12223853	4.53641	4.19545	2.95752	4.25047	2.36541	1.91195	3.36622
1	12234951	12235151	2.44268	7.97135	4.9292	1.82163	2.36541	0.637317	1.72225
1	12247850	12248050	4.18746	11.3277	9.85839	3.23845	0.967667	2.97415	2.66166
1	12313480	12313680	8.02596	7.5518	8.87255	2.22644	1.50526	1.0622	0.469705
1	12321104	12321304	2.79164	3.35636	1.31445	3.84566	4.19323	3.8239	6.49758
1	12359891	12360091	6.97909	1.67818	5.91504	0	1.07519	0.212439	0.313137
1	12376705	12376905	11.1666	8.81044	4.27197	18.8235	37.309	22.3061	45.7179
1	12401131	12401331	3.14059	4.61499	6.90088	2.83365	5.26841	3.39903	6.65415
1	12441383	12441583	16.4009	6.71271	9.20117	7.48893	10.4293	5.09854	12.6037
1	12448318	12448518	8.02596	2.93681	3.28613	10.7274	17.7406	12.5339	20.5887
1	12469902	12470102	2.79164	6.29317	4.9292	3.23845	3.76315	3.18659	2.34852
1	12471899	12472099	5.93223	8.39089	4.27197	2.83365	3.97819	2.12439	2.66166
1	12473175	12473375	11.1666	9.64952	4.27197	1.61923	0.860149	2.76171	0.156568
1	12520560	12520760	6.63014	6.71271	11.8301	1.61923	0.645112	0.424878	0.234852
1	12523949	12524149	3.8385	5.87362	4.60058	5.26249	7.5263	2.97415	7.43699
1	12524945	12525145	1.39582	4.61499	2.6289	4.85768	5.69849	4.46122	7.04557
1	12534966	12535166	5.23432	8.81044	2.6289	1.82163	0.860149	3.8239	0.234852
1	12540556	12540756	3.14059	5.87362	1.97168	6.2745	3.65563	3.39903	3.13137
1	12541070	12541270	6.63014	11.3277	3.94336	8.90575	8.60149	2.33683	11.4295
1	12545008	12545208	2.79164	2.93681	5.58642	6.2745	5.26841	4.8861	5.4016
1	12562380	12562580	4.18746	1.67818	4.27197	2.63124	3.54811	0.849757	2.50509
1	12575823	12576023	2.44268	5.45408	12.4873	2.22644	3.87067	2.33683	0.704557
1	12608147	12608347	3.8385	4.61499	3.94336	2.22644	2.68797	1.0622	2.27024
1	12686716	12686916	4.88537	2.51727	5.25781	2.83365	3.76315	4.03634	2.9748
1	12703432	12703632	1.39582	5.03453	3.61474	0.809614	3.01052	1.48707	2.34852
1	12705907	12706107	8.02596	5.03453	3.28613	2.22644	1.39774	0.637317	2.42681
1	12723390	12723590	4.88537	3.7759	2.6289	2.83365	3.22556	1.69951	6.65415
1	12726404	12726604	7.32805	5.03453	2.6289	1.21442	1.61278	2.12439	1.80053
1	12732419	12732619	4.18746	2.93681	9.52978	3.44086	2.04285	1.27463	2.42681
1	12733673	12733873	5.93223	4.19545	4.9292	3.44086	5.59097	2.54927	5.16675
1	12740549	12740749	3.48955	1.25863	4.9292	4.45287	3.87067	1.91195	4.61876
1	12741877	12742077	4.18746	8.81044	3.94336	1.82163	3.22556	1.69951	2.73994
1	12743344	12743544	8.02596	5.45408	5.58642	5.26249	3.33308	2.12439	3.4445
1	12761109	12761309	6.97909	3.7759	2.95752	1.41682	2.58045	0.637317	6.96729
1	12777722	12777922	9.07282	3.7759	4.27197	17.0019	34.0834	28.6793	36.3238
1	12780369	12780569	2.44268	2.09772	2.95752	4.65528	7.20375	5.31098	7.75013
1	12799013	12799213	2.44268	0.839089	3.61474	2.83365	2.47293	2.54927	1.40911
1	12842071	12842271	13.9582	13.0059	16.7593	11.9418	13.4398	17.6324	21.6064
1	12909238	12909438	2.44268	4.61499	4.27197	1.61923	2.58045	2.54927	3.4445
1	12923120	12923320	0.348955	1.67818	1.64307	5.46489	4.19323	8.49757	2.42681
1	12926305	12926505	1.39582	0.839089	1.31445	2.22644	6.12856	5.9483	6.4193
1	13002057	13002257	3.48955	5.03453	6.57226	3.64326	4.51578	4.67366	8.21983
1	13030122	13030322	7.677	7.97135	3.94336	0.60721	0.75263	1.69951	0.469705
1	13086275	13086475	25.4737	30.2072	23.0029	63.9595	84.9397	72.4417	89.8702
1	13103203	13103403	2.09373	2.09772	4.27197	6.2745	7.31127	7.64781	8.45469
1	13118165	13118365	2.44268	3.7759	1.97168	17.0019	19.2458	16.9951	17.3791
1	13151461	13151661	5.93223	4.19545	2.6289	2.83365	4.51578	2.76171	3.28793
1	13184566	13184766	4.88537	5.03453	2.6289	4.25047	3.22556	1.91195	4.9319
1	13202745	13202945	1.39582	2.09772	6.57226	2.42884	2.58045	1.0622	2.03539
1	13230712	13230912	4.18746	1.25863	9.52978	3.64326	0.537593	1.69951	1.80053
1	13296931	13297131	14.6561	13.845	15.4448	12.549	13.4398	14.021	18.6316
1	13302559	13302759	18.1456	15.9427	12.4873	7.89373	6.88119	9.98464	6.73243
1	13305481	13305681	6.97909	10.0691	8.87255	7.08412	7.09623	4.67366	5.01018
1	13386246	13386446	1.74477	1.67818	2.30029	3.03605	4.08571	1.48707	2.34852
1	13393008	13393208	6.97909	9.64952	4.9292	10.1202	10.9669	12.7463	12.6037
1	13394267	13394467	13.9582	18.8795	10.187	12.1442	13.2248	14.8707	12.9952
1	13395069	13395269	11.5155	9.64952	9.85839	16.7995	13.6549	18.0573	17.3008
1	13395809	13396009	8.37491	5.03453	8.54394	9.71536	8.27893	7.01049	7.9067
1	13398491	13398691	3.8385	7.13226	12.4873	2.83365	2.04285	2.54927	4.30563
1	13408566	13408766	5.93223	4.19545	3.28613	3.64326	2.903	3.18659	4.22734
1	13464122	13464322	19.1925	9.22998	7.88671	13.7634	11.7195	10.1971	11.2729
1	13492609	13492809	4.53641	7.13226	2.95752	4.85768	3.01052	3.8239	1.64397
1	13545794	13545994	2.79164	5.87362	5.25781	4.25047	6.12856	5.09854	4.4622
1	13582693	13582893	9.77073	6.71271	6.57226	2.42884	2.58045	2.54927	2.9748
1	13645140	13645340	2.79164	5.03453	5.91504	2.42884	3.22556	3.18659	2.27024
1	13714982	13715182	4.18746	2.51727	4.9292	1.82163	2.79548	1.0622	1.80053
1	13716730	13716930	4.18746	2.93681	3.61474	3.23845	3.11804	2.97415	2.19196
1	13741199	13741399	3.14059	2.93681	7.5581	9.71536	15.0526	16.3578	18.3185
1	13753556	13753756	10.4686	3.35636	4.60058	19.6331	25.912	28.4668	28.8086
1	13761772	13761972	13.6092	2.09772	3.94336	29.1461	31.0729	32.5032	29.6697
1	13785625	13785825	9.07282	3.7759	5.91504	6.47691	9.56916	12.3215	9.62895
1	13786771	13786971	6.63014	8.81044	2.6289	3.84566	6.98871	7.86025	5.32332
1	13799520	13799720	7.32805	2.09772	7.22949	2.42884	2.903	3.61147	3.28793
1	13843740	13843940	6.97909	2.51727	7.22949	17.0019	22.9015	19.5444	18.5533
1	13857283	13857483	3.14059	2.09772	5.25781	5.46489	5.806	2.97415	6.57587
1	13872482	13872682	11.8645	21.8163	14.1304	8.50094	10.8594	5.73586	7.82841
1	13879321	13879521	16.7498	5.87362	8.87255	14.1682	11.827	12.7463	13.8563
1	13886035	13886235	50.2495	13.4254	26.289	78.1277	75.048	88.1622	73.8219
1	13888517	13888717	25.1247	4.61499	8.21533	12.9538	17.203	18.9071	25.0509
1	13890048	13890248	11.8645	15.9427	9.52978	11.7394	12.1496	11.6842	12.9169
1	13896297	13896497	9.77073	10.9082	8.21533	4.04807	3.76315	2.54927	2.27024
1	13942874	13943074	2.79164	5.87362	2.30029	4.45287	4.83834	6.58561	3.99249
1	13961961	13962161	2.79164	5.03453	2.6289	6.0721	3.11804	1.69951	1.64397
1	13962741	13962941	3.48955	7.97135	2.30029	3.44086	5.59097	4.24878	3.75764
1	13966870	13967070	4.53641	2.09772	4.60058	5.8697	6.66615	7.64781	6.73243
1	13972761	13972961	3.8385	9.64952	3.94336	12.9538	16.8804	21.8812	15.1871
1	13973934	13974134	12.5624	9.64952	9.20117	27.7293	21.2887	26.7673	22.5458
1	14001987	14002187	3.48955	3.7759	3.28613	6.47691	5.69849	8.07269	5.94959
1	14002988	14003188	12.2134	28.9486	14.459	15.9899	17.418	21.8812	20.9019
1	14008113	14008313	3.14059	6.29317	3.28613	3.23845	4.19323	4.67366	3.20965
1	14026252	14026452	1.74477	4.61499	2.6289	6.47691	5.37593	4.67366	5.79303
1	14029857	14030057	2.44268	1.67818	3.94336	6.47691	5.16089	7.43537	7.04557
1	14030848	14031048	3.14059	5.03453	4.60058	11.537	14.515	11.0468	13.8563
1	14036834	14037034	2.44268	1.25863	2.6289	5.06008	2.15037	1.0622	2.66166
1	14055733	14055933	4.53641	2.93681	6.90088	4.04807	3.76315	3.61147	4.69705
1	14058052	14058252	1.74477	2.93681	2.30029	4.85768	6.45112	1.0622	5.32332
1	14064240	14064440	5.58328	2.51727	4.27197	3.23845	5.806	7.64781	7.04557
1	14077693	14077893	3.48955	1.67818	3.61474	4.65528	2.25789	2.54927	1.87882
1	14091061	14091261	6.63014	3.7759	2.95752	5.66729	5.48345	3.61147	4.77533
1	14106287	14106487	24.0779	6.71271	9.85839	20.4427	21.0736	24.0056	21.215
1	14107828	14108028	11.5155	4.61499	5.58642	4.25047	2.903	6.58561	3.60107
1	14121767	14121967	1.39582	10.4886	3.61474	1.82163	2.903	4.24878	3.60107
1	14135285	14135485	4.88537	5.03453	2.6289	3.44086	5.05337	2.76171	4.30563
1	14135998	14136198	4.18746	6.29317	3.94336	5.26249	4.73082	4.24878	4.14906
1	14137175	14137375	5.23432	5.45408	3.94336	7.69133	3.54811	8.92244	5.32332
1	14145650	14145850	1.74477	1.25863	2.30029	5.26249	2.79548	2.76171	2.50509
1	14154077	14154277	11.5155	5.03453	1.64307	8.09614	14.0849	15.0832	13.23
1	14154891	14155091	9.42178	2.09772	3.28613	8.09614	6.12856	7.43537	7.82841
1	14155853	14156053	5.93223	11.7472	7.88671	5.8697	6.02104	4.03634	6.96729
1	14166763	14166963	3.8385	14.2645	9.85839	4.25047	4.6233	5.52342	3.52279
1	14185938	14186138	4.53641	2.93681	4.60058	3.44086	2.36541	7.43537	6.96729
1	14187630	14187830	28.2653	7.13226	9.85839	23.074	15.5902	28.042	26.6166
1	14195435	14195635	5.58328	2.93681	3.94336	2.22644	3.97819	5.31098	3.13137
1	14203824	14204024	8.72387	3.7759	4.60058	4.04807	6.66615	4.24878	5.24504
1	14206220	14206420	15.354	11.7472	7.5581	3.64326	8.38645	11.2593	9.62895
1	14209810	14210010	2.79164	5.45408	2.6289	4.04807	6.77367	3.8239	8.06327
1	14213231	14213431	8.02596	4.61499	3.94336	5.46489	9.56916	16.5703	14.0911
1	14221474	14221674	9.07282	4.19545	1.97168	4.85768	5.05337	5.31098	3.83592
1	14222714	14222914	8.37491	4.19545	1.97168	5.06008	3.76315	2.97415	3.60107
1	14229718	14229918	7.32805	5.45408	4.60058	9.51296	6.12856	5.09854	6.81072
1	14236252	14236452	2.79164	2.09772	4.27197	5.26249	5.69849	4.8861	4.69705
1	14248091	14248291	12.9113	5.03453	7.5581	17.0019	10.8594	21.0315	16.8311
1	14250321	14250521	3.8385	4.19545	1.31445	6.0721	7.09623	4.46122	5.87131
1	14256862	14257062	12.9113	13.0059	12.4873	4.45287	3.65563	4.46122	3.28793
1	14259570	14259770	3.14059	10.4886	10.5156	7.08412	5.37593	7.01049	9.00267
1	14262978	14263178	3.48955	3.35636	2.6289	12.3466	9.03156	13.3837	6.96729
1	14277314	14277514	17.7967	2.93681	10.187	12.9538	13.5473	18.9071	14.9523
1	14278494	14278694	27.2185	5.03453	9.52978	7.28652	9.99923	16.3578	14.0129
1	14279809	14280009	12.2134	5.45408	7.5581	5.06008	8.70901	8.07269	8.21983
1	14282771	14282971	5.58328	2.51727	3.94336	2.42884	5.91352	5.73586	6.26273
1	14288412	14288612	8.02596	4.19545	2.30029	10.3226	9.46164	6.79805	13.0734
1	14292364	14292564	11.8645	3.35636	4.27197	13.1562	16.1278	19.332	18.0836
1	14299716	14299916	5.23432	6.29317	4.60058	9.71536	8.27893	9.98464	9.62895
1	14313216	14313416	4.53641	0.419545	4.27197	4.45287	2.903	3.61147	3.28793
1	14316264	14316464	5.23432	15.9427	12.4873	4.85768	5.91352	7.22293	3.60107
1	14318600	14318800	4.53641	2.51727	2.95752	5.66729	4.94586	7.01049	4.22734
1	14327990	14328190	6.63014	1.67818	3.94336	1.21442	3.22556	1.69951	0.93941
1	14336717	14336917	3.8385	6.71271	3.28613	5.8697	5.69849	11.4717	7.82841
1	14342744	14342944	9.77073	2.09772	3.61474	4.65528	4.40826	7.64781	4.61876
1	14343852	14344052	6.28118	2.51727	3.28613	8.90575	10.7519	14.2334	6.57587
1	14351990	14352190	17.4477	5.45408	4.60058	24.8956	21.1812	26.3425	26.2252
1	14355143	14355343	6.63014	6.71271	7.22949	11.1322	10.9669	16.9951	11.6643
1	14358125	14358325	26.5206	2.09772	8.87255	29.1461	19.4609	33.3529	32.1748
1	14360104	14360304	14.6561	4.61499	5.58642	6.88172	11.5045	16.3578	12.682
1	14366560	14366760	6.28118	3.7759	1.97168	3.84566	3.01052	2.76171	2.81823
1	14368606	14368806	6.28118	5.03453	3.94336	11.9418	8.92404	8.92244	7.12386
1	14377196	14377396	9.77073	4.19545	4.9292	8.90575	8.0639	6.16073	5.71474
1	14382775	14382975	14.3071	3.35636	5.25781	13.561	17.203	24.6429	21.2933
1	14383491	14383691	6.97909	4.19545	11.5015	4.65528	4.19323	4.24878	6.49758
1	14401398	14401598	4.88537	6.71271	6.57226	6.88172	5.69849	4.24878	4.61876
1	14403187	14403387	3.48955	5.03453	2.95752	5.26249	2.903	6.16073	3.13137
1	14419753	14419953	6.63014	4.19545	3.61474	5.8697	3.97819	7.01049	3.67935
1	14426322	14426522	6.63014	7.5518	4.27197	4.04807	4.73082	6.58561	4.22734
1	14431014	14431214	5.93223	5.03453	1.97168	4.85768	2.68797	2.97415	2.27024
1	14442160	14442360	10.8176	6.29317	5.91504	8.70335	7.20375	10.1971	9.31581
1	14461918	14462118	4.88537	3.7759	3.28613	15.1803	15.2676	21.2439	15.7351
1	14462858	14463058	3.48955	9.64952	1.97168	4.85768	5.59097	3.8239	5.08847
1	14470743	14470943	8.02596	10.4886	5.25781	13.7634	10.1067	12.3215	12.2906
1	14472994	14473194	5.23432	2.09772	1.97168	4.04807	4.94586	2.33683	3.28793
1	14495186	14495386	4.18746	4.19545	4.60058	8.90575	5.37593	6.79805	6.49758
1	14499419	14499619	3.8385	1.25863	2.95752	8.50094	4.73082	4.03634	5.87131
1	14544808	14545008	3.8385	7.5518	3.28613	2.02403	3.87067	2.54927	3.28793
1	14562263	14562463	5.23432	6.29317	0.657226	7.28652	6.12856	11.0468	6.34101
1	14576120	14576320	2.79164	0	1.97168	6.88172	4.30074	7.22293	3.13137
1	14577425	14577625	8.02596	0.839089	5.58642	14.7754	8.92404	16.9951	12.5255
1	14595204	14595404	21.2862	5.03453	8.21533	25.9076	26.8797	33.5654	32.0965
1	14632486	14632686	13.6092	2.51727	5.25781	9.71536	5.48345	7.22293	4.85362
1	14657326	14657526	4.18746	12.5863	4.60058	2.63124	4.19323	4.8861	3.13137
1	14658697	14658897	5.23432	2.51727	3.28613	6.0721	3.01052	3.61147	2.50509
1	14667384	14667584	8.37491	3.7759	1.64307	6.2745	7.63382	17.42	10.4901
1	14706445	14706645	3.48955	1.67818	6.24365	6.67931	4.94586	1.48707	5.32332
1	14721466	14721666	1.74477	1.67818	4.27197	8.70335	7.41878	9.13488	4.30563
1	14736241	14736441	5.93223	3.7759	2.30029	5.06008	3.01052	1.91195	2.42681
1	14747311	14747511	3.48955	0.419545	0	5.46489	5.59097	7.01049	3.05308
1	14754312	14754512	6.63014	0.839089	4.60058	5.26249	4.08571	4.46122	2.9748
1	14757882	14758082	1.39582	2.09772	3.28613	5.06008	2.04285	6.16073	6.34101
1	14760886	14761086	8.37491	3.35636	3.61474	6.67931	6.3436	5.9483	8.76782
1	14771659	14771859	2.09373	2.09772	1.31445	5.06008	5.69849	2.76171	5.24504
1	14817650	14817850	3.8385	2.51727	0.328613	7.08412	6.77367	9.98464	5.32332
1	14842538	14842738	2.79164	3.35636	2.95752	8.29854	6.55863	4.03634	4.9319
1	14848060	14848260	1.39582	7.97135	3.28613	2.83365	2.47293	3.8239	2.03539
1	14855375	14855575	1.39582	4.61499	3.94336	3.03605	6.3436	3.61147	3.83592
1	14861099	14861299	2.09373	3.35636	0.328613	2.63124	3.22556	2.12439	3.52279
1	14874196	14874396	3.14059	2.93681	3.28613	3.23845	3.33308	4.24878	4.69705
1	14884589	14884789	26.5206	21.8163	17.0879	23.074	16.9879	23.1559	15.422
1	14889977	14890177	4.18746	2.09772	0.657226	2.63124	5.91352	5.09854	2.42681
1	14912748	14912948	9.07282	8.81044	7.22949	16.5971	18.3857	22.731	14.9523
1	14917738	14917938	5.93223	5.03453	3.94336	14.1682	14.1925	15.5081	9.08096
1	14938254	14938454	5.23432	5.45408	3.94336	6.67931	7.5263	7.86025	4.61876
1	14943767	14943967	10.8176	7.97135	14.1304	25.5028	27.5248	26.13	8.53297
1	14952767	14952967	6.28118	2.51727	2.95752	14.1682	8.92404	11.6842	9.23753
1	14956577	14956777	2.09373	4.61499	3.28613	5.66729	6.55863	5.31098	4.38391
1	14968372	14968572	5.58328	3.7759	3.28613	7.69133	4.83834	9.98464	7.9067
1	14969494	14969694	3.48955	5.87362	2.95752	2.02403	3.22556	5.52342	3.05308
1	14976037	14976237	15.0051	3.7759	4.60058	18.8235	12.4722	17.6324	14.1694
1	14983075	14983275	11.5155	5.87362	6.57226	11.3346	9.99923	18.4822	8.68954
1	14993120	14993320	12.2134	1.25863	4.27197	14.9779	17.5255	29.529	17.4574
1	15005820	15006020	7.32805	2.51727	1.31445	4.04807	3.87067	7.64781	2.81823
1	15012776	15012976	5.58328	1.67818	0.985839	7.69133	11.2895	13.1712	12.9169
1	15015130	15015330	10.4686	19.299	13.1445	17.0019	11.9346	20.3942	11.2729
1	15041273	15041473	26.5206	13.845	28.918	20.4427	16.2353	29.9539	17.2225
1	15042229	15042429	17.0988	2.51727	11.1728	16.1923	18.3857	24.0056	18.8665
1	15042791	15042991	4.18746	7.5518	4.27197	7.89373	5.16089	11.6842	6.26273
1	15050042	15050242	6.63014	3.7759	3.28613	9.31056	6.98871	3.8239	5.87131
1	15083392	15083592	5.93223	1.67818	5.91504	4.45287	2.68797	3.8239	2.66166
1	15084315	15084515	6.63014	6.71271	6.24365	4.04807	2.47293	3.39903	1.72225
1	15119406	15119606	1.74477	0.839089	1.97168	4.85768	2.79548	1.27463	0.626273
1	15122573	15122773	4.18746	5.03453	0.985839	5.46489	3.4406	3.8239	2.89651
1	15151791	15151991	21.6352	21.3968	17.4165	16.5971	20.106	21.2439	18.0836
1	15158103	15158303	2.09373	5.03453	1.64307	3.84566	3.76315	4.67366	2.27024
1	15168329	15168529	0	0.839089	0.657226	6.2745	4.19323	6.79805	3.67935
1	15171620	15171820	0.697909	2.93681	7.5581	2.83365	2.15037	2.97415	2.42681
1	15175645	15175845	3.14059	2.09772	1.97168	1.82163	3.33308	2.33683	2.19196
1	15184845	15185045	4.53641	2.93681	3.28613	5.8697	2.58045	4.24878	1.72225
1	15191521	15191721	5.23432	1.25863	1.31445	13.7634	10.8594	21.6688	16.0482
1	15223433	15223633	2.09373	4.19545	4.27197	3.23845	2.36541	3.18659	2.9748
1	15262697	15262897	12.5624	13.4254	10.8442	21.4548	18.3857	26.5549	15.3437
1	15370680	15370880	5.93223	4.19545	4.60058	8.29854	7.41878	6.79805	6.57587
1	15371630	15371830	5.93223	6.29317	1.64307	6.88172	7.84886	10.4095	10.4118
1	15394847	15395047	3.14059	3.35636	4.9292	2.83365	2.68797	4.03634	1.64397
1	15436495	15436695	9.77073	12.1668	10.187	18.6211	22.1488	24.8554	20.9019
1	15446353	15446553	5.23432	11.7472	3.94336	4.65528	3.76315	2.54927	5.32332
1	15455048	15455248	5.93223	10.9082	8.21533	8.90575	6.66615	8.71	7.28042
1	15456494	15456694	43.9683	11.7472	14.1304	33.3966	31.0729	40.3634	30.8439
1	15457817	15458017	13.2603	0	7.22949	13.1562	7.31127	18.6946	11.5078
1	15463172	15463372	7.32805	7.13226	2.30029	9.31056	10.2143	11.0468	6.4193
1	15466020	15466220	2.79164	2.51727	5.58642	4.85768	4.30074	9.7722	8.92439
1	15474075	15474275	3.48955	2.93681	5.58642	6.47691	1.39774	5.31098	2.9748
1	15481869	15482069	2.79164	3.35636	6.57226	4.25047	3.87067	7.01049	3.91421
1	15496799	15496999	1.39582	3.7759	5.25781	6.47691	1.1827	6.37317	3.4445
1	15506542	15506742	3.48955	6.29317	7.5581	4.25047	3.76315	0.212439	1.17426
1	15510123	15510323	1.04686	5.03453	1.64307	5.26249	5.05337	4.8861	5.63646
1	15513777	15513977	15.0051	3.35636	5.25781	25.5028	18.8158	27.1922	28.7303
1	15531165	15531365	1.39582	4.19545	1.31445	5.26249	2.58045	4.03634	2.11367
1	15542352	15542552	4.88537	0.839089	2.30029	4.85768	4.73082	4.67366	2.73994
1	15545968	15546168	2.79164	0.419545	2.6289	4.45287	3.54811	5.09854	3.05308
1	15573131	15573331	1.39582	4.61499	2.95752	6.2745	7.09623	11.4717	6.26273
1	15586324	15586524	4.53641	1.67818	1.97168	1.82163	3.87067	2.12439	2.66166
1	15597792	15597992	3.48955	2.09772	1.64307	2.22644	2.68797	4.67366	1.80053
1	15607785	15607985	7.677	4.19545	1.97168	4.65528	4.73082	6.16073	3.28793
1	15617616	15617816	2.44268	0	3.94336	3.84566	3.54811	4.24878	1.01769
1	15638677	15638877	4.53641	3.35636	4.27197	1.61923	2.15037	1.69951	2.27024
1	15641038	15641238	3.8385	1.25863	6.24365	1.61923	3.76315	3.39903	3.13137
1	15658963	15659163	1.04686	1.25863	2.6289	7.48893	7.84886	10.1971	4.38391
1	15674355	15674555	8.37491	1.67818	2.95752	3.44086	5.05337	7.64781	2.58338
1	15684315	15684515	3.14059	6.71271	2.30029	2.02403	2.58045	4.67366	1.4874
1	15748516	15748716	1.04686	2.93681	1.64307	3.03605	2.47293	5.31098	2.34852
1	15796723	15796923	2.09373	2.09772	4.9292	3.44086	4.30074	1.0622	2.27024
1	15804673	15804873	13.6092	2.09772	7.88671	17.8115	8.38645	11.0468	10.8815
1	15817671	15817871	3.8385	4.61499	3.94336	5.26249	4.51578	4.03634	4.4622
1	15826737	15826937	6.63014	7.5518	5.25781	7.08412	8.17141	12.109	6.18445
1	15832220	15832420	3.48955	3.35636	2.30029	3.03605	2.47293	2.76171	2.66166
1	15844230	15844430	0.697909	3.35636	5.58642	1.82163	4.19323	6.79805	2.58338
1	15848133	15848333	8.37491	3.7759	2.95752	6.67931	6.12856	10.4095	4.14906
1	15855382	15855582	2.09373	5.87362	3.94336	2.02403	4.94586	7.86025	2.58338
1	15995714	15995914	2.79164	5.03453	3.94336	4.85768	2.47293	4.24878	3.52279
1	16005127	16005327	8.72387	2.51727	9.20117	0.404807	0.860149	0.212439	0.391421
1	16009269	16009469	3.48955	5.45408	4.60058	10.7274	6.12856	11.4717	5.16675
1	16020094	16020294	2.09373	3.35636	3.28613	4.45287	4.94586	5.73586	3.05308
1	16030462	16030662	18.4946	6.29317	4.60058	18.4187	14.6225	25.7051	14.7957
1	16038022	16038222	10.1197	0.839089	3.28613	15.3827	7.31127	17.42	13.4649
1	16040737	16040937	14.3071	6.71271	2.30029	10.7274	12.6872	18.2698	13.0734
1	16041532	16041732	19.1925	3.7759	5.25781	20.2403	13.1173	17.42	18.2402
1	16045670	16045870	8.37491	1.25863	3.94336	17.4067	13.6549	26.7673	15.7351
1	16050662	16050862	3.48955	1.67818	3.94336	3.84566	1.61278	6.58561	6.34101
1	16057592	16057792	3.14059	10.9082	8.54394	6.67931	4.51578	2.97415	4.61876
1	16058390	16058590	0	2.51727	0.328613	3.44086	2.79548	5.31098	6.34101
1	16076274	16076474	8.72387	5.45408	9.52978	3.23845	1.1827	0.849757	2.73994
1	16079065	16079265	8.37491	4.61499	5.91504	6.67931	8.70901	9.55976	7.82841
1	16086144	16086344	3.8385	5.03453	6.24365	3.84566	3.65563	4.46122	3.36622
1	16108444	16108644	8.72387	5.03453	3.94336	4.04807	3.87067	6.16073	6.02788
1	16113498	16113698	2.44268	2.51727	0	6.2745	6.45112	4.67366	1.25255
1	16114133	16114333	4.53641	0	2.95752	11.1322	8.81653	12.7463	7.82841
1	16133860	16134060	5.93223	6.29317	1.97168	9.10815	2.58045	7.64781	3.67935
1	16138651	16138851	6.63014	10.0691	5.58642	15.1803	13.0098	13.5961	12.2906
1	16140649	16140849	10.4686	10.9082	8.54394	7.48893	6.3436	7.01049	4.85362
1	16141391	16141591	4.18746	4.19545	4.9292	3.64326	3.4406	9.55976	4.14906
1	16141953	16142153	5.93223	4.19545	7.22949	8.90575	4.40826	9.13488	6.889
1	16161001	16161201	2.09373	0	1.64307	7.28652	5.806	2.97415	1.87882
1	16204357	16204557	7.677	2.51727	7.5581	1.61923	0.75263	1.0622	0.704557
1	16213680	16213880	4.88537	4.19545	2.95752	4.25047	8.0639	7.43537	5.71474
1	16227104	16227304	6.28118	2.93681	4.27197	6.67931	5.05337	10.4095	8.84611
1	16249142	16249342	6.28118	2.93681	6.57226	6.47691	5.05337	6.79805	7.28042
1	16259681	16259881	2.44268	2.51727	2.6289	1.41682	2.79548	5.31098	3.67935
1	16282498	16282698	7.677	4.19545	4.27197	2.83365	2.903	4.46122	5.08847
1	16288918	16289118	2.09373	2.93681	2.30029	5.8697	2.15037	2.97415	2.27024
1	16292307	16292507	3.8385	3.7759	2.95752	3.44086	3.22556	4.67366	1.80053
1	16301630	16301830	5.23432	11.7472	11.5015	7.69133	4.94586	1.91195	2.27024
1	16438920	16439120	3.48955	5.87362	8.54394	2.42884	4.19323	1.91195	1.80053
1	16451758	16451958	8.37491	8.81044	13.8018	3.84566	2.04285	1.69951	0.782841
1	16476217	16476417	12.9113	10.9082	11.8301	10.3226	15.6977	12.5339	13.6997
1	16477403	16477603	2.09373	7.5518	3.61474	2.63124	6.02104	2.76171	4.22734
1	16493578	16493778	7.32805	11.7472	9.85839	12.7514	12.7947	16.9951	12.3689
1	16503488	16503688	0	3.35636	3.61474	2.83365	2.36541	4.46122	3.05308
1	16524140	16524340	1.04686	1.25863	1.97168	6.47691	1.50526	2.12439	1.80053
1	16524552	16524752	2.09373	4.19545	5.91504	5.66729	2.47293	5.09854	4.14906
1	16527172	16527372	5.23432	11.7472	4.9292	6.88172	2.47293	1.91195	1.56568
1	16544454	16544654	3.8385	5.03453	2.30029	6.2745	3.65563	2.12439	1.72225
1	16549496	16549696	3.14059	4.61499	3.61474	3.03605	5.16089	10.1971	4.22734
1	16565119	16565319	15.703	15.5231	10.8442	16.5971	17.8481	22.3061	18.9448
1	16567677	16567877	4.88537	4.61499	6.90088	6.67931	10.5368	11.2593	11.1946
1	16571799	16571999	82.3533	65.8685	69.9946	60.3162	38.5992	56.9337	40.238
1	16587589	16587789	1.04686	3.7759	2.30029	4.65528	2.15037	3.61147	0.313137
1	16603508	16603708	5.23432	3.7759	1.64307	4.65528	7.41878	7.86025	6.4193
1	16614670	16614870	4.18746	3.35636	2.6289	15.5851	14.8376	20.6066	11.2729
1	16619214	16619414	3.14059	2.51727	2.30029	8.50094	3.76315	4.8861	5.87131
1	16619699	16619899	1.04686	2.09772	1.64307	5.8697	4.19323	4.46122	2.34852
1	16641384	16641584	4.88537	5.87362	3.94336	6.88172	2.36541	10.8344	0.391421
1	16649386	16649586	3.48955	5.87362	4.27197	4.85768	3.4406	2.12439	2.66166
1	16720465	16720665	7.32805	7.5518	1.64307	0.809614	0.107519	0.849757	0.391421
1	16869254	16869454	0.697909	2.09772	1.31445	6.67931	2.903	5.9483	4.22734
1	16950336	16950536	16.0519	11.3277	12.1587	19.4307	23.8691	23.5807	23.2504
1	16999086	16999286	4.53641	1.67818	2.30029	5.66729	1.61278	9.55976	2.42681
1	17015597	17015797	17.7967	14.2645	11.8301	20.2403	16.3428	25.7051	17.0659
1	17178355	17178555	1.39582	4.61499	2.30029	1.41682	2.47293	3.8239	2.34852
1	17186348	17186548	3.8385	4.19545	4.27197	7.28652	2.903	6.79805	4.14906
1	17192149	17192349	1.74477	2.93681	1.64307	5.46489	1.61278	4.8861	2.34852
1	17219496	17219696	2.44268	5.03453	2.6289	4.04807	2.903	2.76171	2.42681
1	17261250	17261450	3.48955	2.93681	1.97168	1.82163	0.430074	5.31098	2.81823
1	17319645	17319845	0.697909	1.67818	2.95752	4.45287	2.79548	1.27463	1.25255
1	17391591	17391791	2.44268	2.93681	4.27197	2.02403	3.54811	1.48707	2.42681
1	17439550	17439750	2.79164	5.03453	0.985839	5.06008	2.68797	2.76171	1.40911
1	17440557	17440757	1.74477	2.09772	0.985839	3.64326	3.22556	4.24878	4.14906
1	17444541	17444741	3.8385	5.03453	1.31445	4.04807	3.97819	2.54927	2.9748
1	17451191	17451391	2.09373	3.35636	3.61474	3.44086	5.16089	4.03634	5.08847
1	17526685	17526885	2.09373	0.839089	1.97168	5.8697	3.54811	2.54927	1.4874
1	17588189	17588389	1.39582	1.25863	2.30029	3.23845	1.50526	4.67366	3.83592
1	17605916	17606116	2.79164	6.71271	1.64307	3.03605	5.59097	6.79805	7.98498
1	17609448	17609648	10.8176	21.8163	13.8018	24.4908	21.9338	29.3166	27.008
1	17734630	17734830	44.3172	27.6899	37.4619	30.5629	24.9443	42.0629	23.407
1	17760654	17760854	2.44268	4.19545	3.61474	3.84566	3.33308	2.76171	2.27024
1	17804640	17804840	47.8068	46.5694	38.1191	29.3485	29.1375	37.3893	27.3212
1	17825981	17826181	2.44268	1.67818	5.58642	5.8697	11.827	10.1971	9.31581
1	17828705	17828905	2.79164	4.61499	7.22949	4.25047	5.59097	4.8861	5.24504
1	17837652	17837852	1.39582	2.51727	3.28613	2.63124	2.58045	6.79805	2.58338
1	17844331	17844531	0.697909	1.67818	3.28613	10.1202	8.27893	14.2334	6.73243
1	17845316	17845516	2.79164	5.03453	3.28613	7.08412	3.97819	4.8861	4.54048
1	17848610	17848810	6.97909	4.19545	8.21533	4.65528	4.51578	7.64781	4.77533
1	17849284	17849484	4.53641	6.71271	2.95752	6.0721	4.30074	4.8861	4.14906
1	17887842	17888042	5.93223	15.1036	8.87255	14.9779	16.5579	20.6066	21.6847
1	17946946	17947146	3.14059	10.0691	8.54394	11.3346	5.91352	10.8344	6.57587
1	17966014	17966214	2.44268	2.51727	5.25781	6.88172	4.08571	6.16073	4.14906
1	17971203	17971403	4.88537	8.39089	4.60058	4.85768	3.22556	4.8861	1.87882
1	17974599	17974799	2.44268	0.839089	0.657226	2.42884	2.36541	4.8861	2.42681
1	18013976	18014176	1.74477	2.93681	1.31445	5.46489	4.94586	4.8861	6.10616
1	18015214	18015414	3.14059	3.7759	2.30029	7.28652	6.98871	6.58561	7.75013
1	18032434	18032634	16.4009	3.35636	5.58642	29.9557	28.9225	39.5137	23.5635
1	18035645	18035845	14.3071	5.45408	4.9292	17.8115	15.0526	30.5912	16.2048
1	18041256	18041456	9.42178	4.19545	8.54394	6.47691	8.49397	8.07269	3.4445
1	18041756	18041956	6.97909	0.419545	2.95752	7.28652	5.69849	10.8344	5.4016
1	18043829	18044029	6.97909	7.13226	4.9292	7.48893	5.26841	7.01049	4.14906
1	18044901	18045101	5.93223	1.67818	3.28613	4.45287	6.12856	9.34732	1.80053
1	18061027	18061227	1.39582	7.13226	3.94336	1.41682	3.01052	3.8239	1.80053
1	18064227	18064427	7.32805	8.81044	5.58642	2.63124	2.903	4.46122	2.19196
1	18064766	18064966	3.8385	4.19545	2.30029	2.02403	2.04285	5.52342	0.391421
1	18072034	18072234	2.79164	2.93681	0.985839	1.21442	3.01052	4.03634	2.34852
1	18087468	18087668	9.07282	5.03453	8.21533	9.31056	8.60149	9.98464	7.51528
1	18096544	18096744	7.32805	2.93681	1.64307	1.61923	3.33308	0.424878	3.13137
1	18109210	18109410	5.93223	2.51727	1.31445	7.89373	6.12856	8.71	5.32332
1	18112804	18113004	32.8017	19.7186	28.2607	15.7875	15.8052	26.13	13.23
1	18114366	18114566	7.677	5.03453	4.9292	8.50094	7.5263	9.34732	7.82841
1	18114981	18115181	8.72387	5.03453	3.94336	8.70335	6.12856	9.55976	9.08096
1	18125573	18125773	28.2653	36.5004	31.5469	28.5389	23.1165	50.773	16.9094
1	18126423	18126623	8.72387	5.03453	11.1728	14.573	7.63382	13.3837	9.08096
1	18128725	18128925	15.354	15.5231	17.4165	13.561	17.8481	23.7932	18.2402
1	18147411	18147611	10.1197	4.19545	4.9292	11.7394	7.41878	11.6842	1.87882
1	18149940	18150140	4.53641	5.45408	5.58642	2.22644	4.6233	3.61147	3.91421
1	18151189	18151389	5.93223	9.64952	4.9292	7.08412	7.31127	12.109	9.3941
1	18151884	18152084	1.39582	1.25863	3.61474	3.84566	4.73082	5.31098	3.4445
1	18180413	18180613	5.23432	5.03453	4.60058	5.06008	3.01052	5.31098	2.58338
1	18181113	18181313	5.58328	4.19545	3.28613	3.84566	3.01052	6.16073	1.09598
1	18189447	18189647	23.031	18.46	15.7734	22.4668	14.9451	47.7988	14.326
1	18204368	18204568	31.7549	20.1381	15.4448	33.3966	27.8473	47.3739	27.3994
1	18208185	18208385	16.0519	10.0691	7.5581	10.525	7.31127	12.109	9.00267
1	18209944	18210144	20.5883	7.97135	14.7876	31.9797	28.1699	44.8247	29.5914
1	18223553	18223753	3.8385	4.19545	1.64307	5.66729	6.12856	11.6842	5.16675
1	18237319	18237519	5.58328	9.22998	7.88671	4.25047	5.806	4.67366	2.66166
1	18242472	18242672	9.07282	6.71271	13.8018	5.06008	5.37593	7.64781	2.89651
1	18244011	18244211	6.63014	9.22998	15.1162	6.47691	5.16089	4.8861	2.73994
1	18245473	18245673	26.1716	21.8163	12.8159	13.7634	12.1496	15.0832	13.6997
1	18250566	18250766	5.58328	11.3277	15.1162	4.25047	2.68797	1.69951	1.64397
1	18256090	18256290	6.28118	4.61499	6.90088	6.2745	4.08571	7.01049	2.27024
1	18263621	18263821	8.72387	6.29317	3.94336	6.47691	4.83834	2.76171	4.07077
1	18269874	18270074	45.7131	46.1499	31.2182	53.0297	43.8676	54.5969	40.786
1	18278741	18278941	9.07282	8.39089	3.61474	8.90575	6.66615	11.6842	5.55817
1	18279462	18279662	15.354	8.39089	5.91504	16.1923	14.8376	30.8037	17.4574
1	18281432	18281632	23.031	6.29317	5.91504	21.6572	15.0526	29.1042	19.2579
1	18290453	18290653	2.79164	4.19545	5.25781	4.04807	3.76315	7.43537	2.9748
1	18297663	18297863	8.02596	5.03453	6.24365	7.08412	4.08571	8.28513	5.94959
1	18298942	18299142	8.37491	5.87362	8.87255	9.10815	4.73082	5.52342	5.63646
1	18302373	18302573	8.72387	3.7759	3.28613	5.46489	4.19323	4.8861	3.20965
1	18324028	18324228	14.3071	5.03453	7.88671	18.4187	17.418	24.2181	17.6139
1	18327693	18327893	10.1197	3.35636	5.91504	13.1562	10.7519	24.0056	12.6037
1	18328321	18328521	13.2603	1.67818	3.94336	14.7754	8.81653	22.731	12.0558
1	18329134	18329334	10.1197	2.09772	2.30029	12.3466	5.69849	16.5703	2.11367
1	18344754	18344954	5.93223	7.97135	3.94336	10.1202	9.35412	13.8085	10.6466
1	18354621	18354821	4.18746	12.1668	9.52978	5.8697	3.01052	3.61147	1.80053
1	18356909	18357109	2.09373	6.29317	0.657226	4.65528	3.33308	0.849757	1.17426
1	18358059	18358259	5.93223	15.1036	8.87255	3.84566	2.15037	1.91195	2.58338
1	18368416	18368616	9.07282	5.03453	1.64307	1.82163	2.04285	3.61147	2.19196
1	18383201	18383401	3.48955	7.13226	3.94336	4.45287	3.4406	8.49757	3.67935
1	18384603	18384803	6.28118	9.22998	2.95752	9.51296	8.38645	14.021	12.0558
1	18390676	18390876	3.8385	1.67818	3.28613	4.04807	5.16089	7.43537	5.4016
1	18395375	18395575	4.88537	4.19545	6.90088	11.1322	9.67667	10.622	8.68954
1	18431853	18432053	2.09373	4.61499	3.94336	3.84566	2.58045	1.48707	5.08847
1	18438318	18438518	2.79164	4.61499	1.64307	7.89373	8.70901	16.9951	16.4397
1	18464085	18464285	2.44268	2.09772	4.60058	6.67931	3.4406	5.52342	5.32332
1	18501648	18501848	2.44268	2.51727	3.94336	7.89373	4.51578	7.64781	5.55817
1	18551089	18551289	2.79164	2.09772	1.31445	2.63124	3.01052	4.03634	1.4874
1	18559552	18559752	2.44268	8.39089	7.5581	8.29854	8.92404	8.49757	6.4193
1	18660053	18660253	2.44268	0.839089	1.64307	4.85768	1.82782	5.31098	5.4016
1	18750846	18751046	13.6092	13.0059	10.8442	19.4307	21.8263	23.7932	19.8059
1	18765665	18765865	5.58328	5.03453	4.60058	8.90575	7.74134	10.8344	8.61125
1	18766519	18766719	10.8176	20.9772	13.4731	18.6211	20.321	33.3529	20.1973
1	18768251	18768451	6.97909	8.81044	5.58642	8.90575	12.5797	9.7722	12.134
1	18770643	18770843	42.2235	30.6268	33.8472	34.8134	28.4924	45.462	26.6949
1	18780193	18780393	12.9113	10.0691	8.54394	12.3466	12.2571	18.0573	11.3512
1	18786046	18786246	5.93223	10.9082	3.28613	9.31056	10.9669	10.4095	7.82841
1	18802131	18802331	8.02596	6.71271	10.187	9.51296	8.0639	14.4459	7.82841
1	18809065	18809265	81.6554	93.5584	80.8388	61.3282	41.5022	59.6954	34.2884
1	18809818	18810018	5.23432	5.45408	4.60058	7.08412	5.16089	11.2593	5.4016
1	18835995	18836195	1.74477	2.51727	2.95752	5.66729	2.15037	3.18659	3.05308
1	18838781	18838981	3.14059	3.7759	5.91504	4.04807	5.48345	5.09854	3.13137
1	18849331	18849531	5.93223	4.19545	1.31445	2.63124	3.54811	4.46122	3.20965
1	18853921	18854121	1.74477	2.09772	8.21533	3.64326	3.01052	4.24878	2.66166
1	18868371	18868571	4.18746	5.45408	5.58642	2.83365	2.903	4.24878	2.81823
1	18874230	18874430	4.53641	8.39089	6.90088	3.84566	3.54811	4.46122	2.11367
1	18877599	18877799	4.18746	5.03453	7.22949	6.67931	6.77367	4.8861	4.14906
1	18880346	18880546	1.74477	1.67818	2.95752	4.25047	4.40826	5.52342	3.52279
1	18914945	18915145	3.8385	2.51727	0.657226	3.44086	2.903	5.09854	1.72225
1	18941222	18941422	2.79164	1.25863	1.64307	1.01202	2.58045	4.46122	2.58338
1	18959010	18959210	1.04686	1.67818	1.31445	4.04807	2.15037	4.67366	4.54048
1	18975023	18975223	4.53641	2.51727	3.28613	4.04807	2.903	1.27463	2.34852
1	19073081	19073281	1.39582	1.25863	1.64307	7.48893	4.08571	3.61147	3.91421
1	19124545	19124745	2.79164	3.35636	3.61474	11.9418	10.2143	15.7205	13.6214
1	19134853	19135053	3.48955	5.45408	3.61474	2.22644	4.08571	3.8239	3.05308
1	19135695	19135895	1.74477	0.839089	1.97168	4.85768	3.11804	2.76171	1.40911
1	19148799	19148999	2.09373	1.67818	3.61474	6.0721	3.97819	2.54927	3.99249
1	19158786	19158986	18.1456	20.1381	11.1728	24.086	19.7834	39.9386	23.7984
1	19173975	19174175	16.4009	8.81044	4.9292	10.1202	10.5368	20.6066	10.1769
1	19178248	19178448	13.6092	9.64952	14.459	9.10815	9.46164	14.6583	8.45469
1	19185132	19185332	25.4737	17.2013	16.102	19.6331	19.8909	22.5185	19.023
1	19188904	19189104	4.18746	2.51727	5.58642	4.65528	5.69849	5.52342	5.4016
1	19205065	19205265	27.2185	18.8795	18.7309	16.7995	12.3646	19.5444	12.6037
1	19213715	19213915	9.07282	13.845	6.24365	9.51296	6.77367	8.92244	11.4295
1	19214372	19214572	6.28118	10.4886	8.87255	12.3466	7.74134	10.8344	8.92439
1	19215095	19215295	9.42178	8.39089	11.8301	9.71536	8.17141	11.4717	8.14155
1	19221230	19221430	7.32805	7.13226	7.88671	2.22644	4.6233	7.01049	5.71474
1	19224459	19224659	3.14059	4.61499	0.985839	3.64326	3.65563	2.97415	2.66166
1	19232921	19233121	3.48955	5.87362	2.95752	7.28652	6.23608	7.43537	4.30563
1	19235347	19235547	12.2134	5.03453	6.24365	6.47691	7.09623	15.7205	8.84611
1	19255013	19255213	5.93223	4.19545	3.61474	7.48893	8.0639	10.8344	7.20214
1	19266850	19267050	20.9373	4.61499	6.24365	19.0259	16.9879	29.1042	19.3362
1	19275636	19275836	9.77073	3.7759	3.61474	8.90575	10.5368	15.5081	8.68954
1	19277312	19277512	2.79164	8.39089	5.58642	3.84566	5.59097	8.07269	5.16675
1	19278178	19278378	5.58328	7.5518	9.20117	8.50094	7.41878	7.43537	5.32332
1	19287224	19287424	3.8385	3.7759	2.30029	6.0721	2.68797	4.24878	4.30563
1	19288134	19288334	6.97909	2.93681	2.95752	4.45287	5.16089	5.52342	2.42681
1	19288972	19289172	8.37491	5.87362	1.64307	6.2745	7.63382	4.03634	5.08847
1	19289536	19289736	7.677	3.7759	2.6289	7.08412	8.27893	8.28513	5.94959
1	19299706	19299906	4.88537	2.93681	6.24365	3.84566	3.87067	2.97415	2.34852
1	19307425	19307625	1.74477	6.29317	1.64307	3.84566	4.6233	1.0622	3.99249
1	19309756	19309956	3.48955	7.13226	6.90088	1.82163	3.97819	1.91195	4.14906
1	19314580	19314780	5.58328	3.7759	3.28613	4.45287	5.69849	6.16073	4.14906
1	19321859	19322059	2.79164	8.39089	1.97168	5.8697	7.20375	4.8861	6.81072
1	19322917	19323117	4.53641	2.09772	0.985839	1.82163	4.30074	6.58561	2.19196
1	19371258	19371458	14.6561	19.7186	11.8301	44.1239	43.7601	62.2447	52.8418
1	19377694	19377894	3.8385	2.09772	3.94336	4.65528	3.87067	3.39903	3.05308
1	19384811	19385011	6.63014	2.51727	1.64307	7.48893	6.23608	12.7463	7.20214
1	19391080	19391280	1.74477	6.29317	1.97168	5.26249	5.91352	7.01049	5.79303
1	19400948	19401148	1.39582	0	2.95752	5.06008	1.61278	1.69951	4.22734
1	19438565	19438765	8.72387	2.93681	5.91504	20.2403	17.6331	20.6066	16.2831
1	19453516	19453716	25.4737	21.3968	14.7876	39.2663	41.9323	53.9595	43.526
1	19463153	19463353	13.6092	2.51727	3.28613	11.7394	10.9669	21.0315	8.76782
1	19464061	19464261	1.74477	3.35636	0.657226	4.65528	3.76315	6.58561	2.73994
1	19479869	19480069	4.53641	6.71271	4.60058	6.47691	4.40826	5.31098	6.4193
1	19482665	19482865	5.58328	6.71271	3.28613	3.64326	3.54811	2.97415	2.34852
1	19485009	19485209	4.18746	4.19545	2.6289	4.65528	6.02104	7.22293	4.77533
1	19498921	19499121	80.2596	75.518	68.3515	36.4326	28.1699	45.462	24.5029
1	19587590	19587790	5.23432	5.87362	4.27197	4.65528	4.6233	2.97415	3.20965
1	19663349	19663549	55.1348	36.5004	29.9038	24.8956	25.4819	36.752	18.8665
1	19673654	19673854	4.18746	1.67818	2.95752	3.84566	3.22556	2.97415	3.05308
1	19716212	19716412	11.5155	13.0059	11.5015	21.05	20.9661	23.5807	27.8691
1	19757975	19758175	2.09373	1.25863	4.60058	4.04807	3.33308	3.39903	2.27024
1	19765750	19765950	2.09373	6.71271	5.58642	3.03605	4.94586	5.31098	2.50509
1	19772705	19772905	2.09373	9.64952	8.87255	3.64326	2.15037	3.8239	1.01769
1	19777007	19777207	2.44268	14.6841	6.90088	5.8697	1.82782	1.48707	2.42681
1	19797386	19797586	17.0988	13.4254	14.1304	7.08412	8.49397	10.4095	8.45469
1	19836927	19837127	1.39582	2.51727	0.328613	2.22644	3.33308	2.33683	2.9748
1	19907226	19907426	2.09373	7.13226	6.57226	5.06008	4.83834	4.03634	3.75764
1	19907598	19907798	4.88537	5.45408	3.94336	8.70335	7.63382	11.6842	9.47238
1	19921615	19921815	2.44268	2.93681	2.30029	0.809614	2.47293	2.12439	2.58338
1	19938426	19938626	3.14059	3.7759	4.60058	2.63124	3.97819	2.12439	2.9748
1	19952389	19952589	5.23432	2.09772	3.94336	5.06008	3.33308	4.8861	5.55817
1	19958733	19958933	6.28118	3.35636	6.57226	3.44086	1.07519	5.09854	2.19196
1	19965714	19965914	2.44268	2.51727	1.97168	3.23845	2.903	3.18659	2.34852
1	19991826	19992026	9.07282	3.35636	6.90088	5.66729	5.26841	8.71	3.83592
1	19992877	19993077	5.58328	7.13226	9.20117	14.573	15.5902	25.2803	18.7882
1	20000998	20001198	34.5465	33.144	23.0029	46.3504	39.9969	42.0629	40.0032
1	20007150	20007350	6.28118	1.67818	4.27197	6.47691	6.88119	10.1971	10.4901
1	20020605	20020805	5.58328	3.7759	3.61474	8.50094	4.30074	5.09854	4.4622
1	20022642	20022842	17.0988	1.67818	8.54394	24.8956	9.46164	18.9071	14.326
1	20031300	20031500	6.63014	4.61499	2.95752	11.7394	7.95638	8.49757	11.0381
1	20032349	20032549	5.23432	4.61499	4.9292	13.561	11.397	15.5081	15.0306
1	20037018	20037218	4.18746	4.19545	2.30029	11.9418	4.73082	6.16073	6.18445
1	20045400	20045600	4.88537	2.93681	2.95752	7.08412	8.92404	12.3215	7.98498
1	20055590	20055790	2.44268	0.839089	1.97168	6.67931	1.29022	1.48707	2.27024
1	20058306	20058506	2.79164	1.25863	1.64307	5.26249	1.50526	5.73586	1.72225
1	20059166	20059366	6.28118	2.09772	4.9292	5.66729	3.87067	7.43537	3.83592
1	20066265	20066465	8.37491	5.87362	3.94336	12.1442	7.31127	9.13488	9.00267
1	20066999	20067199	20.2394	1.67818	8.21533	32.3845	26.2345	50.1356	33.1925
1	20068688	20068888	8.37491	2.93681	1.31445	11.3346	1.93533	11.6842	1.56568
1	20079144	20079344	6.63014	2.51727	3.61474	6.0721	3.65563	3.18659	5.94959
1	20085781	20085981	8.02596	2.51727	4.9292	3.84566	4.83834	8.71	7.28042
1	20089529	20089729	3.8385	5.03453	4.27197	6.2745	2.903	8.28513	5.63646
1	20090905	20091105	4.18746	3.7759	4.27197	5.06008	4.30074	3.61147	3.4445
1	20110571	20110771	6.28118	6.29317	1.31445	8.50094	7.41878	8.28513	11.7426
1	20125407	20125607	6.97909	3.35636	2.95752	15.3827	14.73	18.4822	15.8917
1	20151304	20151504	5.23432	4.19545	3.61474	6.67931	7.31127	8.71	8.68954
1	20155732	20155932	26.5206	20.1381	19.7168	19.8355	19.9985	26.5549	23.2504
1	20183820	20184020	30.3591	24.7531	17.4165	49.5888	44.4052	56.5088	47.675
1	20184932	20185132	6.28118	1.25863	2.6289	14.1682	11.7195	18.6946	12.0558
1	20185578	20185778	10.8176	5.87362	7.5581	13.3586	10.5368	13.8085	11.6643
1	20209815	20210015	2.09373	2.93681	2.30029	4.04807	2.903	5.52342	3.52279
1	20216252	20216452	5.23432	5.45408	3.28613	1.21442	2.25789	6.37317	2.89651
1	20216788	20216988	5.58328	3.35636	2.95752	12.3466	3.97819	4.8861	3.99249
1	20224727	20224927	6.28118	4.61499	2.6289	2.63124	5.48345	4.03634	8.06327
1	20227542	20227742	2.09373	3.35636	2.95752	5.8697	2.25789	3.18659	2.9748
1	20236974	20237174	4.53641	2.09772	5.25781	8.29854	8.92404	7.43537	6.26273
1	20242078	20242278	4.18746	0.839089	4.9292	5.46489	4.73082	4.24878	4.38391
1	20246980	20247180	4.88537	9.22998	7.5581	2.22644	1.1827	2.54927	1.40911
1	20247751	20247951	3.14059	4.61499	1.97168	5.66729	3.22556	10.4095	4.54048
1	20251115	20251315	7.677	2.09772	2.6289	4.04807	7.74134	8.07269	3.67935
1	20253794	20253994	2.79164	11.7472	13.8018	5.8697	6.02104	7.01049	6.10616
1	20261292	20261492	2.79164	3.7759	1.64307	3.23845	6.55863	5.31098	5.32332
1	20270579	20270779	2.09373	2.09772	2.30029	3.23845	3.87067	4.03634	2.50509
1	20276215	20276415	23.38	18.8795	19.0596	29.3485	28.4924	47.5864	40.0815
1	20277987	20278187	20.5883	7.5518	6.24365	12.549	15.4827	19.7568	16.2831
1	20279464	20279664	11.5155	3.7759	6.57226	9.10815	10.5368	17.42	7.04557
1	20281653	20281853	16.4009	7.5518	6.24365	14.7754	19.9985	28.4668	22.311
1	20288751	20288951	4.53641	7.97135	3.61474	5.06008	4.94586	4.24878	4.14906
1	20291535	20291735	5.58328	3.7759	6.57226	1.61923	1.7203	4.46122	3.99249
1	20294069	20294269	2.44268	7.97135	5.25781	3.23845	4.51578	6.16073	4.54048
1	20300703	20300903	11.5155	3.7759	6.24365	12.549	16.4503	16.9951	17.8488
1	20312303	20312503	4.53641	4.61499	3.61474	6.0721	3.22556	8.28513	2.73994
1	20314664	20314864	10.4686	3.35636	6.57226	3.23845	6.02104	6.79805	4.38391
1	20315478	20315678	5.58328	3.35636	4.60058	6.0721	7.09623	7.86025	10.4118
1	20320579	20320779	6.28118	5.45408	3.61474	10.525	11.1819	11.6842	10.6466
1	20321548	20321748	7.677	2.09772	3.94336	8.70335	3.97819	9.55976	12.4472
1	20322528	20322728	6.63014	3.35636	3.28613	7.08412	8.60149	11.2593	6.889
1	20325530	20325730	5.58328	2.51727	1.64307	9.51296	13.1173	12.9588	8.06327
1	20337265	20337465	8.02596	8.81044	3.28613	15.9899	10.2143	10.622	12.6037
1	20340808	20341008	8.37491	3.7759	2.30029	11.7394	11.7195	18.6946	13.5432
1	20341557	20341757	17.4477	5.87362	4.60058	14.3706	16.1278	25.4927	15.5785
1	20347035	20347235	5.58328	6.29317	3.94336	6.2745	6.88119	10.4095	5.94959
1	20351093	20351293	22.3331	13.0059	17.7451	20.4427	28.9225	29.1042	31.0005
1	20352564	20352764	16.4009	20.9772	15.7734	17.0019	22.0413	23.7932	23.0155
1	20378172	20378372	4.53641	2.09772	0.985839	3.03605	4.73082	7.64781	3.60107
1	20392589	20392789	9.77073	5.45408	6.24365	5.46489	9.56916	5.9483	6.81072
1	20395018	20395218	4.88537	7.5518	2.95752	7.48893	7.84886	6.16073	8.53297
1	20395641	20395841	19.1925	18.0404	6.90088	12.1442	15.6977	12.9588	16.2048
1	20411569	20411769	10.4686	5.45408	6.24365	8.29854	11.612	15.7205	13.23
1	20415789	20415989	13.9582	2.93681	3.94336	10.3226	9.46164	10.4095	9.23753
1	20417528	20417728	70.8378	61.2535	59.8076	45.136	47.3082	39.7261	56.756
1	20459391	20459591	1.04686	7.97135	2.95752	4.25047	1.1827	1.91195	2.81823
1	20465406	20465606	6.28118	4.61499	4.27197	6.0721	9.67667	8.92244	14.4826
1	20494254	20494454	5.58328	4.61499	6.90088	1.41682	1.07519	0.849757	2.50509
1	20501219	20501419	4.18746	5.03453	3.28613	2.22644	1.61278	2.12439	3.99249
1	20503150	20503350	5.58328	3.7759	3.94336	3.64326	2.25789	2.97415	3.20965
1	20520302	20520502	5.93223	10.0691	6.57226	4.45287	1.7203	3.18659	2.03539
1	20524306	20524506	5.23432	3.35636	8.87255	2.22644	1.39774	3.61147	2.89651
1	20527946	20528146	2.44268	6.71271	4.27197	4.65528	2.36541	2.97415	2.81823
1	20530426	20530626	3.48955	2.09772	4.27197	3.03605	3.76315	1.91195	2.58338
1	20533334	20533534	3.14059	8.81044	4.9292	2.42884	3.11804	0.849757	3.60107
1	20563285	20563485	2.44268	1.67818	1.64307	2.63124	4.73082	2.97415	9.3941
1	20573102	20573302	9.07282	3.7759	5.58642	7.08412	13.7624	8.28513	16.2048
1	20574424	20574624	2.44268	3.35636	4.27197	4.45287	7.20375	4.8861	6.73243
1	20612246	20612446	5.93223	5.87362	2.30029	4.65528	4.08571	2.12439	4.07077
1	20620585	20620785	4.53641	2.93681	3.61474	2.83365	3.33308	2.97415	3.20965
1	20629996	20630196	3.14059	6.29317	4.9292	3.23845	3.87067	0.424878	3.28793
1	20638536	20638736	2.44268	7.5518	6.24365	4.85768	3.33308	2.33683	3.05308
1	20640066	20640266	6.97909	7.5518	5.58642	4.04807	4.40826	1.91195	1.87882
1	20656714	20656914	3.14059	3.7759	5.25781	1.61923	2.903	1.91195	2.11367
1	20659333	20659533	5.58328	3.7759	4.27197	4.04807	3.65563	0.424878	2.73994
1	20673331	20673531	2.44268	2.93681	5.58642	4.65528	3.65563	4.24878	4.22734
1	20683885	20684085	5.23432	2.93681	5.25781	5.8697	2.15037	2.97415	3.83592
1	20685290	20685490	4.53641	7.97135	4.27197	5.06008	4.6233	2.54927	2.66166
1	20686596	20686796	3.8385	6.71271	4.27197	4.04807	3.87067	2.33683	3.52279
1	20722160	20722360	5.93223	10.4886	6.24365	3.23845	3.97819	3.39903	3.13137
1	20746557	20746757	6.28118	2.09772	9.85839	3.64326	3.65563	2.54927	4.22734
1	20752294	20752494	1.39582	1.67818	2.95752	2.63124	2.68797	3.39903	2.58338
1	20761477	20761677	3.48955	2.51727	5.58642	2.83365	1.61278	0.849757	2.50509
1	20769309	20769509	5.58328	6.71271	7.5581	4.25047	1.93533	5.73586	3.52279
1	20775064	20775264	10.1197	13.4254	9.85839	1.82163	0.967667	1.27463	1.33083
1	20785086	20785286	1.74477	2.93681	2.6289	5.06008	4.6233	2.97415	3.28793
1	20786942	20787142	6.28118	5.45408	0.657226	5.46489	4.94586	3.8239	7.20214
1	20788486	20788686	2.09373	5.45408	3.94336	3.23845	5.48345	4.67366	5.79303
1	20796935	20797135	1.39582	3.7759	3.61474	4.65528	1.39774	4.03634	1.87882
1	20802997	20803197	7.677	4.61499	4.9292	1.61923	2.903	1.91195	1.56568
1	20810919	20811119	2.09373	0.419545	3.61474	4.45287	1.82782	3.8239	1.9571
1	20811737	20811937	9.77073	7.13226	7.22949	3.03605	2.79548	1.0622	1.87882
1	20835912	20836112	8.02596	6.29317	8.21533	1.01202	0.75263	0.212439	0.93941
1	20836960	20837160	3.8385	5.03453	4.27197	2.83365	3.01052	0.637317	2.19196
1	20842172	20842372	4.18746	7.13226	2.6289	5.06008	3.54811	2.97415	7.35871
1	20846728	20846928	6.97909	11.7472	8.21533	4.25047	0.860149	1.27463	1.4874
1	20859780	20859980	3.8385	6.29317	4.27197	2.83365	2.79548	4.67366	2.50509
1	20875046	20875246	4.88537	2.09772	3.94336	1.61923	3.87067	1.0622	2.19196
1	20900019	20900219	3.48955	2.93681	2.30029	6.2745	11.7195	5.9483	15.5003
1	20903737	20903937	13.2603	14.2645	14.459	11.537	12.5797	10.4095	14.2477
1	20917913	20918113	9.42178	13.4254	10.187	19.4307	25.912	31.0161	25.8338
1	20919144	20919344	38.0361	44.0522	42.3911	42.7071	49.5661	52.0476	53.6246
1	20937957	20938157	1.74477	1.67818	1.64307	2.63124	4.08571	2.33683	2.9748
1	20940586	20940786	0.348955	3.35636	2.30029	2.63124	7.41878	1.48707	4.69705
1	20943899	20944099	8.72387	7.13226	10.187	18.2163	30.7503	26.3425	33.6622
1	20957580	20957780	1.74477	6.71271	3.28613	2.63124	2.47293	1.0622	2.58338
1	20976054	20976254	4.53641	3.7759	3.94336	5.46489	8.0639	7.43537	12.2906
1	20980226	20980426	3.14059	4.19545	6.24365	1.61923	3.01052	1.91195	2.89651
1	21002583	21002783	1.04686	3.7759	5.25781	3.44086	6.02104	6.58561	7.04557
1	21027946	21028146	4.53641	3.35636	4.27197	3.84566	9.13908	9.7722	9.3941
1	21033826	21034026	3.48955	2.51727	3.28613	4.25047	4.30074	0.849757	4.07077
1	21047146	21047346	3.14059	2.93681	3.28613	2.63124	8.38645	8.71	8.84611
1	21067800	21068000	6.63014	3.35636	3.61474	3.84566	5.16089	3.18659	6.96729
1	21069124	21069324	3.14059	4.61499	5.91504	7.08412	9.89171	10.4095	11.2729
1	21075978	21076178	2.79164	4.61499	1.97168	2.83365	3.76315	2.97415	4.77533
1	21085446	21085646	11.1666	2.93681	5.58642	13.9658	21.3962	20.3942	20.3539
1	21086882	21087082	9.07282	13.0059	12.1587	19.4307	29.6751	25.0678	33.8187
1	21090176	21090376	2.09373	4.19545	3.28613	5.26249	9.46164	8.92244	14.7957
1	21092200	21092400	2.79164	5.87362	3.61474	5.66729	6.23608	4.67366	9.62895
1	21097301	21097501	4.18746	2.09772	5.91504	3.23845	9.78419	4.24878	4.61876
1	21101625	21101825	3.48955	2.51727	5.25781	4.04807	8.38645	4.8861	14.2477
1	21133606	21133806	2.79164	6.71271	4.60058	4.65528	4.40826	4.03634	6.889
1	21146996	21147196	4.53641	4.61499	5.91504	2.83365	3.01052	4.24878	2.89651
1	21154285	21154485	1.39582	2.51727	4.60058	4.25047	1.7203	2.76171	2.73994
1	21159403	21159603	6.97909	3.7759	7.22949	2.42884	0.860149	1.91195	1.64397
1	21161058	21161258	3.48955	2.51727	3.28613	1.82163	2.58045	1.0622	2.34852
1	21164742	21164942	3.14059	5.03453	2.6289	2.02403	2.15037	2.76171	2.11367
1	21181525	21181725	2.09373	4.19545	2.30029	1.41682	2.79548	5.09854	3.91421
1	21193044	21193244	2.44268	2.51727	4.60058	4.04807	3.22556	1.69951	3.05308
1	21201040	21201240	3.8385	5.87362	4.9292	3.84566	3.4406	3.18659	2.58338
1	21206401	21206601	2.44268	6.29317	4.27197	7.69133	23.4391	13.8085	34.993
1	21211503	21211703	4.18746	8.39089	3.61474	6.88172	15.6977	6.16073	16.3614
1	21214438	21214638	5.93223	5.03453	8.54394	2.63124	1.93533	1.69951	1.33083
1	21229062	21229262	5.23432	3.35636	1.31445	2.02403	2.79548	2.54927	2.27024
1	21245469	21245669	2.44268	4.19545	1.64307	1.41682	3.11804	3.8239	2.58338
1	21333018	21333218	1.39582	0	2.30029	2.42884	1.1827	4.46122	2.19196
1	21333885	21334085	8.37491	4.19545	4.9292	2.42884	3.01052	0.849757	3.91421
1	21345865	21346065	5.93223	2.09772	4.9292	2.22644	3.4406	3.39903	2.50509
1	21347583	21347783	2.79164	4.61499	3.28613	4.45287	3.22556	1.48707	2.03539
1	21355032	21355232	6.97909	5.87362	12.1587	2.22644	2.903	4.46122	1.87882
1	21369894	21370094	2.79164	1.67818	7.22949	1.61923	1.7203	3.18659	2.11367
1	21374649	21374849	3.8385	5.03453	4.9292	2.83365	2.36541	1.0622	2.50509
1	21383725	21383925	7.677	3.7759	8.87255	2.02403	1.7203	2.76171	4.07077
1	21394093	21394293	3.14059	5.03453	1.97168	5.06008	3.33308	2.12439	2.42681
1	21397385	21397585	6.28118	4.19545	2.6289	2.42884	2.79548	2.12439	3.67935
1	21400731	21400931	4.88537	6.71271	3.94336	1.61923	1.50526	2.97415	2.50509
1	21436707	21436907	2.44268	3.7759	4.27197	1.21442	2.68797	3.8239	2.34852
1	21444845	21445045	5.93223	8.39089	8.54394	3.64326	2.68797	2.97415	6.4193
1	21449619	21449819	3.14059	2.09772	1.31445	2.22644	3.01052	1.91195	3.20965
1	21462071	21462271	3.8385	1.67818	6.57226	2.63124	2.47293	4.24878	2.73994
1	21462655	21462855	3.8385	1.67818	2.95752	3.03605	2.68797	3.61147	2.50509
1	21463751	21463951	3.14059	2.09772	1.64307	1.82163	2.79548	1.69951	2.89651
1	21473172	21473372	8.02596	5.45408	1.64307	2.42884	3.11804	4.03634	1.80053
1	21485326	21485526	1.39582	2.51727	3.61474	3.23845	3.97819	1.91195	3.28793
1	21527938	21528138	2.44268	2.93681	4.9292	2.22644	1.1827	4.24878	2.66166
1	21530673	21530873	3.14059	4.61499	0.985839	4.85768	3.97819	4.46122	5.87131
1	21548350	21548550	4.53641	10.0691	7.22949	1.82163	2.79548	1.48707	3.20965
1	21581999	21582199	3.8385	2.51727	10.187	0.60721	2.903	2.12439	1.87882
1	21595403	21595603	3.48955	5.87362	2.30029	3.64326	3.11804	1.69951	2.27024
1	21610210	21610410	2.79164	2.51727	9.20117	3.44086	2.79548	1.48707	2.58338
1	21619984	21620184	3.48955	3.35636	5.58642	1.61923	2.25789	2.12439	1.9571
1	21621733	21621933	5.23432	7.13226	7.22949	1.82163	1.50526	2.76171	1.40911
1	21631677	21631877	4.18746	4.19545	3.28613	2.83365	3.87067	3.39903	2.66166
1	21696110	21696310	3.8385	3.35636	2.95752	3.23845	1.82782	1.48707	2.73994
1	21701148	21701348	0	4.19545	3.94336	2.42884	2.903	3.61147	2.19196
1	21723859	21724059	6.28118	5.03453	4.60058	2.63124	4.73082	1.91195	4.85362
1	21728315	21728515	8.02596	7.97135	1.97168	1.82163	2.04285	3.39903	1.17426
1	21736792	21736992	5.23432	3.7759	2.95752	1.01202	3.11804	0.637317	2.89651
1	21748097	21748297	11.8645	10.9082	10.8442	0.404807	0.75263	0.849757	1.01769
1	21778269	21778469	8.02596	6.29317	9.85839	2.22644	1.1827	2.12439	0.313137
1	21779411	21779611	4.88537	7.5518	11.5015	1.41682	0.860149	1.69951	1.87882
1	21819192	21819392	6.28118	6.29317	6.90088	3.03605	3.01052	3.61147	3.20965
1	21833648	21833848	4.88537	5.87362	2.6289	4.45287	3.54811	1.91195	4.38391
1	21844330	21844530	0.348955	3.35636	4.27197	3.84566	3.87067	3.39903	4.07077
1	21845066	21845266	2.44268	4.61499	0.657226	3.03605	3.11804	2.54927	3.05308
1	21863872	21864072	0.697909	0	1.31445	2.42884	5.16089	4.03634	11.5861
1	21893542	21893742	7.32805	9.64952	10.187	3.64326	5.69849	2.54927	8.21983
1	21900573	21900773	7.32805	3.35636	1.31445	1.01202	3.65563	1.91195	3.75764
1	21923895	21924095	2.09373	4.61499	1.97168	2.22644	3.76315	3.39903	5.63646
1	21944437	21944637	3.48955	2.51727	2.30029	3.64326	3.22556	1.0622	2.73994
1	21948602	21948802	4.88537	7.13226	7.5581	2.02403	2.68797	3.39903	1.9571
1	21970582	21970782	1.04686	4.61499	2.30029	2.02403	2.903	3.61147	2.50509
1	21982228	21982428	2.09373	5.03453	2.95752	2.83365	4.83834	2.12439	3.20965
1	21994479	21994679	4.18746	2.93681	2.30029	2.02403	2.903	4.03634	2.9748
1	21997347	21997547	9.42178	7.13226	7.5581	2.63124	0.860149	1.27463	0.704557
1	21998658	21998858	4.18746	4.19545	4.27197	3.84566	1.82782	3.18659	2.19196
1	22052263	22052463	3.8385	0.419545	2.30029	1.41682	3.4406	2.12439	2.03539
1	22054738	22054938	5.93223	5.87362	4.60058	3.23845	1.82782	4.8861	5.4016
1	22060028	22060228	2.09373	5.87362	4.27197	0.404807	2.58045	1.91195	2.42681
1	22082149	22082349	2.09373	3.7759	4.27197	4.04807	3.01052	2.54927	3.05308
1	22086872	22087072	4.18746	2.09772	1.97168	2.02403	3.65563	1.27463	2.11367
1	22120141	22120341	2.79164	2.93681	2.6289	2.42884	2.47293	1.91195	3.36622
1	22128710	22128910	6.28118	2.51727	5.25781	2.63124	2.903	1.69951	3.83592
1	22131037	22131237	7.32805	3.35636	4.60058	1.21442	2.79548	2.54927	2.19196
1	22135688	22135888	8.37491	7.97135	8.54394	1.82163	2.04285	1.91195	2.03539
1	22155334	22155534	6.63014	4.19545	9.85839	1.61923	2.04285	0.637317	2.81823
1	22161032	22161232	12.5624	3.7759	5.91504	16.3947	16.7729	12.109	25.3641
1	22207783	22207983	3.14059	5.87362	10.5156	2.42884	1.7203	0.849757	1.64397
1	22211625	22211825	3.14059	6.29317	5.58642	0.809614	3.33308	1.48707	4.77533
1	22219713	22219913	3.48955	7.97135	2.95752	4.04807	1.7203	1.69951	1.80053
1	22223456	22223656	5.58328	5.45408	7.88671	0.809614	0.645112	1.48707	1.56568
1	22233120	22233320	1.39582	2.09772	3.94336	1.41682	2.58045	1.48707	2.42681
1	22246060	22246260	4.18746	3.7759	4.60058	3.03605	3.22556	4.24878	2.27024
1	22265415	22265615	5.23432	5.03453	7.88671	8.09614	6.3436	5.73586	11.4295
1	22268006	22268206	7.677	2.93681	3.94336	1.41682	3.01052	2.54927	0.93941
1	22299284	22299484	3.48955	3.7759	1.31445	2.83365	3.01052	4.24878	7.12386
1	22317994	22318194	7.32805	7.97135	7.88671	3.03605	2.04285	1.69951	1.9571
1	22321299	22321499	5.93223	2.93681	6.57226	3.84566	6.23608	4.8861	12.2123
1	22331300	22331500	3.14059	1.67818	3.94336	3.84566	5.69849	3.61147	9.00267
1	22338039	22338239	3.14059	7.13226	2.30029	1.21442	3.22556	2.97415	2.42681
1	22339182	22339382	8.37491	3.7759	2.95752	4.25047	1.82782	1.27463	2.66166
1	22361343	22361543	3.48955	13.4254	12.4873	0.809614	1.39774	0.849757	1.09598
1	22379447	22379647	3.48955	2.51727	2.6289	1.21442	2.36541	0.849757	2.11367
1	22383765	22383965	4.18746	5.03453	7.88671	2.02403	2.79548	1.91195	2.03539
1	22408394	22408594	1.39582	3.7759	3.94336	2.42884	2.25789	2.76171	2.50509
1	22441805	22442005	7.32805	3.7759	8.21533	6.2745	7.09623	8.07269	13.4649
1	22448838	22449038	3.48955	4.19545	3.94336	4.65528	3.54811	4.03634	1.64397
1	22466280	22466480	4.18746	2.93681	3.61474	5.66729	2.25789	1.48707	2.42681
1	22485644	22485844	4.18746	5.87362	4.9292	4.45287	5.91352	4.46122	5.24504
1	22493806	22494006	1.74477	2.51727	2.6289	4.04807	3.33308	0.424878	2.9748
1	22509321	22509521	4.53641	5.45408	5.25781	2.63124	2.58045	2.76171	2.58338
1	22512650	22512850	3.48955	4.61499	6.57226	1.21442	2.903	0.424878	2.42681
1	22525678	22525878	1.39582	1.25863	6.57226	2.22644	1.50526	5.31098	2.58338
1	22551564	22551764	2.79164	0.839089	5.91504	2.42884	3.65563	2.54927	2.58338
1	22582170	22582370	4.53641	7.97135	4.27197	3.64326	2.47293	3.39903	6.18445
1	22593442	22593642	2.79164	2.93681	3.94336	1.01202	2.58045	2.33683	2.73994
1	22638675	22638875	4.18746	3.7759	5.91504	1.61923	2.68797	4.24878	2.81823
1	22646292	22646492	1.74477	2.93681	0.985839	1.82163	1.39774	5.09854	3.36622
1	22647897	22648097	2.44268	5.87362	4.60058	4.25047	2.25789	2.97415	3.52279
1	22660196	22660396	7.32805	7.5518	9.52978	1.41682	0.215037	0.637317	0.782841
1	22662241	22662441	9.42178	5.87362	5.25781	1.41682	2.25789	3.8239	2.27024
1	22696379	22696579	1.39582	5.87362	3.94336	3.44086	3.11804	1.48707	2.9748
1	22697666	22697866	3.14059	2.93681	2.30029	2.02403	1.7203	3.39903	3.4445
1	22706517	22706717	6.63014	6.29317	6.90088	2.22644	3.54811	0.849757	1.9571
1	22742226	22742426	3.8385	9.22998	6.24365	0.809614	1.29022	1.48707	2.73994
1	22754483	22754683	5.58328	7.13226	6.24365	3.03605	3.4406	2.97415	3.13137
1	22761422	22761622	4.88537	4.61499	0.985839	2.63124	3.22556	2.76171	2.81823
1	22763096	22763296	4.53641	3.7759	4.27197	5.26249	2.15037	2.54927	2.89651
1	22782259	22782459	3.48955	4.19545	4.60058	4.45287	3.76315	2.76171	3.75764
1	22804250	22804450	2.44268	2.51727	2.95752	2.22644	2.58045	0.637317	2.19196
1	22828018	22828218	4.53641	1.67818	6.57226	3.23845	3.01052	2.76171	2.03539
1	22837903	22838103	1.39582	5.03453	5.91504	2.02403	3.11804	2.12439	2.73994
1	22847310	22847510	0.697909	4.61499	0.328613	3.03605	2.79548	0.849757	2.42681
1	22855802	22856002	2.79164	4.19545	3.61474	4.45287	3.65563	1.48707	1.4874
1	22860540	22860740	3.14059	6.29317	3.94336	4.25047	3.97819	5.73586	1.87882
1	22869831	22870031	4.18746	2.09772	2.30029	3.03605	2.36541	4.46122	2.58338
1	22885551	22885751	2.09373	4.19545	4.9292	4.25047	3.54811	3.18659	4.38391
1	22896183	22896383	3.48955	5.45408	4.9292	2.22644	2.79548	3.8239	2.50509
1	22905757	22905957	1.39582	2.93681	3.28613	4.25047	3.54811	3.61147	4.69705
1	22919941	22920141	8.72387	5.03453	3.28613	2.42884	2.68797	3.18659	3.52279
1	22925152	22925352	4.53641	2.09772	3.61474	2.02403	3.33308	1.69951	2.19196
1	22933943	22934143	2.44268	0.839089	2.6289	2.63124	2.903	3.61147	2.89651
1	22965049	22965249	1.39582	2.93681	2.95752	3.23845	2.79548	2.54927	3.83592
1	23003766	23003966	4.18746	10.0691	0.657226	2.02403	1.39774	1.91195	2.19196
1	23014502	23014702	3.8385	2.93681	6.24365	2.02403	2.79548	2.12439	3.05308
1	23029605	23029805	1.74477	2.93681	2.6289	4.85768	2.15037	0.637317	3.36622
1	23040960	23041160	3.8385	2.09772	2.95752	2.83365	3.11804	2.54927	4.4622
1	23047773	23047973	4.88537	5.03453	3.28613	3.03605	3.4406	3.18659	3.36622
1	23052532	23052732	7.677	5.45408	8.21533	1.21442	0.967667	1.27463	2.89651
1	23071959	23072159	3.8385	10.4886	6.90088	3.23845	3.65563	2.54927	1.80053
1	23083693	23083893	6.97909	3.35636	4.9292	5.26249	3.54811	2.12439	2.9748
1	23089644	23089844	6.97909	2.09772	4.9292	3.64326	2.68797	2.76171	2.73994
1	23090181	23090381	4.18746	6.29317	5.91504	3.44086	2.903	3.18659	2.50509
1	23114218	23114418	2.44268	7.13226	4.60058	1.01202	2.58045	4.03634	1.80053
1	23130077	23130277	3.48955	4.19545	2.6289	2.22644	3.76315	3.39903	3.60107
1	23147052	23147252	5.23432	6.29317	4.27197	0.404807	3.11804	1.69951	0.782841
1	23151136	23151336	4.53641	6.29317	6.57226	2.22644	3.33308	3.39903	2.9748
1	23157360	23157560	1.39582	1.25863	2.95752	4.04807	2.58045	2.33683	2.19196
1	23165400	23165600	2.44268	4.61499	2.95752	2.42884	3.11804	1.91195	3.20965
1	23188038	23188238	2.79164	2.93681	3.61474	1.82163	2.903	2.54927	6.81072
1	23199021	23199221	3.8385	1.67818	1.31445	2.63124	3.22556	1.91195	2.58338
1	23200032	23200232	4.18746	2.51727	0.657226	3.44086	2.68797	3.18659	2.81823
1	23224410	23224610	3.14059	3.7759	3.28613	3.44086	3.65563	3.39903	3.36622
1	23240006	23240206	3.14059	2.51727	1.64307	3.44086	4.08571	4.24878	3.67935
1	23250079	23250279	2.44268	2.51727	4.27197	4.45287	2.903	3.8239	2.9748
1	23264354	23264554	9.07282	4.19545	8.54394	1.01202	1.50526	1.48707	2.42681
1	23268226	23268426	8.72387	4.61499	11.5015	2.22644	1.1827	2.97415	2.19196
1	23320178	23320378	5.93223	5.87362	6.90088	2.63124	3.11804	4.46122	4.77533
1	23336264	23336464	4.88537	1.67818	5.91504	2.83365	3.01052	4.03634	2.34852
1	23363984	23364184	5.58328	5.87362	9.20117	2.42884	1.82782	3.8239	3.60107
1	23378613	23378813	3.8385	4.19545	7.5581	2.02403	3.22556	3.61147	3.36622
1	23386429	23386629	6.97909	3.35636	8.54394	0.404807	0.645112	1.69951	0.626273
1	23389300	23389500	4.18746	0.839089	3.94336	2.63124	2.47293	3.18659	3.13137
1	23406832	23407032	5.58328	4.61499	8.21533	0.809614	1.50526	1.0622	3.36622
1	23416179	23416379	8.37491	4.19545	4.9292	1.82163	1.82782	3.39903	1.80053
1	23423094	23423294	4.53641	6.29317	1.31445	2.83365	3.22556	1.48707	3.28793
1	23424945	23425145	0.697909	5.87362	8.87255	4.04807	3.4406	2.76171	2.34852
1	23446166	23446366	2.44268	3.35636	7.22949	1.61923	3.65563	4.03634	4.14906
1	23453195	23453395	5.23432	7.13226	8.54394	2.83365	1.7203	1.91195	2.73994
1	23457969	23458169	7.677	2.09772	3.28613	2.42884	3.01052	1.69951	2.73994
1	23463572	23463772	4.18746	7.97135	3.94336	1.82163	4.08571	2.76171	3.36622
1	23467240	23467440	6.63014	3.35636	4.9292	2.42884	3.22556	4.24878	2.58338
1	23476679	23476879	2.44268	3.35636	3.94336	1.21442	2.47293	4.03634	2.66166
1	23488299	23488499	3.14059	7.13226	2.95752	1.21442	4.6233	1.48707	1.87882
1	23490859	23491059	4.18746	4.61499	5.25781	1.82163	3.01052	0.424878	1.64397
1	23503281	23503481	2.09373	7.5518	11.5015	1.01202	0.645112	0.637317	0.782841
1	23518311	23518511	9.07282	10.4886	6.57226	1.21442	0.215037	1.0622	0.861125
1	23554556	23554756	1.39582	2.09772	2.30029	2.22644	2.25789	2.54927	3.4445
1	23585341	23585541	4.18746	2.93681	2.6289	2.02403	3.22556	2.33683	3.20965
1	23585858	23586058	3.14059	5.87362	5.25781	5.06008	1.93533	1.48707	3.36622
1	23593813	23594013	4.53641	7.13226	5.25781	3.23845	2.58045	5.09854	3.99249
1	23599374	23599574	2.79164	2.93681	7.88671	2.02403	2.79548	0.637317	3.20965
1	23608166	23608366	4.18746	5.03453	8.54394	3.64326	3.22556	1.69951	2.81823
1	23629435	23629635	4.88537	9.22998	3.61474	4.04807	4.6233	2.54927	5.79303
1	23653810	23654010	8.72387	1.25863	1.97168	1.21442	2.47293	1.48707	2.50509
1	23655245	23655445	3.8385	6.29317	2.95752	1.61923	3.22556	4.03634	3.67935
1	23681387	23681587	3.14059	3.35636	0.985839	1.21442	3.33308	1.69951	5.4016
1	23687127	23687327	7.677	5.45408	2.6289	2.02403	2.47293	2.12439	1.9571
1	23688742	23688942	3.48955	5.03453	4.9292	2.63124	3.01052	4.8861	1.56568
1	23707011	23707211	7.32805	7.97135	5.91504	2.22644	5.05337	3.39903	8.76782
1	23710539	23710739	2.09373	3.35636	6.24365	4.65528	7.31127	5.73586	12.682
1	23715056	23715256	7.677	3.7759	6.24365	3.84566	3.01052	4.24878	4.85362
1	23748619	23748819	1.74477	2.09772	4.27197	3.23845	2.47293	2.54927	4.22734
1	23749504	23749704	8.02596	4.19545	9.20117	2.63124	0.537593	1.27463	1.4874
1	23756484	23756684	4.53641	5.45408	9.52978	3.03605	2.58045	3.39903	3.52279
1	23762734	23762934	5.23432	2.09772	4.60058	2.83365	4.19323	2.33683	5.4016
1	23819491	23819691	5.93223	5.87362	8.21533	2.63124	1.82782	0.637317	2.73994
1	23820153	23820353	3.14059	2.51727	3.94336	3.03605	3.11804	3.8239	2.81823
1	23834225	23834425	5.23432	4.61499	2.95752	3.03605	3.4406	1.27463	3.60107
1	23841473	23841673	3.48955	5.45408	3.61474	4.65528	2.79548	1.91195	3.75764
1	23841923	23842123	1.39582	4.19545	4.60058	2.63124	3.87067	2.12439	4.07077
1	23852334	23852534	4.18746	5.45408	8.21533	1.82163	2.25789	1.48707	3.13137
1	23853978	23854178	6.63014	0.419545	5.58642	1.82163	2.79548	1.69951	3.4445
1	23861638	23861838	5.58328	5.03453	4.9292	3.44086	3.11804	2.33683	4.07077
1	23869241	23869441	8.72387	10.4886	4.60058	0.809614	0.75263	1.48707	1.25255
1	23899951	23900151	4.18746	3.35636	4.9292	1.61923	2.79548	3.18659	3.13137
1	23902068	23902268	4.18746	2.09772	3.28613	2.42884	4.51578	2.76171	3.4445
1	23928557	23928757	5.23432	4.61499	3.61474	5.26249	2.79548	2.97415	2.42681
1	23929329	23929529	10.4686	7.13226	11.1728	2.02403	0.967667	1.27463	0.861125
1	23947137	23947337	5.58328	5.03453	3.94336	2.83365	3.76315	2.97415	3.75764
1	23948828	23949028	4.88537	4.19545	2.6289	3.44086	2.04285	2.54927	3.28793
1	23976178	23976378	3.14059	5.87362	4.27197	3.23845	2.79548	2.97415	3.28793
1	23983294	23983494	4.88537	5.45408	3.61474	3.03605	2.68797	1.27463	1.87882
1	24005037	24005237	4.88537	3.35636	1.31445	3.23845	3.4406	1.27463	2.50509
1	24031714	24031914	2.79164	1.25863	3.94336	1.01202	2.903	0.849757	3.13137
1	24053204	24053404	4.18746	2.51727	1.64307	2.42884	5.69849	1.69951	3.05308
1	24065785	24065985	4.53641	0.839089	2.95752	2.63124	3.11804	1.27463	2.89651
1	24068956	24069156	3.14059	7.13226	3.61474	1.21442	3.54811	1.0622	5.16675
1	24092992	24093192	3.8385	1.67818	4.27197	1.21442	3.87067	1.48707	4.30563
1	24096510	24096710	3.8385	7.97135	9.52978	2.42884	1.82782	2.12439	1.80053
1	24122525	24122725	1.74477	3.7759	3.28613	3.84566	8.17141	5.52342	10.8032
1	24123818	24124018	6.97909	5.03453	2.95752	11.9418	9.13908	9.13488	19.571
1	24136286	24136486	3.48955	4.19545	4.60058	6.0721	1.7203	0.212439	2.27024
1	24136973	24137173	2.44268	2.51727	2.95752	3.84566	3.87067	1.69951	2.11367
1	24233778	24233978	1.39582	3.35636	6.57226	1.41682	3.11804	4.67366	3.05308
1	24235770	24235970	2.79164	4.61499	4.60058	1.82163	3.33308	1.91195	2.42681
1	24255584	24255784	1.04686	2.09772	8.87255	1.41682	3.97819	3.8239	3.36622
1	24268593	24268793	3.8385	1.25863	2.6289	3.84566	2.903	2.54927	1.64397
1	24278995	24279195	8.37491	7.13226	8.21533	0.202403	0.645112	0.849757	0.782841
1	24280974	24281174	3.48955	3.7759	2.6289	3.03605	3.22556	2.54927	3.20965
1	24308601	24308801	3.48955	2.93681	4.9292	4.04807	2.04285	3.18659	2.58338
1	24317612	24317812	1.74477	2.93681	3.28613	2.02403	2.25789	3.61147	2.73994
1	24324027	24324227	3.48955	0	4.60058	2.02403	3.22556	3.61147	4.22734
1	24336764	24336964	4.18746	2.51727	5.25781	1.41682	2.79548	4.03634	2.34852
1	24351001	24351201	3.48955	7.97135	6.57226	3.23845	2.36541	1.27463	2.50509
1	24379331	24379531	2.79164	3.35636	2.95752	1.61923	2.68797	2.76171	3.05308
1	24384492	24384692	8.02596	12.1668	13.1445	1.82163	1.50526	2.33683	1.01769
1	24388417	24388617	0.697909	2.93681	2.95752	1.82163	3.33308	2.12439	2.81823
1	24420029	24420229	4.53641	6.71271	4.27197	1.01202	3.11804	3.39903	3.4445
1	24424686	24424886	4.18746	5.87362	3.94336	4.45287	3.11804	4.03634	5.24504
1	24434455	24434655	5.58328	3.35636	0.657226	2.63124	2.47293	4.24878	3.36622
1	24450394	24450594	3.8385	3.35636	6.90088	2.02403	3.76315	2.12439	2.9748
1	24455342	24455542	1.39582	3.35636	2.30029	4.04807	3.4406	1.48707	3.20965
1	24486028	24486228	5.58328	4.61499	2.30029	3.03605	2.68797	1.48707	2.50509
1	24494287	24494487	3.48955	0.839089	4.27197	4.65528	3.01052	2.54927	1.9571
1	24505995	24506195	6.97909	5.03453	4.60058	2.63124	1.39774	2.76171	2.03539
1	24530304	24530504	2.09373	3.35636	7.5581	2.22644	1.7203	1.27463	3.05308
1	24587596	24587796	3.8385	3.7759	2.6289	4.45287	3.11804	1.91195	2.11367
1	24593336	24593536	3.8385	5.45408	3.28613	3.03605	5.16089	3.61147	5.01018
1	24598929	24599129	4.18746	4.19545	1.64307	4.04807	2.58045	5.73586	2.58338
1	24611531	24611731	2.44268	4.61499	1.97168	2.02403	5.48345	5.09854	11.1946
1	24642025	24642225	5.93223	3.35636	8.21533	3.64326	3.54811	1.69951	3.28793
1	24702313	24702513	2.79164	1.67818	2.30029	3.03605	2.58045	1.48707	2.66166
1	24711914	24712114	2.09373	2.51727	1.31445	5.06008	1.29022	1.48707	1.87882
1	24718204	24718404	7.32805	4.19545	5.25781	2.42884	2.25789	1.27463	1.80053
1	24741260	24741460	6.97909	2.51727	7.88671	0.202403	0.430074	1.91195	1.72225
1	24763477	24763677	4.53641	6.71271	5.25781	2.02403	2.68797	4.46122	3.05308
1	24779006	24779206	5.23432	4.61499	8.87255	1.21442	2.903	2.54927	4.38391
1	24800998	24801198	9.07282	5.03453	10.187	1.82163	1.50526	1.69951	2.34852
1	24822746	24822946	3.8385	2.09772	5.25781	3.84566	3.4406	2.33683	2.66166
1	24838216	24838416	0.697909	0.419545	2.95752	1.01202	2.36541	0	2.58338
1	24847574	24847774	3.14059	0.839089	2.30029	1.82163	2.79548	1.48707	2.58338
1	24852204	24852404	1.39582	7.13226	4.27197	5.06008	3.11804	1.91195	3.28793
1	24854072	24854272	4.88537	4.61499	4.27197	3.84566	1.82782	4.46122	2.81823
1	24860949	24861149	4.88537	10.0691	3.94336	2.63124	1.07519	1.27463	2.73994
1	24861360	24861560	4.18746	2.09772	4.9292	4.25047	3.97819	2.76171	2.42681
1	24861936	24862136	2.09373	2.93681	1.97168	2.83365	2.79548	1.0622	2.9748
1	24876815	24877015	5.58328	2.51727	9.20117	2.63124	3.4406	2.76171	3.13137
1	24902597	24902797	4.88537	3.7759	1.97168	1.21442	3.97819	2.76171	3.05308
1	24913587	24913787	8.72387	6.29317	8.54394	3.44086	0.537593	1.48707	1.80053
1	24915757	24915957	1.04686	1.67818	3.94336	1.01202	2.15037	2.54927	3.28793
1	24928910	24929110	4.53641	5.03453	2.30029	2.42884	3.22556	6.16073	2.89651
1	24932023	24932223	4.53641	2.51727	2.30029	4.04807	2.36541	4.03634	3.13137
1	24962098	24962298	4.18746	2.51727	1.97168	4.04807	3.87067	3.18659	2.11367
1	24963419	24963619	8.02596	5.87362	12.8159	1.61923	1.7203	1.69951	1.56568
1	24979629	24979829	3.48955	4.61499	1.64307	2.02403	2.36541	1.27463	2.81823
1	24994609	24994809	3.48955	3.7759	3.94336	2.83365	3.22556	1.91195	2.81823
1	25011589	25011789	3.48955	3.35636	2.95752	1.61923	3.54811	4.24878	4.30563
1	25015024	25015224	2.79164	0.839089	3.94336	2.42884	2.68797	2.97415	2.81823
1	25050183	25050383	8.72387	5.45408	9.85839	0.60721	0.75263	1.27463	2.58338
1	25053176	25053376	2.79164	6.29317	5.25781	3.84566	3.4406	2.54927	2.9748
1	25060256	25060456	1.04686	2.09772	1.31445	1.61923	2.903	0.637317	2.73994
1	25071126	25071326	5.58328	3.35636	7.22949	2.63124	3.54811	1.0622	2.58338
1	25073478	25073678	3.48955	5.45408	4.9292	3.44086	4.08571	1.0622	3.99249
1	25085988	25086188	6.97909	2.51727	5.58642	9.31056	17.0955	5.31098	21.9978
1	25100594	25100794	5.23432	2.93681	2.30029	3.84566	4.19323	5.73586	4.07077
1	25103683	25103883	8.72387	2.09772	6.90088	3.84566	2.903	1.69951	4.9319
1	25108538	25108738	3.8385	7.13226	6.90088	4.85768	1.29022	0.849757	3.36622
1	25139466	25139666	4.18746	3.7759	2.30029	3.03605	3.76315	1.0622	3.60107
1	25149289	25149489	5.23432	2.51727	1.97168	2.63124	5.16089	1.48707	2.81823
1	25159779	25159979	6.28118	1.67818	4.9292	3.23845	2.58045	1.0622	2.81823
1	25181614	25181814	6.28118	2.93681	5.25781	2.63124	1.7203	2.97415	3.52279
1	25218687	25218887	6.63014	2.93681	5.25781	4.65528	1.29022	2.33683	0.93941
1	25230927	25231127	2.44268	9.64952	5.91504	3.84566	3.4406	1.48707	1.9571
1	25243894	25244094	6.63014	2.93681	6.90088	4.45287	1.7203	1.0622	3.83592
1	25252812	25253012	4.53641	10.4886	9.52978	0.809614	1.39774	0.849757	1.09598
1	25257354	25257554	3.8385	4.61499	4.9292	4.65528	3.97819	4.67366	2.58338
1	25259123	25259323	5.93223	9.64952	12.1587	2.22644	4.6233	3.18659	2.73994
1	25276163	25276363	8.02596	0.839089	3.28613	8.09614	18.8158	9.13488	15.8134
1	25310328	25310528	1.04686	2.51727	3.94336	4.45287	1.93533	1.69951	3.20965
1	25327390	25327590	3.8385	5.45408	3.28613	3.03605	2.903	1.69951	2.50509
1	25354922	25355122	2.44268	5.03453	2.6289	2.02403	3.22556	3.39903	2.50509
1	25365309	25365509	11.8645	8.81044	4.27197	0.60721	0.215037	1.27463	1.01769
1	25368959	25369159	5.58328	4.61499	3.94336	3.64326	4.08571	1.91195	5.63646
1	25373233	25373433	5.58328	8.39089	6.24365	2.02403	7.20375	0.637317	4.61876
1	25405398	25405598	4.53641	1.67818	6.90088	2.83365	3.4406	4.03634	1.9571
1	25434385	25434585	4.18746	0.839089	3.61474	1.41682	2.903	0.849757	1.87882
1	25434957	25435157	3.8385	2.93681	5.58642	1.82163	2.25789	2.54927	2.03539
1	25440684	25440884	3.8385	7.5518	4.9292	3.23845	4.6233	1.27463	2.58338
1	25442554	25442754	9.07282	9.22998	12.1587	0	0.75263	0.637317	0.313137
1	25465367	25465567	3.14059	11.3277	9.20117	5.66729	5.37593	2.76171	1.9571
1	25493068	25493268	4.18746	5.03453	5.91504	2.02403	3.87067	2.54927	2.19196
1	25517348	25517548	2.09373	9.22998	9.20117	1.61923	0.430074	0.424878	1.25255
1	25540318	25540518	8.72387	5.45408	6.24365	6.88172	5.05337	3.8239	6.26273
1	25561113	25561313	3.8385	1.25863	7.88671	2.63124	3.11804	1.27463	2.19196
1	25562971	25563171	5.23432	5.45408	3.28613	3.03605	3.54811	2.33683	3.13137
1	25626254	25626454	4.88537	8.39089	9.52978	5.8697	10.6443	6.37317	15.1088
1	25628612	25628812	13.2603	6.71271	9.85839	3.64326	6.02104	2.33683	7.75013
1	25640211	25640411	2.79164	10.0691	7.22949	4.25047	9.2466	4.46122	9.31581
1	25650217	25650417	11.1666	6.71271	15.7734	2.02403	2.25789	0.637317	1.33083
1	25659252	25659452	6.28118	8.81044	4.60058	1.01202	1.61278	1.91195	0.704557
1	25672028	25672228	2.79164	6.71271	5.91504	4.65528	5.48345	3.39903	4.85362
1	25751311	25751511	4.18746	1.67818	2.95752	0.809614	2.15037	3.39903	2.50509
1	25753467	25753667	10.4686	8.39089	11.5015	0.809614	0.75263	1.0622	0.861125
1	25771943	25772143	4.53641	4.19545	5.58642	4.65528	2.58045	1.91195	4.22734
1	25797080	25797280	5.23432	4.19545	2.6289	4.25047	6.55863	6.58561	9.78552
1	25800828	25801028	17.4477	13.0059	13.8018	33.8014	42.2548	38.4515	46.3442
1	25807166	25807366	4.18746	6.29317	2.30029	2.63124	4.73082	2.76171	5.94959
1	25809144	25809344	8.02596	1.67818	5.91504	3.44086	4.73082	3.61147	6.4193
1	25809934	25810134	4.18746	5.87362	7.5581	4.25047	3.76315	4.46122	3.60107
1	25837728	25837928	3.48955	3.7759	5.91504	4.65528	6.23608	5.31098	7.98498
1	25844353	25844553	2.44268	1.67818	4.9292	3.03605	3.11804	0.637317	3.91421
1	25851522	25851722	8.02596	3.35636	4.60058	15.3827	17.8481	24.4305	27.4777
1	25863415	25863615	4.18746	5.03453	2.6289	4.04807	3.01052	1.48707	2.27024
1	25864498	25864698	8.37491	4.61499	4.27197	4.04807	2.903	1.48707	3.4445
1	25870137	25870337	5.93223	5.45408	1.31445	18.4187	22.2564	20.1817	29.748
1	25873993	25874193	6.97909	2.93681	2.6289	5.06008	8.60149	4.03634	5.87131
1	25875610	25875810	9.07282	5.87362	2.30029	2.63124	4.6233	2.54927	5.55817
1	25876044	25876244	6.97909	3.35636	5.25781	4.25047	4.51578	4.24878	7.59356
1	25889337	25889537	4.53641	4.61499	6.24365	4.25047	2.58045	3.39903	2.9748
1	25903898	25904098	2.09373	4.61499	2.30029	1.61923	3.11804	1.48707	3.4445
1	25921054	25921254	4.18746	2.93681	1.97168	4.85768	2.15037	1.48707	4.54048
1	25936961	25937161	4.53641	7.5518	4.27197	4.45287	5.59097	5.09854	9.00267
1	25947102	25947302	29.6611	33.5636	32.2041	24.8956	36.5563	26.5549	39.6118
1	25950063	25950263	4.53641	9.22998	3.94336	5.46489	8.0639	10.8344	9.8638
1	25950862	25951062	9.07282	6.71271	6.57226	10.9298	13.6549	9.98464	17.8488
1	25972844	25973044	8.72387	7.5518	7.5581	2.02403	1.39774	0.849757	0.547989
1	25979629	25979829	2.44268	4.19545	1.31445	1.61923	1.82782	3.8239	2.11367
1	25986641	25986841	3.14059	10.4886	5.58642	1.61923	2.47293	1.69951	6.34101
1	26016693	26016893	6.63014	7.5518	6.57226	7.48893	12.9022	10.4095	16.2831
1	26039704	26039904	3.8385	5.03453	1.64307	3.44086	2.903	5.73586	2.27024
1	26040190	26040390	3.48955	3.35636	2.6289	3.44086	4.08571	4.24878	4.22734
1	26062349	26062549	6.97909	9.64952	5.91504	2.22644	1.1827	0.637317	1.17426
1	26090606	26090806	1.39582	3.7759	4.9292	1.82163	2.79548	1.91195	2.58338
1	26105932	26106132	2.79164	3.7759	3.61474	1.61923	2.04285	1.91195	2.81823
1	26111854	26112054	0.697909	3.35636	6.24365	4.25047	2.79548	1.48707	3.52279
1	26133686	26133886	7.677	6.29317	9.52978	3.44086	3.65563	2.97415	2.50509
1	26134489	26134689	7.32805	8.39089	8.21533	5.46489	3.11804	4.67366	4.9319
1	26139668	26139868	1.39582	5.45408	3.94336	0.809614	4.73082	2.97415	2.66166
1	26154291	26154491	1.39582	5.45408	11.8301	2.42884	3.65563	2.97415	3.20965
1	26169628	26169828	8.02596	6.29317	7.88671	2.42884	4.30074	2.33683	3.20965
1	26173460	26173660	9.07282	13.4254	5.58642	5.46489	6.45112	4.67366	5.71474
1	26178973	26179173	1.39582	3.7759	3.61474	4.25047	5.37593	2.54927	6.34101
1	26183799	26183999	6.97909	3.35636	2.6289	1.61923	5.59097	2.97415	8.61125
1	26192739	26192939	10.1197	5.03453	5.25781	4.85768	5.37593	4.46122	8.14155
1	26196282	26196482	1.39582	6.71271	3.94336	10.525	7.41878	5.09854	13.3083
1	26204599	26204799	2.09373	2.51727	8.87255	4.85768	5.91352	5.52342	6.57587
1	26209422	26209622	3.14059	3.7759	2.95752	10.9298	16.4503	14.4459	20.7453
1	26211498	26211698	4.53641	6.71271	4.27197	5.06008	7.74134	10.622	10.8032
1	26217626	26217826	2.44268	2.51727	3.61474	0.404807	3.87067	1.27463	3.83592
1	26223774	26223974	1.74477	4.19545	5.58642	4.25047	3.65563	5.09854	2.73994
1	26226585	26226785	8.37491	3.7759	12.1587	3.44086	1.93533	2.33683	2.11367
1	26227201	26227401	5.93223	5.45408	3.61474	12.549	17.6331	12.109	18.5533
1	26253380	26253580	3.14059	7.13226	3.28613	3.44086	5.05337	3.8239	7.82841
1	26254216	26254416	5.23432	3.7759	5.25781	8.09614	14.0849	12.5339	13.1517
1	26282939	26283139	6.63014	2.51727	4.27197	3.64326	2.36541	1.27463	2.81823
1	26286077	26286277	1.39582	3.7759	0.657226	2.02403	3.65563	0.849757	3.67935
1	26307985	26308185	2.44268	3.35636	2.6289	3.03605	4.19323	1.27463	1.9571
1	26324177	26324377	4.18746	5.03453	12.8159	2.83365	2.47293	1.27463	1.56568
1	26335929	26336129	4.88537	4.61499	2.6289	3.44086	3.97819	4.03634	2.19196
1	26348904	26349104	4.18746	2.93681	7.22949	4.04807	4.08571	3.8239	1.9571
1	26350472	26350672	6.28118	5.45408	5.25781	2.42884	3.11804	2.12439	3.28793
1	26383917	26384117	5.58328	7.13226	10.187	4.45287	1.93533	4.8861	4.30563
1	26388441	26388641	7.677	5.03453	6.57226	2.42884	3.33308	1.27463	4.9319
1	26409230	26409430	1.04686	4.19545	4.9292	3.64326	3.11804	3.8239	2.27024
1	26416736	26416936	2.79164	2.93681	3.94336	4.65528	4.40826	2.54927	3.13137
1	26424805	26425005	2.79164	6.71271	4.9292	7.69133	5.91352	4.67366	7.82841
1	26430566	26430766	11.5155	6.29317	6.24365	18.0139	30.8578	20.819	36.4804
1	26438008	26438208	4.53641	3.35636	3.94336	2.83365	3.4406	2.97415	3.67935
1	26448000	26448200	3.48955	2.09772	2.95752	6.67931	7.63382	6.58561	12.6037
1	26460229	26460429	4.18746	2.09772	7.22949	1.41682	3.22556	1.91195	2.58338
1	26499173	26499373	3.14059	5.03453	6.90088	3.23845	2.04285	1.48707	2.81823
1	26593361	26593561	25.8226	22.6554	17.0879	24.6932	32.5781	24.2181	34.6799
1	26610046	26610246	24.4268	20.1381	19.0596	25.5028	29.03	25.9176	35.9324
1	26660838	26661038	22.3331	13.0059	19.3882	13.561	22.7939	21.0315	30.0611
1	26695407	26695607	2.44268	2.09772	5.25781	3.23845	3.97819	2.54927	6.10616
1	26742751	26742951	4.88537	4.61499	3.28613	2.63124	2.79548	2.12439	2.27024
1	26780671	26780871	4.18746	3.7759	3.61474	3.84566	2.25789	1.27463	3.28793
1	26787593	26787793	4.88537	4.61499	8.87255	2.02403	2.68797	1.0622	1.80053
1	26793496	26793696	1.74477	4.19545	5.91504	2.83365	3.22556	2.12439	2.58338
1	26806510	26806710	4.88537	2.93681	3.61474	1.61923	3.87067	2.33683	2.50509
1	26816054	26816254	3.48955	2.09772	6.24365	2.83365	2.903	0.637317	2.11367
1	26821082	26821282	1.04686	2.09772	2.6289	4.04807	3.22556	1.69951	2.34852
1	26860454	26860654	3.48955	2.51727	2.30029	3.44086	4.19323	2.33683	2.73994
1	26881650	26881850	2.79164	4.61499	2.95752	1.01202	2.47293	4.46122	3.4445
1	26882415	26882615	2.09373	7.13226	8.54394	3.44086	3.97819	1.27463	5.32332
1	26892514	26892714	6.63014	8.39089	7.22949	2.02403	2.79548	1.48707	1.9571
1	26893830	26894030	5.93223	5.45408	11.1728	2.22644	3.65563	1.69951	1.25255
1	26901601	26901801	2.09373	3.35636	4.9292	2.22644	3.54811	1.0622	3.05308
1	26913871	26914071	4.88537	7.13226	7.22949	2.02403	4.08571	1.91195	3.36622
1	26921081	26921281	4.53641	4.61499	1.97168	2.63124	4.08571	2.12439	5.55817
1	26934560	26934760	3.48955	4.19545	7.22949	8.50094	11.612	6.79805	14.4043
1	26967830	26968030	2.79164	3.35636	3.61474	5.46489	10.9669	9.7722	17.3008
1	26975235	26975435	5.93223	0.839089	6.57226	4.25047	7.31127	9.55976	7.51528
1	26983623	26983823	3.8385	10.0691	9.85839	1.01202	1.39774	0.637317	0.861125
1	26990294	26990494	2.09373	2.51727	7.5581	1.21442	2.903	2.76171	3.36622
1	26993750	26993950	4.53641	11.3277	5.58642	2.02403	1.61278	1.27463	2.89651
1	27006357	27006557	1.74477	5.03453	4.9292	4.04807	3.01052	5.73586	3.05308
1	27016297	27016497	4.53641	6.71271	4.9292	1.41682	1.7203	5.31098	3.28793
1	27029162	27029362	3.48955	2.93681	1.97168	2.22644	2.79548	0.849757	2.19196
1	27036918	27037118	6.28118	5.03453	9.52978	2.02403	1.1827	1.27463	0.704557
1	27057645	27057845	3.48955	2.93681	1.31445	5.06008	2.79548	4.46122	3.4445
1	27073924	27074124	3.8385	7.13226	5.91504	5.06008	10.2143	6.16073	13.3866
1	27105004	27105204	7.32805	7.5518	5.58642	3.64326	2.903	2.33683	3.52279
1	27107718	27107918	2.79164	5.45408	4.60058	1.21442	3.22556	3.39903	2.9748
1	27112601	27112801	2.44268	1.25863	5.25781	1.41682	2.68797	1.0622	2.19196
1	27120275	27120475	4.53641	0.419545	4.9292	2.42884	2.79548	2.76171	3.67935
1	27140455	27140655	6.63014	1.67818	3.94336	3.23845	3.01052	3.18659	3.20965
1	27197109	27197309	1.39582	0.419545	4.60058	3.64326	2.36541	2.33683	3.60107
1	27211646	27211846	2.44268	4.19545	0.985839	2.22644	3.01052	1.48707	2.81823
1	27220576	27220776	3.14059	5.03453	7.22949	1.82163	2.58045	4.24878	2.11367
1	27228577	27228777	2.09373	2.51727	1.97168	3.03605	1.82782	4.8861	3.13137
1	27241531	27241731	2.79164	0.839089	1.64307	2.22644	1.39774	3.8239	3.28793
1	27262615	27262815	2.09373	6.29317	5.25781	6.2745	9.35412	6.79805	16.2048
1	27270232	27270432	5.93223	10.0691	9.85839	2.42884	2.25789	1.0622	0.861125
1	27272266	27272466	5.23432	4.61499	1.97168	3.44086	3.01052	2.33683	3.67935
1	27282943	27283143	1.74477	3.35636	4.9292	4.85768	2.903	1.27463	3.28793
1	27287905	27288105	5.58328	0.419545	1.97168	5.46489	4.73082	1.69951	3.28793
1	27312364	27312564	6.28118	4.19545	5.58642	1.21442	2.47293	3.39903	2.11367
1	27326190	27326390	4.18746	7.13226	4.9292	2.42884	3.01052	2.76171	2.73994
1	27358879	27359079	3.48955	2.93681	2.30029	3.84566	3.11804	2.76171	3.67935
1	27367021	27367221	2.44268	1.67818	8.54394	2.83365	4.19323	2.12439	1.40911
1	27378519	27378719	3.14059	1.67818	2.6289	4.45287	1.7203	2.12439	2.50509
1	27385584	27385784	2.09373	1.67818	2.6289	2.83365	3.33308	0.637317	3.52279
1	27396639	27396839	2.09373	4.19545	3.28613	2.63124	2.15037	4.46122	2.81823
1	27401701	27401901	4.53641	3.35636	5.58642	3.03605	3.01052	1.69951	3.20965
1	27409251	27409451	6.63014	7.13226	1.97168	4.85768	3.97819	3.61147	2.73994
1	27411358	27411558	2.79164	1.67818	3.61474	4.04807	4.73082	2.76171	5.55817
1	27423978	27424178	3.48955	2.93681	6.24365	3.64326	3.22556	3.8239	2.81823
1	27431529	27431729	4.53641	4.19545	5.25781	6.0721	14.3	9.13488	19.4145
1	27437717	27437917	5.93223	5.45408	4.9292	1.41682	2.79548	2.54927	2.42681
1	27440554	27440754	6.97909	4.61499	7.22949	1.61923	0.322556	1.69951	0.626273
1	27447374	27447574	2.79164	0.839089	3.94336	5.26249	2.25789	2.12439	3.20965
1	27461032	27461232	3.8385	1.25863	3.61474	4.45287	3.22556	2.54927	3.67935
1	27468785	27468985	3.8385	2.51727	2.95752	3.84566	1.82782	3.61147	3.67935
1	27512464	27512664	8.37491	10.0691	10.8442	1.61923	0.967667	1.0622	0.626273
1	27526459	27526659	8.02596	5.45408	3.61474	2.02403	1.29022	2.12439	2.03539
1	27533277	27533477	8.72387	8.81044	10.187	1.82163	1.1827	0.849757	1.25255
1	27534335	27534535	3.48955	3.35636	4.60058	1.41682	2.903	2.12439	2.34852
1	27555682	27555882	4.88537	1.67818	2.95752	2.83365	1.7203	1.91195	3.52279
1	27560484	27560684	6.97909	5.87362	4.60058	1.41682	3.11804	1.48707	4.85362
1	27567931	27568131	2.79164	5.45408	5.25781	3.23845	3.11804	2.97415	3.28793
1	27590635	27590835	6.63014	2.51727	4.27197	1.82163	2.58045	1.91195	2.66166
1	27630816	27631016	4.18746	12.1668	8.54394	2.42884	0.645112	1.91195	1.09598
1	27636880	27637080	3.48955	3.35636	5.25781	11.1322	25.1594	19.1195	33.897
1	27642355	27642555	1.04686	1.25863	2.30029	2.63124	1.61278	5.09854	2.42681
1	27647151	27647351	2.79164	3.35636	3.61474	3.03605	3.33308	0.637317	3.28793
1	27649252	27649452	3.8385	2.93681	3.28613	3.64326	3.4406	2.76171	1.4874
1	27662813	27663013	2.09373	3.7759	2.95752	2.83365	2.68797	0.637317	3.36622
1	27695618	27695818	3.14059	2.09772	3.94336	1.21442	2.58045	0.637317	2.03539
1	27703472	27703672	6.63014	10.4886	7.88671	3.03605	8.38645	5.31098	8.45469
1	27726514	27726714	3.14059	5.87362	7.22949	5.06008	6.55863	4.67366	7.04557
1	27737216	27737416	4.53641	5.03453	2.6289	2.02403	4.19323	1.91195	3.52279
1	27755329	27755529	1.74477	7.97135	2.95752	3.23845	3.4406	5.09854	3.36622
1	27763271	27763471	6.28118	6.71271	4.27197	4.04807	3.22556	2.97415	8.84611
1	27781193	27781393	6.28118	3.7759	7.88671	2.63124	3.11804	1.48707	2.58338
1	27791628	27791828	4.18746	0.419545	2.6289	3.03605	2.58045	1.69951	2.34852
1	27809144	27809344	4.88537	2.51727	3.28613	4.65528	2.903	2.54927	3.05308
1	27825470	27825670	4.18746	2.09772	0.657226	1.01202	3.4406	2.12439	3.91421
1	27849688	27849888	2.44268	8.39089	3.94336	2.22644	4.30074	2.12439	3.13137
1	27880825	27881025	2.09373	2.93681	7.88671	4.85768	17.5255	9.34732	16.1265
1	27883174	27883374	0.348955	2.93681	2.30029	3.84566	3.65563	7.01049	6.889
1	27900936	27901136	3.8385	2.51727	1.31445	4.45287	4.08571	1.27463	2.73994
1	27907564	27907764	12.5624	13.4254	12.1587	27.5269	44.5127	33.3529	44.7785
1	27969048	27969248	3.14059	1.67818	5.58642	1.82163	2.25789	1.27463	2.19196
1	27982776	27982976	6.28118	3.7759	3.94336	3.03605	2.79548	4.46122	5.87131
1	28002367	28002567	5.93223	4.19545	4.27197	6.0721	2.68797	3.8239	2.19196
1	28007777	28007977	8.72387	10.0691	4.60058	1.41682	0.967667	1.27463	1.80053
1	28022243	28022443	3.48955	5.87362	4.27197	2.22644	14.4075	10.8344	18.3968
1	28060242	28060442	3.48955	2.51727	7.22949	3.03605	2.903	0.849757	1.80053
1	28060934	28061134	6.28118	4.61499	8.21533	1.61923	0.537593	0.424878	0.626273
1	28080396	28080596	6.63014	4.19545	6.57226	2.22644	1.61278	1.0622	2.81823
1	28099768	28099968	2.79164	0.839089	2.95752	4.85768	2.36541	4.24878	2.89651
1	28107976	28108176	1.74477	2.09772	3.61474	4.85768	3.54811	1.27463	2.03539
1	28125392	28125592	5.58328	4.61499	3.28613	2.63124	1.1827	0.849757	2.66166
1	28130536	28130736	3.8385	6.29317	7.22949	2.22644	3.22556	4.03634	3.83592
1	28135072	28135272	3.48955	6.29317	11.5015	2.22644	2.25789	3.18659	3.36622
1	28146203	28146403	3.48955	5.45408	4.60058	7.48893	8.92404	7.01049	16.1265
1	28161884	28162084	9.42178	2.51727	7.5581	0.809614	2.36541	0.424878	2.19196
1	28167250	28167450	3.8385	5.87362	4.9292	1.61923	5.05337	2.97415	3.91421
1	28183000	28183200	1.39582	5.03453	1.97168	1.21442	2.903	1.69951	2.27024
1	28210047	28210247	1.04686	4.19545	4.60058	3.23845	2.36541	3.39903	4.22734
1	28250600	28250800	7.32805	3.7759	7.22949	6.47691	4.08571	2.54927	8.14155
1	28260983	28261183	6.28118	0.839089	7.88671	4.65528	3.22556	4.8861	4.69705
1	28261840	28262040	3.8385	3.35636	3.94336	4.65528	2.58045	1.48707	3.13137
1	28277626	28277826	2.79164	2.09772	1.97168	5.46489	2.58045	4.8861	2.03539
1	28278315	28278515	0.697909	3.7759	5.91504	2.02403	3.4406	1.27463	2.73994
1	28298892	28299092	4.18746	2.09772	3.94336	3.84566	3.65563	2.97415	2.89651
1	28300919	28301119	3.14059	1.67818	4.27197	2.63124	2.68797	4.46122	2.27024
1	28307055	28307255	4.53641	4.61499	3.28613	4.04807	2.15037	1.91195	1.9571
1	28328221	28328421	5.58328	5.45408	1.97168	2.83365	3.76315	3.18659	4.22734
1	28348866	28349066	4.53641	2.51727	5.91504	3.64326	0.860149	1.48707	2.81823
1	28361356	28361556	2.79164	1.25863	2.30029	1.21442	3.01052	1.0622	2.89651
1	28386118	28386318	10.8176	6.29317	5.58642	12.549	15.0526	10.622	28.0257
1	28423513	28423713	4.53641	5.03453	2.6289	2.02403	4.73082	5.52342	6.73243
1	28453260	28453460	3.48955	2.09772	5.25781	1.82163	3.11804	3.61147	3.28793
1	28459978	28460178	1.04686	5.87362	0.657226	3.64326	3.65563	1.0622	1.64397
1	28504115	28504315	2.09373	2.51727	2.95752	3.44086	5.26841	3.18659	3.91421
1	28517906	28518106	3.48955	2.93681	5.25781	2.63124	2.79548	2.54927	2.66166
1	28522762	28522962	7.677	2.51727	5.58642	1.41682	3.76315	2.33683	2.58338
1	28540298	28540498	10.8176	4.19545	5.25781	2.83365	2.68797	2.76171	3.13137
1	28541812	28542012	4.53641	3.7759	3.94336	2.22644	1.82782	1.27463	3.4445
1	28552034	28552234	6.63014	5.45408	4.27197	2.63124	4.73082	5.52342	3.05308
1	28553618	28553818	5.93223	10.0691	1.97168	4.65528	1.29022	1.69951	2.73994
1	28557611	28557811	6.63014	2.93681	5.58642	3.03605	3.4406	1.91195	3.99249
1	28558285	28558485	2.09373	2.09772	7.22949	0	3.76315	1.0622	4.30563
1	28560514	28560714	4.53641	5.03453	8.21533	4.85768	5.16089	1.0622	4.61876
1	28560980	28561180	3.8385	6.29317	3.28613	4.65528	3.87067	2.33683	2.19196
1	28575400	28575600	5.58328	3.7759	2.30029	2.63124	2.25789	4.67366	3.4445
1	28584759	28584959	3.48955	2.51727	2.30029	1.82163	2.36541	2.33683	3.13137
1	28601132	28601332	4.18746	1.67818	2.30029	3.44086	3.22556	2.76171	3.05308
1	28631007	28631207	3.48955	6.71271	8.21533	2.83365	2.36541	1.27463	2.34852
1	28649147	28649347	4.53641	2.93681	7.88671	3.03605	2.68797	4.03634	2.27024
1	28657413	28657613	2.79164	4.61499	4.27197	3.44086	3.87067	1.48707	3.13137
1	28672879	28673079	2.44268	4.19545	3.61474	2.02403	4.51578	2.76171	4.14906
1	28691963	28692163	2.09373	4.61499	2.95752	4.45287	4.94586	1.27463	2.66166
1	28692629	28692829	2.09373	7.5518	3.94336	3.23845	3.22556	1.69951	3.99249
1	28693693	28693893	2.79164	5.45408	3.28613	2.63124	3.76315	3.39903	4.07077
1	28712025	28712225	1.74477	4.61499	4.27197	2.22644	2.04285	2.54927	2.89651
1	28725001	28725201	5.23432	1.25863	3.61474	3.23845	6.55863	2.33683	6.81072
1	28731153	28731353	3.8385	9.64952	6.24365	2.02403	2.68797	1.48707	2.19196
1	28731750	28731950	2.79164	5.87362	4.60058	5.26249	2.25789	1.69951	2.03539
1	28737703	28737903	4.53641	0.839089	10.8442	1.21442	1.82782	2.76171	3.13137
1	28762187	28762387	2.44268	2.93681	3.28613	3.64326	3.11804	3.8239	2.73994
1	28764965	28765165	15.0051	7.97135	12.4873	2.42884	1.07519	1.27463	1.4874
1	28780839	28781039	2.09373	4.19545	4.27197	4.25047	3.4406	1.91195	1.56568
1	28799288	28799488	5.23432	2.09772	2.30029	3.44086	4.40826	2.76171	2.9748
1	28804684	28804884	4.18746	4.61499	4.27197	3.64326	1.61278	0.849757	3.13137
1	28849643	28849843	2.09373	2.09772	2.30029	4.25047	2.25789	1.69951	2.89651
1	28884988	28885188	3.14059	1.25863	2.95752	2.42884	4.08571	3.61147	3.52279
1	28900148	28900348	2.09373	5.45408	1.64307	3.84566	2.903	1.0622	2.66166
1	28909420	28909620	5.93223	3.7759	2.30029	2.02403	3.01052	2.12439	3.4445
1	28927226	28927426	2.79164	1.67818	2.30029	2.42884	2.79548	1.91195	2.50509
1	28930168	28930368	8.37491	5.45408	14.1304	1.41682	1.07519	3.39903	1.64397
1	28946020	28946220	2.09373	6.71271	3.28613	3.44086	4.51578	4.8861	6.73243
1	28962352	28962552	1.74477	5.03453	5.58642	1.41682	3.4406	3.18659	4.14906
1	28976991	28977191	2.09373	4.61499	2.95752	1.41682	3.54811	3.18659	3.36622
1	28995613	28995813	6.28118	3.35636	1.31445	1.41682	3.01052	6.37317	2.89651
1	29029580	29029780	2.79164	2.93681	5.58642	2.22644	3.11804	4.46122	2.11367
1	29035212	29035412	3.8385	5.45408	6.57226	5.06008	3.76315	3.61147	3.75764
1	29057285	29057485	1.74477	5.03453	6.24365	1.01202	2.47293	2.54927	2.66166
1	29065334	29065534	5.23432	2.93681	3.28613	4.25047	3.11804	4.03634	2.66166
1	29117731	29117931	10.4686	3.7759	10.187	1.61923	1.07519	0.212439	1.40911
1	29124834	29125034	5.58328	9.22998	3.28613	2.83365	1.7203	1.0622	2.50509
1	29137986	29138186	1.39582	7.13226	4.60058	2.02403	3.01052	1.48707	2.50509
1	29143946	29144146	9.77073	10.4886	7.5581	2.42884	0.860149	2.12439	1.72225
1	29150273	29150473	4.18746	2.09772	3.94336	2.42884	2.58045	1.27463	2.9748
1	29159388	29159588	1.74477	7.97135	4.60058	2.63124	2.903	4.03634	4.14906
1	29171964	29172164	1.74477	2.51727	4.9292	2.63124	1.93533	6.79805	2.58338
1	29185843	29186043	2.09373	0.839089	3.94336	4.85768	3.11804	3.18659	2.27024
1	29200727	29200927	2.44268	3.35636	1.97168	3.23845	2.25789	1.0622	3.99249
1	29234872	29235072	4.18746	3.7759	6.90088	2.02403	3.54811	2.33683	2.73994
1	29294466	29294666	4.88537	7.97135	4.60058	3.64326	2.79548	1.91195	3.67935
1	29302378	29302578	2.79164	2.51727	2.30029	1.41682	2.68797	1.27463	3.05308
1	29317858	29318058	3.48955	2.51727	2.30029	1.21442	3.01052	1.48707	3.99249
1	29344633	29344833	1.74477	1.67818	4.9292	2.42884	3.76315	1.48707	2.9748
1	29345967	29346167	4.88537	4.19545	4.9292	2.83365	4.08571	3.61147	3.13137
1	29355013	29355213	4.18746	3.35636	8.21533	3.23845	2.47293	0.637317	1.33083
1	29357133	29357333	2.44268	8.39089	4.9292	1.41682	3.01052	1.48707	3.36622
1	29366667	29366867	5.23432	5.03453	3.61474	3.23845	2.47293	1.91195	2.58338
1	29367446	29367646	1.04686	9.22998	3.94336	4.45287	2.68797	4.46122	2.03539
1	29369309	29369509	10.4686	2.93681	9.52978	0	0.430074	1.48707	1.4874
1	29379382	29379582	3.8385	2.51727	3.94336	3.23845	3.54811	1.27463	3.91421
1	29384167	29384367	2.79164	1.67818	5.58642	3.64326	4.6233	5.73586	3.99249
1	29389886	29390086	9.07282	4.61499	10.187	1.82163	0.75263	1.27463	1.17426
1	29403556	29403756	8.37491	4.19545	6.24365	3.23845	1.93533	2.54927	2.34852
1	29412930	29413130	5.23432	3.35636	5.25781	6.47691	3.97819	1.48707	4.14906
1	29413367	29413567	6.63014	5.03453	5.58642	5.8697	3.87067	2.33683	2.42681
1	29418474	29418674	7.32805	9.64952	6.90088	3.03605	3.22556	2.97415	2.19196
1	29421283	29421483	2.44268	2.09772	5.91504	3.64326	2.58045	2.76171	3.4445
1	29431438	29431638	2.44268	2.09772	1.31445	2.22644	2.58045	1.69951	3.13137
1	29436632	29436832	4.53641	4.61499	10.187	2.22644	2.903	4.03634	2.73994
1	29438006	29438206	4.88537	4.19545	2.95752	4.65528	3.76315	2.12439	3.75764
1	29450896	29451096	4.18746	4.19545	5.25781	5.06008	5.05337	5.09854	7.12386
1	29455901	29456101	8.72387	5.87362	10.187	1.41682	1.29022	1.91195	1.17426
1	29497150	29497350	7.32805	8.39089	10.5156	2.42884	1.7203	0.424878	0.626273
1	29513192	29513392	2.44268	1.67818	4.9292	1.61923	6.66615	4.67366	6.10616
1	29549223	29549423	3.14059	4.19545	6.24365	3.44086	3.65563	2.54927	3.13137
1	29559390	29559590	5.23432	2.93681	2.95752	3.44086	3.76315	3.8239	3.60107
1	29563688	29563888	6.63014	4.61499	5.25781	2.83365	4.73082	0.849757	5.01018
1	29575687	29575887	6.63014	3.7759	8.54394	2.63124	3.22556	1.69951	3.52279
1	29580694	29580894	5.58328	4.61499	6.57226	2.42884	2.58045	1.48707	2.66166
1	29612430	29612630	9.42178	2.51727	3.61474	10.9298	17.9556	14.6583	26.7732
1	29617301	29617501	5.23432	2.93681	4.9292	3.03605	5.05337	2.97415	5.55817
1	29625539	29625739	2.79164	2.09772	4.60058	2.63124	3.54811	0.849757	3.75764
1	29631645	29631845	7.677	7.13226	4.60058	1.82163	3.33308	3.61147	2.58338
1	29637070	29637270	3.14059	3.35636	3.28613	4.45287	3.4406	1.91195	3.20965
1	29654330	29654530	1.39582	3.35636	6.24365	3.03605	3.11804	2.97415	3.91421
1	29659351	29659551	7.32805	8.81044	4.27197	0.809614	0.860149	1.48707	0.93941
1	29666884	29667084	4.18746	2.09772	5.58642	4.04807	5.05337	1.91195	4.4622
1	29694863	29695063	9.77073	0	3.61474	0.60721	0.860149	4.03634	0.93941
[truncated: 165,456 more rows]
