# Supplementary material for: Integrated Analysis of Transcriptome, microRNAs, and Chromatin Accessibility Revealed Potential Early B-Cell Factor1-Regulated Transcriptional Networks during the Early Development of Fetal Brown Adipose Tissues in Rabbits
Source: Cells. 2022 Aug 28;11(17):2675. doi: 10.3390/cells11172675 (PMC9454897; doi:10.3390/cells11172675)
Supplement: Supplementary file 1 [file cells-11-02675-s001.zip › cells-1832136-supplementary/Table S7.xlsx]

## Sheet: Sheet1
Table S7 Significantly enriched KEGG pathways by the upregulated DEGs with increased peaks
ID	Description	GeneRatio	BgRatio	pvalue	p.adjust	qvalue	geneID	Count
ocu01200	Carbon metabolism	31/299	124/8324	2.81903e-18	8.00604e-16	6.70632e-16	100009154/100008863/100349212/100342604/100340891/100351138/100341412/100346003/100327271/100008744/100342287/100328559/100348989/100357836/100346884/100359048/100344669/100340508/100340945/100340431/100346653/100340017/100342075/100352290/100357349/100356400/100352457/100338100/100328765/100009405/100328585	31
ocu00020	Citrate cycle (TCA cycle)	15/299	35/8324	2.56631e-13	3.64416e-11	3.05256e-11	100009154/100349212/100351138/100341412/100327271/100328559/100359048/100144341/100346747/100340017/100357349/100356400/100338100/100328585/100355682	15
ocu03320	PPAR signaling pathway	19/299	80/8324	3.21929e-11	3.04759e-09	2.55284e-09	100338869/100342604/100008825/100008892/100009549/100339653/100343479/100347504/100346210/100008683/100348000/100340171/100328618/100144341/100340287/100339191/100353138/100340554/100355682	19
ocu04931	Insulin resistance	18/299	104/8324	2.41113e-08	1.7119e-06	1.43399e-06	100349219/100009103/100340477/100008825/100348990/100009498/100353180/100339759/100144341/100340598/100037710/100338014/100354727/100340287/100339362/100353138/100342852/100355682	18
ocu00640	Propanoate metabolism	10/299	35/8324	2.54446e-07	1.44526e-05	1.21063e-05	100351138/100355022/100346003/100342287/100357836/100339488/100340508/100352290/100356400/100339362	10
ocu04146	Peroxisome	14/299	87/8324	2.23296e-06	0.000105693	8.85348e-05	100340891/100348800/100328559/100343648/100009549/100354787/100349410/100008683/100353451/100009020/100008833/100341975/100355740/100340554	14
ocu00630	Glyoxylate and dicarboxylate metabolism	9/299	36/8324	3.53276e-06	0.000131834	0.000110432	100009154/100340891/100341412/100346003/100327271/100357836/100346884/100340508/100009405	9
ocu04714	Thermogenesis	24/299	236/8324	3.71365e-06	0.000131834	0.000110432	100349219/100338219/100008594/100354934/100355529/100349320/100341941/100008892/100352079/100356374/100340498/100353180/100008902/100352168/100346210/100328618/100346742/100338014/100339424/100347938/100339941/100353138/100327269/100328585	24
ocu00280	Valine, leucine and isoleucine degradation	11/299	58/8324	5.38842e-06	0.000170035	0.000142431	100355022/100342287/100357836/100343479/100347504/100340508/100352945/100357511/100352290/100351868/100340554	11
ocu05415	Diabetic cardiomyopathy	22/299	217/8324	1.00286e-05	0.000273198	0.000228846	100338219/100008594/100355529/100349320/100008825/100341941/100348990/100356374/100009498/100352168/100346210/100344335/100037710/100009274/100357349/100339424/100347938/100328765/100353138/100342852/100327269/100328585	22
ocu01212	Fatty acid metabolism	11/299	62/8324	1.05816e-05	0.000273198	0.000228846	100346176/100355022/100347504/100346210/100008683/100358451/100352945/100352290/100351868/100353138/100340554	11
ocu04152	AMPK signaling pathway	15/299	117/8324	1.73718e-05	0.000411133	0.000344388	100008863/100349219/100009237/100008825/100008892/100353180/100144341/100037710/100345023/100350534/100339941/100339362/100353138/100342852/100355682	15
ocu01210	2-Oxocarboxylic acid metabolism	6/299	18/8324	2.63202e-05	0.000574996	0.00048165	100009154/100327271/100328559/100340431/100352457/100338100	6
ocu04922	Glucagon signaling pathway	13/299	99/8324	4.9118e-05	0.000996393	0.000834636	100008863/100350619/100349219/100353180/100144341/100357349/100345023/100009505/100009297/100339362/100353138/100342852/100355682	13
ocu01230	Biosynthesis of amino acids	11/299	74/8324	5.92785e-05	0.00107187	0.000897858	100009154/100327271/100328559/100348989/100344669/100340431/100346653/100342075/100352457/100338100/100009405	11
ocu00071	Fatty acid degradation	9/299	50/8324	6.03869e-05	0.00107187	0.000897858	100355022/100347504/100346210/100352945/100352290/100351868/100353138/100346167/100340554	9
ocu00564	Glycerophospholipid metabolism	12/299	95/8324	0.000139921	0.00222255	0.00186173	100009309/100346262/100338223/100008978/100101571/100341525/100353451/100344433/100349191/100345378/100341131/100349366	12
ocu00010	Glycolysis / Gluconeogenesis	10/299	68/8324	0.000140866	0.00222255	0.00186173	100008863/100349212/100346003/100008744/100348989/100144341/100340945/100346653/100357349/100355682	10
ocu04910	Insulin signaling pathway	14/299	128/8324	0.000190793	0.00285186	0.00238888	100008863/100349219/100009350/100353180/100339759/100144341/100340945/100340598/100037710/100009297/100339941/100339362/100342852/100355682	14
ocu04920	Adipocytokine signaling pathway	9/299	63/8324	0.000378805	0.00537903	0.00450578	100349219/100008825/100353180/100144341/100037710/100339362/100353138/100342852/100355682	9
ocu00620	Pyruvate metabolism	8/299	51/8324	0.000417975	0.00565261	0.00473495	100349212/100342604/100341412/100346003/100144341/100357349/100339362/100355682	8
ocu00650	Butanoate metabolism	6/299	30/8324	0.000584941	0.00755106	0.0063252	100355022/100352493/100343479/100339007/100352945/100352290	6
ocu04068	FoxO signaling pathway	13/299	128/8324	0.000661817	0.008172	0.00684534	100340891/100356177/100342698/100008723/100353180/100008820/100353284/100344335/100353941/100144341/100037710/100342852/100355682	13
ocu04964	Proximal tubule bicarbonate reclamation	5/299	22/8324	0.000920147	0.0108884	0.00912076	100341412/100009156/100008727/100144341/100355682	5
ocu04371	Apelin signaling pathway	12/299	121/8324	0.00130493	0.014824	0.0124175	100349219/100009103/100354934/100009498/100353180/100008902/100328618/100346742/100008833/100009505/100339941/100342852	12
ocu04932	Non-alcoholic fatty liver disease	15/299	173/8324	0.00137226	0.0149893	0.0125559	100338219/100008594/100355529/100349320/100341941/100008892/100356374/100340498/100353180/100352168/100339424/100347938/100342852/100327269/100328585	15
ocu04066	HIF-1 signaling pathway	11/299	110/8324	0.00192295	0.0202266	0.0169429	100342781/100348989/100008899/100009498/100340945/100346653/100008833/100357349/100343352/100350534/100342852	11
ocu04976	Bile secretion	10/299	100/8324	0.00305268	0.0309629	0.0259363	100009156/100354934/100008960/100008671/100354688/100009335/100008727/100009104/100346742/100340287	10
ocu00410	beta-Alanine metabolism	5/299	30/8324	0.00393633	0.0377868	0.0316524	100355022/100355612/100342287/100358180/100352290	5
ocu00120	Primary bile acid biosynthesis	4/299	19/8324	0.00412461	0.0377868	0.0316524	100009549/100008683/100353878/100340287	4
ocu00220	Arginine biosynthesis	4/299	19/8324	0.00412461	0.0377868	0.0316524	100009498/100340431/100008833/100352457	4
ocu00030	Pentose phosphate pathway	5/299	31/8324	0.00455799	0.0404521	0.033885	100008863/100008744/100346884/100346653/100328765	5
ocu00051	Fructose and mannose metabolism	5/299	33/8324	0.00600533	0.0516822	0.043292	100008863/100340945/100346653/100345023/100350534	5
ocu04979	Cholesterol metabolism	6/299	47/8324	0.00634677	0.0530142	0.0444078	100356765/100008978/100008825/100339653/100340171/100339191	6
ocu00260	Glycine, serine and threonine metabolism	6/299	48/8324	0.00704013	0.056423	0.0472631	100345847/100346884/100344669/100342075/100009405/100340207	6
ocu00430	Taurine and hypotaurine metabolism	4/299	22/8324	0.00715221	0.056423	0.0472631	100355612/100009582/100358180/100349022	4
ocu05230	Central carbon metabolism in cancer	7/299	65/8324	0.00841255	0.064572	0.0540892	100328559/100340945/100357349/100328765/100009234/100342852/100354500	7
ocu04723	Retrograde endocannabinoid signaling	11/299	136/8324	0.00966626	0.0722425	0.0605145	100008594/100354934/100355529/100349320/100341941/100356374/100352168/100346742/100339424/100347938/100009505	11
ocu00270	Cysteine and methionine metabolism	6/299	54/8324	0.0123931	0.0902475	0.0755965	100341412/100345744/100344669/100338328/100340431/100342075	6
ocu04020	Calcium signaling pathway	16/299	241/8324	0.01309	0.0929389	0.077851	100345564/100009237/100341084/100009477/100338056/100008899/100009498/100009389/100008607/100346742/100008833/100341301/100009505/100343352/100355495/100009297	16
ocu05208	Chemical carcinogenesis - reactive oxygen species	16/299	245/8324	0.0151138	0.104691	0.0876949	100340891/100338219/100008594/100355529/100349320/100341941/100008899/100356374/100340498/100352168/100009104/100339424/100347938/100342852/100327269/100328585	16
ocu00561	Glycerolipid metabolism	7/299	74/8324	0.0165673	0.112026	0.0938397	100346262/100358092/100341525/100346884/100340171/100349191/100345378	7
ocu04024	cAMP signaling pathway	14/299	210/8324	0.0189681	0.125278	0.10494	100354264/100354934/100354688/100351753/100008902/100341627/100009389/100346742/100355399/100009269/100345896/100339941/100342852/100350463	14
ocu04927	Cortisol synthesis and secretion	6/299	60/8324	0.0201105	0.129804	0.108731	100009467/100354934/100349994/100346742/100009505/100343099	6
ocu04936	Alcoholic liver disease	10/299	133/8324	0.0212247	0.133952	0.112206	100349219/100346262/100009124/100340498/100353180/100347504/100350539/100339362/100353138/100342852	10
ocu04211	Longevity regulating pathway	7/299	79/8324	0.02296	0.141753	0.118741	100340891/100349219/100354934/100008892/100353180/100346742/100342852	7
ocu00190	Oxidative phosphorylation	11/299	156/8324	0.0246749	0.149099	0.124894	100338219/100008594/100355529/100349320/100341941/100356374/100352168/100339424/100347938/100327269/100328585	11
ocu04933	AGE-RAGE signaling pathway in diabetic complications	8/299	103/8324	0.0315421	0.186624	0.156327	100009103/108176892/100342639/100008899/100009498/100009127/100344335/100342852	8
ocu05016	Huntington disease	18/299	318/8324	0.0374024	0.215658	0.180647	100349219/100338219/100008594/100355529/100349320/100339642/100341941/100008892/100356374/100340498/100352168/100328618/100339424/100347938/100009505/103346157/100327269/100328585	18
ocu04923	Regulation of lipolysis in adipocytes	5/299	52/8324	0.0379679	0.215658	0.180647	100354934/100009389/100346742/100339941/100342852	5
ocu00230	Purine metabolism	9/299	129/8324	0.0423491	0.235826	0.197542	100357621/100354934/100341084/100357217/100351753/100008902/100346742/100342587/100343099	9
ocu00250	Alanine, aspartate and glutamate metabolism	4/299	38/8324	0.0462108	0.243731	0.204163	100349410/100340431/100355969/100352457	4
ocu04213	Longevity regulating pathway - multiple species	5/299	55/8324	0.0466464	0.243731	0.204163	100340891/100354934/100353180/100346742/100342852	5
ocu00770	Pantothenate and CoA biosynthesis	3/299	23/8324	0.0477768	0.243731	0.204163	100355612/100358180/100339088	3
ocu00920	Sulfur metabolism	2/299	10/8324	0.0478312	0.243731	0.204163	100348814/100354304	2
ocu05012	Parkinson disease	16/299	283/8324	0.0483897	0.243731	0.204163	100338219/100008594/100355529/100344721/100349320/100341941/100356374/100340498/100352168/100346474/100359228/100339424/100347938/100009505/100327269/100328585	16
ocu04925	Aldosterone synthesis and secretion	7/299	93/8324	0.0493871	0.243731	0.204163	100009103/100009467/100354934/100349994/100346742/100009505/100339941	7
ocu04926	Relaxin signaling pathway	9/299	133/8324	0.049776	0.243731	0.204163	100354934/108176892/100009477/100008899/100009498/100344335/100346742/100008833/100342852	9
