# Supplementary material for: Integrated Analysis of Transcriptome, microRNAs, and Chromatin Accessibility Revealed Potential Early B-Cell Factor1-Regulated Transcriptional Networks during the Early Development of Fetal Brown Adipose Tissues in Rabbits
Source: Cells. 2022 Aug 28;11(17):2675. doi: 10.3390/cells11172675 (PMC9454897; doi:10.3390/cells11172675)
Supplement: Supplementary file 1 [file cells-11-02675-s001.zip › cells-1832136-supplementary/Table S8.xlsx]

## Sheet: Table S8
Table S8 The results of differential binding of TFs
motif_id	total_tfbs	E24_mean_score	E24_bound	E21_mean_score	E21_bound	E24_E21_change	E24_E21_pvalue
MA0004.1_ARNT	9075	0.73991	1891	0.8212	1987	0.02653	1.89224e-44
MA0029.1_MECOM	7076	0.51171	670	0.59431	869	-0.20747	5.98071e-127
MA0030.1_FOXF2	7399	0.51116	710	0.63245	1032	-0.30108	5.483e-147
MA0031.1_FOXD1	6925	0.52672	738	0.65742	1080	-0.31386	1.48193e-142
MA0040.1_FOXQ1	8217	0.50585	763	0.62673	1154	-0.30516	3.30938e-142
MA0051.1_IRF2	7956	0.59	1097	0.62297	1115	-0.05838	3.06315e-76
MA0066.1_PPARG	7975	0.6223	1148	0.58519	951	0.12074	1.95204e-99
MA0069.1_PAX6	3993	0.59119	492	0.60857	525	-0.05773	1.87284e-59
MA0070.1_PBX1	6723	0.56493	790	0.74463	1285	-0.35186	4.52419e-145
MA0071.1_RORA	9686	0.67023	1776	0.57967	1142	0.21657	1.62209e-129
MA0072.1_RORA	8211	0.62969	1318	0.5947	1024	0.07262	8.96821e-85
MA0073.1_RREB1	14235	0.61031	1893	0.68454	2266	-0.06962	1.23629e-90
MA0077.1_SOX9	5514	0.5173	501	0.61443	704	-0.22929	4.65483e-121
MA0084.1_SRY	8895	0.50204	802	0.63494	1133	-0.27038	7.6527e-140
MA0101.1_REL	6614	0.68863	1232	0.63656	971	0.17489	2.22058e-112
MA0107.1_RELA	8178	0.66458	1416	0.61015	1098	0.18809	2.60036e-123
MA0108.2_TBP	5205	0.52956	596	0.7115	971	-0.39113	1.3329e-146
MA0111.1_SPZ1	6784	0.62448	1062	0.58024	763	0.15612	1.96453e-111
MA0116.1_ZNF423	7890	0.65832	1287	0.59396	861	0.28618	5.3062e-144
MA0125.1_NOBOX	4478	0.58553	608	0.67693	702	-0.18069	4.30274e-112
MA0130.1_ZNF354C	15186	0.56048	1603	0.62776	2183	-0.13253	6.32233e-126
MA0135.1_LHX3	8817	0.45588	653	0.59724	1057	-0.35453	3.21363e-155
MA0139.1_CTCF	25612	0.78911	6607	0.61531	3455	0.55771	1.93498e-201
MA0149.1_EWSR1-FLI1	25085	0.6669	4152	0.62585	3517	0.16968	2.57728e-141
MA0138.2_REST	13816	0.64997	2277	0.55383	1420	0.31702	2.21011e-158
MA0002.2_RUNX1	14791	0.59951	1991	0.58925	1721	0.09071	7.76642e-106
MA0151.1_ARID3A	12916	0.48917	1151	0.58313	1459	-0.24576	4.58358e-146
MA0155.1_INSM1	11923	0.68505	2158	0.6298	1620	0.22856	2.01159e-143
MA0163.1_PLAG1	12914	0.74634	2651	0.68432	2014	0.29589	4.45666e-153
MA0164.1_NR2E3	3425	0.6691	569	0.56358	346	0.25726	5.84114e-124
MA0145.2_TFCP2L1	13617	0.6831	2473	0.58166	1634	0.31469	5.66982e-159
MA0146.2_ZFX	16182	0.83036	4300	0.70397	3006	0.41288	1.17527e-170
MA0468.1_DUX4	8285	0.57149	1048	0.67192	1130	-0.16746	2.96985e-125
MA0476.1_FOS	10066	0.62735	1491	0.63337	1557	-0.00781	4.11461e-13
MA0478.1_FOSL2	9982	0.63556	1528	0.63324	1536	0.02783	6.65544e-48
MA0479.1_FOXH1	10100	0.55461	1203	0.62881	1490	-0.19851	2.13923e-131
MA0483.1_GFI1B	13663	0.63472	2153	0.63409	1727	0.07897	5.51039e-96
MA0488.1_JUN	14739	0.69212	2703	0.74355	2992	-0.07126	3.76093e-93
MA0492.1_JUND	12441	0.66836	2105	0.76582	2633	-0.16301	5.00466e-135
MA0497.1_MEF2C	15484	0.51541	1634	0.60442	2063	-0.2216	8.77238e-152
MA0504.1_NR2C2	15724	0.75726	3537	0.63697	2257	0.3604	2.55752e-164
MA0515.1_SOX6	11632	0.58012	1436	0.59361	1356	0.00546	9.82076e-08
MA0518.1_STAT4	13151	0.65747	2171	0.60487	1700	0.14258	5.97252e-123
MA0520.1_STAT6	10145	0.57827	1345	0.57172	1135	0.0083	2.9653e-11
MA0523.1_TCF7L2	10227	0.5535	1187	0.57579	1084	-0.02923	2.98532e-53
MA0527.1_ZBTB33	2501	1.18853	1025	1.09826	855	0.34848	1.241e-124
MA0076.2_ELK4	11146	0.94595	3399	0.90728	3041	0.18468	7.92428e-125
MA0258.2_ESR2	10588	0.68558	1953	0.59752	1396	0.26471	4.47131e-146
MA0150.2_NFE2L2	11980	0.64301	1922	0.61609	1659	0.08316	9.66722e-100
MA0137.3_STAT1	11942	0.6598	1972	0.60895	1587	0.12002	2.43255e-107
MA0144.2_STAT3	15308	0.65229	2482	0.5966	1902	0.13876	2.497e-129
MA0593.1_FOXP2	13244	0.5417	1473	0.62199	1754	-0.15386	4.34906e-124
MA0595.1_SREBF1	6219	0.6491	951	0.67988	988	-0.00909	1.72535e-14
MA0596.1_SREBF2	7439	0.61527	1043	0.6273	1077	0.00028	0.0672012
MA0599.1_KLF5	31577	0.94401	9705	0.90516	8655	0.21291	9.17669e-159
MA0601.1_ARID3B	7709	0.44176	526	0.60966	950	-0.43311	2.54079e-161
MA0602.1_ARID5A	7271	0.48538	638	0.67398	1083	-0.41493	5.72198e-154
MA0603.1_ARNTL	4432	0.81614	1113	0.96072	1198	-0.03068	2.03659e-39
MA0604.1_ATF1	2206	0.99373	686	1.17372	720	-0.09662	1.18828e-65
MA0608.1_CREB3L2	4320	0.82964	1147	0.93803	1152	0.0237	4.28839e-30
MA0610.1_DMRT3	5852	0.50663	574	0.63599	885	-0.33366	3.15524e-144
MA0613.1_FOXG1	7460	0.52836	792	0.64397	1055	-0.27411	1.3861e-135
MA0614.1_FOXJ2	7233	0.53257	760	0.65844	1111	-0.29692	4.30527e-141
MA0615.1_GMEB1	1220	0.88559	343	0.91726	302	0.11062	2.5829e-62
MA0618.1_LBX1	3718	0.5356	392	0.65092	513	-0.25018	3.64493e-124
MA0619.1_LIN54	8525	0.51352	868	0.60228	1033	-0.20322	2.64394e-127
MA0621.1_MIX-A	3630	0.46278	284	0.62873	514	-0.41993	7.98495e-138
MA0622.1_MLXIP	4611	0.72398	914	0.76208	922	0.07355	1.16017e-73
MA0626.1_NPAS2	4707	0.68182	847	0.69684	846	0.09115	1.73931e-78
MA0628.1_POU6F1	2843	0.46831	226	0.62432	376	-0.39859	2.78245e-134
MA0629.1_RHOX11	5657	0.60211	818	0.60243	747	-0.006	1.35675e-07
MA0630.1_SHOX	3338	0.55035	342	0.75081	496	-0.31119	1.54918e-125
MA0631.1_SIX3	3979	0.48122	293	0.69083	671	-0.47846	4.01518e-145
MA0634.1_ALX3	4564	0.52572	457	0.67807	598	-0.27193	1.31717e-126
MA0007.3_AR	4775	0.61449	675	0.6027	588	0.08247	8.58194e-74
MA0635.1_BARHL2	2639	0.55415	330	0.60433	354	-0.14969	5.4396e-88
MA0636.1_BHLHE41	2830	0.92394	871	1.16775	977	-0.15367	2.58587e-95
MA0638.1_CREB3	3373	0.90422	952	1.01545	924	-0.01155	7.38439e-14
MA0639.1_DBP	6480	0.75807	1534	0.73431	1258	0.11628	1.52485e-97
MA0641.1_ELF4	6454	0.98465	2108	0.96011	1986	0.12424	3.10708e-102
MA0027.2_EN1	3724	0.61887	541	0.70607	577	-0.12355	1.56911e-87
MA0643.1_ESRRG	9530	0.66993	1699	0.5645	1069	0.26641	2.90872e-145
MA0645.1_ETV6	9054	0.90984	2548	0.89444	2379	0.12255	1.77128e-108
MA0475.2_FLI1	5111	1.05761	1867	1.04134	1780	0.09815	4.48449e-86
MA0042.2_FOXI1	10373	0.52721	1085	0.65079	1567	-0.30542	4.16567e-153
MA0033.2_FOXL1	7876	0.53637	879	0.65387	1181	-0.2769	1.81049e-139
MA0646.1_GCM1	7125	0.52787	598	0.56606	732	-0.0365	4.85065e-52
MA0647.1_GRHL1	2761	0.59057	367	0.58773	318	-0.0024	0.404856
MA0648.1_GSC	4995	0.57309	603	0.59675	663	-0.04624	5.29905e-57
MA0649.1_HEY2	4144	0.75444	917	0.79215	873	0.09941	5.29767e-86
MA0131.2_HINFP	2928	1.00204	995	0.93586	831	0.3217	3.283e-125
MA0046.2_HNF1A	6145	0.46582	524	0.58102	744	-0.33788	1.18411e-144
MA0153.2_HNF1B	4866	0.4833	456	0.59335	624	-0.31629	1.48932e-135
MA0486.2_HSF1	6247	0.60377	906	0.59252	752	0.03978	2.70239e-50
MA0652.1_IRF8	5243	0.63529	858	0.65566	827	0.00244	0.149929
MA0653.1_IRF9	6136	0.59548	876	0.63384	888	-0.04006	2.8856e-53
MA0654.1_ISX	3911	0.54221	401	0.72876	573	-0.30734	1.16265e-127
MA0655.1_JDP2	7358	0.60859	1017	0.64849	1203	-0.09299	5.09031e-85
MA0656.1_JDP2	6591	0.78302	1464	0.95453	1893	-0.21587	1.14498e-124
MA0657.1_KLF13	7191	0.94118	2119	0.94357	1865	0.14958	4.81152e-112
MA0658.1_LHX6	2877	0.50828	271	0.67565	433	-0.36038	2.25307e-133
MA0660.1_MEF2B	7547	0.53982	850	0.66276	1221	-0.27861	1.12551e-142
MA0661.1_MEOX1	3525	0.53761	413	0.6294	506	-0.23853	1.34071e-120
MA0662.1_MIXL1	3962	0.52525	389	0.71507	571	-0.33243	2.95244e-129
MA0663.1_MLX	3375	0.85231	938	1.04095	1013	-0.11822	4.97787e-92
MA0664.1_MLXIPL	3192	0.84025	863	1.04287	980	-0.13735	2.9424e-88
MA0665.1_MSC	12830	0.59974	1679	0.62235	2019	-0.0164	4.91226e-37
MA0667.1_MYF6	7796	0.59094	995	0.63846	1259	-0.09204	6.80316e-94
MA0669.1_NEUROG2	6348	0.56235	724	0.61764	914	-0.14915	5.2116e-109
MA0670.1_NFIA	14965	0.69377	2976	0.59863	2043	0.21797	2.44671e-138
MA0671.1_NFIX	13534	0.70685	2780	0.59027	1759	0.2765	2.68742e-155
MA0048.2_NHLH1	14918	0.63459	2202	0.62721	2428	0.05984	1.55415e-87
MA0672.1_NKX2-3	7862	0.59951	1073	0.56492	878	0.09534	5.28398e-93
MA0673.1_NKX2-8	7023	0.58836	923	0.56394	762	0.06927	7.69577e-79
MA0674.1_NKX6-1	5135	0.50525	483	0.60166	655	-0.25236	5.79625e-127
MA0675.1_NKX6-2	5022	0.50856	476	0.59694	644	-0.24179	6.2389e-127
MA0676.1_NR2E1	9823	0.579	1262	0.61707	1112	-0.02873	1.58326e-51
MA0677.1_NR2F6	12806	0.73042	2897	0.59078	1635	0.36023	1.48295e-159
MA0678.1_OLIG2	4338	0.4878	343	0.6412	692	-0.41432	1.80063e-146
MA0068.2_PAX4	2399	0.50843	240	0.59892	292	-0.24035	8.4377e-112
MA0683.1_POU4F2	9656	0.48418	856	0.61855	1431	-0.37601	4.96566e-158
MA0512.2_RXRA	11003	0.72187	2392	0.59379	1398	0.33258	4.85365e-155
MA0686.1_SPDEF	3586	0.87751	1000	0.88638	985	0.04662	9.1465e-50
MA0687.1_SPIC	9927	0.62604	1482	0.62317	1316	0.01402	4.06599e-23
MA0083.3_SRF	3491	0.57224	428	0.68911	616	-0.24192	4.98269e-117
MA0009.2_TBXT	4902	0.52815	440	0.56911	549	-0.09708	1.38596e-86
MA0688.1_TBX2	5821	0.54985	631	0.60812	733	-0.12675	8.08987e-96
MA0689.1_TBX20	6512	0.57429	822	0.60405	789	-0.05621	1.05508e-63
MA0691.1_TFAP4	11150	0.61379	1584	0.62749	1810	-0.00382	0.000183438
MA0692.1_TFEB	6499	0.77011	1528	0.91759	1757	-0.15746	5.79293e-114
MA0694.1_ZBTB7B	2573	0.67154	463	0.73438	492	-0.02933	1.02154e-22
MA0695.1_ZBTB7C	3267	0.69286	612	0.74992	624	-0.00033	0.283766
MA0696.1_ZIC1	9583	0.74469	1995	0.67743	1550	0.30174	4.07635e-151
MA0698.1_ZBTB18	14975	0.58393	1916	0.60058	2101	-0.0326	7.46415e-61
MA0699.1_LBX2	3682	0.55375	382	0.73913	536	-0.2976	1.03997e-124
MA0704.1_LHX4	3527	0.47494	288	0.64977	443	-0.37101	2.1591e-131
MA0705.1_LHX8	2873	0.58073	356	0.7158	434	-0.2259	1.876e-110
MA0706.1_MEOX2	5045	0.51495	536	0.60577	694	-0.27689	1.10544e-132
MA0709.1_MSX3	4955	0.58942	640	0.69464	733	-0.15741	4.29877e-106
MA0710.1_NOTO	3944	0.53842	437	0.61681	521	-0.1886	9.51267e-107
MA0124.2_NKX3-1	5227	0.60098	707	0.58942	627	0.01451	3.26185e-15
MA0711.1_OTX1	3469	0.60715	510	0.60788	490	0.00025	0.101094
MA0132.2_PDX1	3525	0.49823	356	0.62218	482	-0.31026	8.38035e-132
MA0713.1_PHOX2A	7002	0.49401	606	0.64376	953	-0.31702	6.87365e-147
MA0714.1_PITX3	5860	0.56298	673	0.59089	749	-0.06213	8.23523e-66
MA0715.1_PROP1	7259	0.45958	526	0.63371	946	-0.38309	8.75268e-152
MA0716.1_PRRX1	4290	0.52609	421	0.72526	637	-0.34738	2.47344e-138
MA0717.1_RAX2	3338	0.55035	342	0.75081	496	-0.31119	1.54918e-125
MA0718.1_RAX	4234	0.52128	411	0.70982	631	-0.35151	1.26624e-137
MA0719.1_RHOXF1	5544	0.5437	609	0.60247	745	-0.15555	9.86748e-109
MA0720.1_SHOX2	3338	0.55035	342	0.75081	496	-0.31119	1.54918e-125
MA0721.1_UNCX	3241	0.49297	265	0.64975	398	-0.31931	2.11584e-126
MA0722.1_VAX1	3502	0.46997	290	0.61667	462	-0.37292	7.37704e-136
MA0724.1_VENTX	3458	0.56662	410	0.67014	482	-0.19461	1.35458e-109
MA0725.1_VSX1	3502	0.46998	291	0.61671	462	-0.37306	7.10749e-136
MA0726.1_VSX2	3502	0.46998	291	0.61671	462	-0.37306	7.10749e-136
MA0112.3_ESR1	5049	0.68378	900	0.60808	656	0.24061	8.71273e-122
MA0141.3_ESRRB	10011	0.64781	1685	0.5635	1118	0.22175	9.73714e-134
MA0017.2_NR2F1	11773	0.71721	2465	0.60723	1582	0.30399	6.74578e-150
MA0113.3_NR3C1	4622	0.58928	616	0.59078	575	0.02212	1.49371e-26
MA0727.1_NR3C2	4882	0.60079	676	0.59199	614	0.04593	6.8446e-50
MA0728.1_NR2F6	8670	0.66329	1511	0.57951	986	0.2245	3.87376e-134
MA0729.1_RARA	8063	0.64005	1323	0.58687	943	0.1288	8.16499e-104
MA0730.1_RARA	8568	0.65484	1477	0.58622	1025	0.22708	1.4926e-132
MA0731.1_BCL6B	7905	0.6197	1185	0.5945	953	0.10293	4.73425e-99
MA0472.2_EGR2	5946	0.95319	1877	0.90563	1714	0.20104	8.84401e-120
MA0732.1_EGR3	7538	1.02239	2635	1.01536	2380	0.20432	9.39972e-125
MA0733.1_EGR4	6468	0.89795	1798	0.8856	1703	0.13818	5.55465e-108
MA0735.1_GLIS1	2775	0.75583	530	0.761	544	0.12055	3.51313e-86
MA0736.1_GLIS2	4365	0.74881	865	0.76949	868	0.15008	1.23322e-98
MA0737.1_GLIS3	4249	0.65615	628	0.67983	644	0.0737	2.49082e-67
MA0738.1_HIC2	9458	0.62503	1380	0.59747	1131	0.12467	4.56848e-112
MA0739.1_HIC1	13088	0.59682	1732	0.56991	1428	0.10446	4.00381e-114
MA0741.1_KLF16	22611	0.97999	7359	0.95944	6683	0.18834	2.78375e-146
MA0747.1_SP8	18014	0.96383	5698	0.93403	5092	0.18774	1.43703e-140
MA0749.1_ZBED1	833	0.80753	205	0.86465	196	-0.02036	3.4108e-08
MA0751.1_ZIC4	8800	0.73976	1814	0.66977	1407	0.31404	1.00858e-150
MA0088.2_ZNF143	9224	0.76036	1753	0.69569	1669	0.05056	7.36959e-68
MA0752.1_ZNF410	6371	0.51657	573	0.63194	933	-0.32967	3.59061e-137
MA0755.1_CUX2	1756	0.41049	97	0.69328	340	-0.71624	1.97068e-146
MA0757.1_ONECUT3	7574	0.42597	453	0.60842	1007	-0.46205	2.45622e-160
MA0758.1_E2F7	4684	0.65693	800	0.66018	725	0.0273	3.02833e-31
MA0760.1_ERF	6674	0.91365	1925	0.89997	1823	0.09482	8.04283e-88
MA0098.3_ETS1	6580	0.95714	2054	0.93624	1936	0.10178	9.05586e-95
MA0762.1_ETV2	6545	0.80069	1533	0.79133	1376	0.07542	1.32371e-78
MA0763.1_ETV3	5079	1.01371	1763	1.0156	1698	0.06804	4.60852e-70
MA0767.1_GCM2	4867	0.55279	474	0.5947	571	-0.03359	2.83956e-44
MA0770.1_HSF2	6978	0.59908	983	0.5824	798	0.05574	2.64698e-68
MA0771.1_HSF4	6176	0.617	930	0.60089	759	0.0809	7.65897e-87
MA0772.1_IRF7	9643	0.552	1176	0.63113	1287	-0.13795	4.66298e-119
MA0773.1_MEF2D	8408	0.52447	894	0.6598	1328	-0.30702	8.77102e-146
MA0498.2_MEIS1	4491	0.60083	602	0.62028	564	-0.02612	7.11472e-33
MA0774.1_MEIS2	9239	0.63525	1362	0.63974	1296	0.03565	1.64047e-54
MA0775.1_MEIS3	10322	0.64675	1536	0.65958	1486	0.03976	3.45189e-68
MA0776.1_MYBL1	1074	0.67164	189	0.69987	183	-0.01783	2.79791e-12
MA0777.1_MYBL2	1214	0.62243	180	0.6025	170	0.06381	6.04898e-46
MA0105.4_NFKB1	3030	0.67182	539	0.61214	397	0.23976	5.37043e-115
MA0778.1_NFKB2	3435	0.65692	566	0.59631	404	0.24334	3.45911e-117
MA0779.1_PAX1	2937	0.70433	545	0.69218	481	0.09578	1.00253e-74
MA0780.1_PAX3	3108	0.46126	243	0.64384	506	-0.461	2.74316e-147
MA0781.1_PAX9	3365	0.70736	632	0.67467	532	0.12507	1.04199e-87
MA0783.1_PKNOX2	8811	0.61202	1272	0.61844	1355	-0.00429	5.75165e-07
MA0785.1_POU2F1	10134	0.48794	941	0.68262	1760	-0.49938	1.61209e-165
MA0786.1_POU3F1	10803	0.48144	970	0.68533	1823	-0.5189	7.22639e-170
MA0787.1_POU3F2	10029	0.49366	955	0.66724	1636	-0.46196	2.27088e-171
MA0788.1_POU3F3	11592	0.46664	964	0.65974	1877	-0.51417	1.491e-173
MA0789.1_POU3F4	8764	0.50925	892	0.7102	1609	-0.48828	1.26151e-163
MA0790.1_POU4F1	10352	0.46175	824	0.61933	1532	-0.4383	3.86543e-165
MA0791.1_POU4F3	10167	0.46868	848	0.62076	1532	-0.42267	1.52845e-167
MA0792.1_POU5F1B	8774	0.49531	844	0.69527	1565	-0.50465	9.86365e-166
MA0793.1_POU6F2	5752	0.53165	640	0.62789	813	-0.23706	6.64917e-123
MA0794.1_PROX1	2826	0.65717	453	0.62536	365	0.12709	1.32844e-86
MA0600.2_RFX2	3743	0.75369	815	0.78697	819	-0.00194	0.00391093
MA0795.1_SMAD3	2092	0.64029	323	0.72683	282	0.03608	8.58669e-30
MA0796.1_TGIF1	8013	0.6162	1170	0.6136	1190	0.02123	2.45502e-36
MA0797.1_TGIF2	7713	0.62259	1159	0.62273	1202	0.01093	1.28074e-14
MA0510.2_RFX5	4336	0.76096	963	0.7662	897	0.06682	1.95816e-60
MA0511.2_RUNX2	4452	0.62066	663	0.59933	587	0.0666	4.98112e-65
MA0800.1_EOMES	6000	0.55029	702	0.60377	750	-0.13239	5.40141e-104
MA0801.1_MGA	6072	0.59182	749	0.60344	762	-0.02969	2.06052e-42
MA0802.1_TBR1	6204	0.56435	742	0.60724	751	-0.09471	9.23772e-90
MA0803.1_TBX15	5496	0.58769	692	0.60368	699	-0.03601	4.61458e-48
MA0804.1_TBX19	4383	0.5478	449	0.60455	574	-0.15038	5.98806e-103
MA0805.1_TBX1	6932	0.57479	839	0.61084	916	-0.09966	6.5429e-92
MA0806.1_TBX4	4419	0.58228	561	0.6099	576	-0.06066	5.88478e-62
MA0807.1_TBX5	6801	0.54753	651	0.59705	830	-0.10408	2.78373e-92
MA0808.1_TEAD3	9426	0.61001	1303	0.63457	1450	-0.06608	1.33634e-81
MA0810.1_TFAP2A	9774	0.79231	2368	0.68678	1597	0.40379	1.64427e-163
MA0811.1_TFAP2B	8182	0.75049	1808	0.62626	1119	0.41725	1.93648e-154
MA0812.1_TFAP2B	7729	0.77275	1763	0.65123	1178	0.41165	9.4272e-156
MA0813.1_TFAP2B	8227	0.7729	1878	0.65846	1212	0.43097	2.60906e-158
MA0524.2_TFAP2C	8133	0.75364	1793	0.62353	1104	0.42806	6.93719e-156
MA0815.1_TFAP2C	7208	0.78414	1697	0.66606	1084	0.44458	2.45427e-155
MA0816.1_ASCL2	19686	0.61885	2733	0.61771	3064	0.04884	1.49864e-81
MA0461.2_ATOH1	5664	0.51469	531	0.64125	914	-0.3336	6.51266e-137
MA0464.2_BHLHE40	3238	0.85895	893	1.06596	999	-0.10267	2.05285e-78
MA0817.1_BHLHE23	4317	0.48072	328	0.63681	678	-0.42575	7.05832e-149
MA0820.1_FIGLA	9837	0.52167	829	0.60999	1336	-0.16368	2.7116e-112
MA0822.1_HES7	3266	0.73605	664	0.72164	583	0.17441	2.63887e-99
MA0823.1_HEY1	4436	0.78003	1033	0.85019	1063	0.04706	2.30881e-55
MA0058.3_MAX	5049	0.76434	1131	0.83532	1190	0.03455	1.32898e-52
MA0825.1_MNT	4972	0.77935	1170	0.87129	1205	0.01039	8.9542e-11
MA0826.1_OLIG1	3863	0.48665	296	0.64064	627	-0.42587	3.14979e-144
MA0827.1_OLIG3	4663	0.49884	409	0.63843	735	-0.37747	2.09459e-140
MA0832.1_TCF21	9856	0.6088	1327	0.63858	1659	-0.03821	7.18618e-60
MA0834.1_ATF7	5084	0.81249	1213	1.01465	1567	-0.24396	2.1585e-124
MA0838.1_CEBPG	7884	0.87438	2488	0.68115	1500	0.44455	2.54629e-170
MA0839.1_CREB3L1	4440	0.72656	904	0.75191	818	0.07117	1.58365e-66
MA0840.1_CREB5	6692	0.77809	1503	0.93836	1885	-0.19723	7.45571e-119
MA0117.2_MAFB	8989	0.6232	1353	0.63662	1226	0.0016	0.590397
MA0841.1_NFE2	6803	0.61015	940	0.63445	1043	-0.05142	9.42364e-65
MA0843.1_TEF	6091	0.72372	1362	0.69424	1174	0.05762	5.94325e-62
MA0844.1_XBP1	2853	0.81093	668	0.83491	616	0.06727	1.2709e-61
MA0845.1_FOXB1	11566	0.46251	885	0.66952	1970	-0.51784	1.12044e-172
MA0032.2_FOXC1	12846	0.47225	1008	0.63575	1890	-0.40081	3.64805e-168
MA0846.1_FOXC2	13818	0.48187	1150	0.61232	1897	-0.33508	5.81102e-161
MA0848.1_FOXO4	7876	0.53637	879	0.65387	1181	-0.2769	1.81049e-139
MA0849.1_FOXO6	7876	0.53637	879	0.65387	1181	-0.2769	1.81049e-139
MA0850.1_FOXP3	7876	0.53637	879	0.65387	1181	-0.2769	1.81049e-139
MA0851.1_FOXJ3	10560	0.48502	910	0.61197	1406	-0.33386	2.60992e-151
MA0853.1_ALX4	3021	0.50368	269	0.6339	439	-0.34287	1.77265e-125
MA0854.1_ALX1	3592	0.50255	342	0.65332	520	-0.34515	1.10763e-127
MA0855.1_RXRB	10936	0.71459	2321	0.59338	1393	0.31384	3.68517e-156
MA0856.1_RXRG	10674	0.7131	2298	0.59139	1343	0.31785	6.04697e-156
MA0857.1_RARB	9337	0.64739	1542	0.58237	1085	0.16445	5.21858e-122
MA0858.1_RARB	8467	0.65014	1414	0.59035	1019	0.19517	2.03733e-125
MA0859.1_RARG	8550	0.64677	1423	0.57848	990	0.17654	2.21573e-114
MA0860.1_RARG	9114	0.68087	1721	0.5774	1020	0.29588	4.79041e-146
MA0525.2_TP63	3814	0.66925	614	0.67746	663	-0.06668	7.43331e-63
MA0106.3_TP53	3793	0.64714	591	0.63882	554	-0.0004	0.588702
MA0861.1_TP73	3556	0.67493	575	0.67628	560	-0.02011	3.34848e-25
MA0862.1_GMEB2	1133	0.87494	312	0.96064	286	0.01411	5.87631e-08
MA0863.1_MTF1	5546	0.70362	1026	0.64371	817	0.19313	1.65562e-117
MA0024.3_E2F1	1200	0.83941	319	0.80776	240	0.27481	3.62075e-100
MA0866.1_SOX21	8352	0.56245	1036	0.62823	1142	-0.12832	1.12332e-112
MA0870.1_SOX1	7212	0.56489	884	0.61231	940	-0.12067	8.20986e-103
MA0872.1_TFAP2A	7502	0.77844	1739	0.66331	1121	0.43211	2.29771e-154
MA0028.2_ELK1	5188	1.16787	2205	1.14446	2077	0.13974	1.35347e-100
MA0873.1_HOXD12	2840	0.54799	329	0.68575	481	-0.28127	1.35685e-121
MA0874.1_ARX	3099	0.50212	293	0.67887	487	-0.40496	1.87537e-138
MA0875.1_BARX1	5233	0.57941	667	0.63573	676	-0.07617	2.40612e-74
MA0876.1_BSX	3996	0.6145	549	0.69828	618	-0.12016	7.77206e-89
MA0880.1_DLX3	4837	0.56222	583	0.62734	632	-0.13504	1.72725e-97
MA0881.1_DLX4	4295	0.58466	568	0.62955	564	-0.07988	3.18443e-76
MA0882.1_DLX6	4675	0.56645	578	0.64644	647	-0.1573	5.50433e-109
MA0883.1_DMBX1	4738	0.54847	553	0.6004	629	-0.13932	1.99049e-96
MA0886.1_EMX2	2860	0.50916	280	0.67737	427	-0.34571	7.98517e-126
MA0887.1_EVX1	3018	0.5488	366	0.63395	420	-0.19105	2.84578e-104
MA0888.1_EVX2	3180	0.55224	388	0.62828	442	-0.1762	5.25427e-97
MA0889.1_GBX1	3323	0.61176	483	0.70799	525	-0.16187	1.37337e-98
MA0890.1_GBX2	3958	0.56679	488	0.68598	592	-0.24139	6.86918e-118
MA0891.1_GSC2	5069	0.56555	609	0.59096	669	-0.05498	1.5558e-59
MA0892.1_GSX1	4630	0.53935	498	0.70193	667	-0.26753	6.35463e-131
MA0894.1_HESX1	3873	0.52731	394	0.68842	615	-0.34093	1.44281e-132
MA0895.1_HMBOX1	3540	0.59713	460	0.64583	487	-0.1073	5.22197e-81
MA0896.1_HMX1	5089	0.54444	597	0.58303	617	-0.11709	2.43415e-92
MA0897.1_HMX2	6245	0.51841	621	0.59362	773	-0.20175	5.01219e-124
MA0898.1_HMX3	6536	0.51416	664	0.58294	779	-0.19928	7.06522e-124
MA0899.1_HOXA10	9090	0.50077	867	0.6451	1311	-0.31155	9.94518e-151
MA0903.1_HOXB3	4974	0.53086	542	0.65132	671	-0.25581	7.03274e-122
MA0905.1_HOXC10	4504	0.52271	490	0.67683	773	-0.34108	6.33734e-139
MA0906.1_HOXC12	3320	0.54727	388	0.66551	531	-0.25196	1.63447e-112
MA0907.1_HOXC13	4138	0.54356	476	0.63086	576	-0.16549	2.85171e-109
MA0908.1_HOXD11	4296	0.5249	474	0.66575	700	-0.31783	2.87982e-130
MA0911.1_HOXA11	3348	0.54102	394	0.67646	559	-0.2803	1.58969e-123
MA0914.1_ISL2	4619	0.57755	593	0.57361	519	0.00275	0.0456655
MA0852.2_FOXK1	8742	0.55269	1010	0.6351	1243	-0.19411	4.945e-128
MA0036.3_GATA2	6192	0.4987	517	0.5721	683	-0.19266	1.23374e-118
MA1106.1_HIF1A	2371	0.81957	552	0.95522	521	0.12779	1.3172e-77
MA0147.3_MYC	6952	0.73178	1407	0.77845	1381	0.09383	2.953e-92
MA0100.3_MYB	8423	0.63413	1336	0.6083	1084	0.08852	1.51951e-90
MA0104.4_MYCN	5116	0.74263	1070	0.77016	1044	0.11961	4.67652e-92
MA1109.1_NEUROD1	16435	0.61135	2260	0.60596	2327	0.0466	2.15602e-76
MA0161.2_NFIC	17371	0.72567	3757	0.57965	2165	0.35037	6.51204e-164
MA0060.3_NFYA	8105	1.09087	2747	1.57253	3000	-0.29563	2.2302e-137
MA1111.1_NR2F2	11738	0.6927	2294	0.57698	1395	0.28921	4.60888e-157
MA0014.3_PAX5	4254	0.86645	1116	0.85054	931	0.21319	1.13306e-114
MA1114.1_PBX3	14180	0.67539	2249	0.66898	2036	0.09047	8.54415e-101
MA1115.1_POU5F1	10838	0.53097	1209	0.68316	1702	-0.32932	7.00354e-155
MA1116.1_RBPJ	22839	0.64087	3485	0.57502	2627	0.18761	8.21262e-141
MA1117.1_RELB	7292	0.66614	1282	0.59263	927	0.21249	1.61729e-126
MA1118.1_SIX1	7531	0.61244	1147	0.63909	1145	-0.03786	1.14832e-55
MA1119.1_SIX2	10849	0.607	1609	0.62911	1612	-0.04372	1.10705e-69
MA0442.2_SOX10	12452	0.59517	1680	0.58988	1367	0.06404	7.21391e-85
MA1120.1_SOX13	8633	0.52908	818	0.6068	1141	-0.19072	4.40867e-124
MA1121.1_TEAD2	11737	0.62115	1712	0.62077	1702	-0.00693	1.48635e-13
MA1122.1_TFDP1	7119	1.05338	2576	0.99176	2148	0.31553	4.49131e-144
MA0750.2_ZBTB7A	11475	0.97569	3721	0.91254	3292	0.23364	7.14065e-139
MA0103.3_ZEB1	12704	0.53281	1067	0.56413	1365	0.01331	6.14175e-30
MA1124.1_ZNF24	10345	0.52572	1126	0.61115	1476	-0.2225	2.1721e-137
MA1125.1_ZNF384	14159	0.47026	1238	0.54825	1395	-0.19766	6.0886e-141
MA1154.1_ZNF282	7507	0.6326	1206	0.60061	971	0.08467	6.20046e-86
MA1155.1_ZSCAN4	12581	0.59855	1646	0.61033	1692	-0.021	8.66678e-42
MA1150.1_RORB	8355	0.62962	1318	0.59321	1034	0.09922	3.52315e-94
MA1151.1_RORC	7782	0.64091	1305	0.5981	960	0.10193	1.91605e-90
MA1152.1_SOX15	9938	0.51799	951	0.61754	1286	-0.21168	3.49911e-132
MA1153.1_SMAD4	5605	0.65837	949	0.59033	662	0.18923	3.46401e-111
MA1418.1_IRF3	9853	0.59785	1380	0.60825	1246	0.02069	5.78874e-38
MA1419.1_IRF4	4619	0.63641	758	0.6628	725	-0.01234	1.67757e-13
MA1420.1_IRF5	4281	0.62581	661	0.65129	628	-0.00171	0.132367
MA1421.1_TCF7L1	10445	0.61037	1529	0.5622	1128	0.11331	1.26818e-108
MA1463.1_ARGFX	3784	0.48125	314	0.61723	496	-0.35686	4.83118e-136
MA1464.1_ARNT2	4072	0.83863	1078	0.99766	1162	-0.05212	1.04949e-53
MA1466.1_ATF6	4170	0.78635	953	0.82622	872	0.05718	2.62139e-64
MA1468.1_ATOH7	7030	0.53907	714	0.62218	1036	-0.22271	1.05049e-129
MA1101.2_BACH2	6597	0.6127	883	0.64381	1071	-0.07831	4.2111e-80
MA1470.1_BACH2	4221	0.63731	642	0.7541	861	-0.23632	1.37855e-115
MA1471.1_BARX2	7553	0.478	662	0.61416	1013	-0.34763	4.08832e-147
MA1473.1_CDX4	7881	0.52826	837	0.67331	1204	-0.28109	6.112e-142
MA1474.1_CREB3L4	4218	0.86105	1135	0.90518	1022	0.09271	1.11794e-80
MA1475.1_CREB3L4	3824	0.9705	1181	1.23607	1446	-0.25757	7.29345e-119
MA1478.1_DMRTA2	6845	0.54321	819	0.63643	1019	-0.22325	4.18727e-127
MA1479.1_DMRTC2	8086	0.55026	983	0.64834	1256	-0.23078	9.30035e-132
MA1480.1_DPRX	4514	0.55855	492	0.58928	577	-0.08398	9.82058e-76
MA1481.1_DRGX	3501	0.46996	290	0.61674	462	-0.37318	2.72097e-132
MA1484.1_ETS2	6340	0.98011	2062	0.94065	1861	0.17869	1.30702e-113
MA1485.1_FERD3L	11844	0.63621	1741	0.61875	1801	0.08973	7.88826e-99
MA1489.1_FOXN3	10255	0.51706	1005	0.62472	1387	-0.24246	1.3063e-142
MA1493.1_HES6	4538	0.70576	839	0.75634	890	0.01966	8.28382e-28
MA1494.1_HNF4A	8044	0.70342	1664	0.58482	950	0.31184	4.28551e-147
MA1495.1_HOXA1	2053	0.54215	255	0.61477	281	-0.22459	2.91908e-97
MA1496.1_HOXA4	4931	0.54393	569	0.63969	709	-0.222	3.56787e-121
MA1497.1_HOXA6	4675	0.54285	554	0.58757	585	-0.13979	6.60606e-104
MA1499.1_HOXB4	4994	0.51452	511	0.63455	698	-0.28289	1.27893e-134
MA1500.1_HOXB6	3804	0.554	470	0.58064	457	-0.09251	3.55075e-79
MA1501.1_HOXB7	4660	0.55561	559	0.5774	549	-0.071	5.39552e-71
MA1502.1_HOXB8	4767	0.5763	642	0.58776	574	-0.034	6.25774e-39
MA1503.1_HOXB9	3365	0.53917	393	0.70732	624	-0.34324	3.88304e-130
MA1504.1_HOXC4	4994	0.51451	511	0.63459	698	-0.28296	1.24785e-134
MA1505.1_HOXC8	2536	0.53215	293	0.5881	306	-0.18149	2.1471e-102
MA1506.1_HOXD10	3414	0.55539	408	0.69344	600	-0.28174	2.02284e-122
MA1507.1_HOXD4	4994	0.51452	511	0.63455	698	-0.28287	1.28795e-134
MA1508.1_IKZF1	22764	0.6127	3139	0.57961	2467	0.12378	6.21266e-127
MA1509.1_IRF6	1727	0.68429	306	0.66789	267	0.08773	4.10636e-58
MA1512.1_KLF11	17386	1.01897	5930	1.00451	5404	0.17959	8.30959e-135
MA1513.1_KLF15	18524	1.21752	8421	1.15707	7285	0.30052	2.97138e-159
MA1514.1_KLF17	12049	0.72357	2259	0.74107	2271	0.06325	3.5784e-86
MA1515.1_KLF2	18890	0.97962	6247	0.95524	5641	0.19957	1.74013e-140
MA1516.1_KLF3	12553	0.97002	4124	0.92354	3583	0.24876	3.096e-146
MA1517.1_KLF6	14668	1.01719	5081	0.99108	4581	0.18872	8.15188e-141
MA1519.1_LHX5	3036	0.51898	328	0.62986	437	-0.28875	1.3312e-118
MA1520.1_MAF	6650	0.64131	1076	0.59849	867	0.13393	1.37792e-100
MA1521.1_MAFA	6301	0.67012	1101	0.61175	858	0.18642	9.57442e-121
MA1522.1_MAZ	19746	0.84716	5115	0.82802	4611	0.20971	2.9065e-146
MA1523.1_MSANTD3	8150	0.62358	1180	0.62336	1142	0.04135	5.63498e-58
MA1527.1_NFIC	19086	0.74897	4266	0.60235	2758	0.42988	4.89547e-173
MA1528.1_NFIX	20718	0.77161	4884	0.61267	3167	0.46067	3.6758e-177
MA1529.1_NHLH2	12162	0.62935	1732	0.61225	1692	0.10932	4.83383e-111
MA1530.1_NKX6-3	5539	0.52932	593	0.62334	746	-0.24535	5.18688e-132
MA1531.1_NR1D1	9023	0.67993	1681	0.59789	1167	0.23335	1.33503e-134
MA1533.1_NR1I2	4862	0.68514	852	0.6126	655	0.18786	4.03969e-114
MA1534.1_NR1I3	7885	0.62228	1292	0.61315	1100	0.0116	6.70063e-18
MA1535.1_NR2C1	11239	0.70251	2231	0.60378	1503	0.26925	4.92204e-148
MA1536.1_NR2C2	10697	0.68638	2036	0.59312	1368	0.25188	3.49338e-145
MA1537.1_NR2F1	11956	0.74053	2734	0.60091	1570	0.37634	2.10368e-163
MA1538.1_NR2F1	4812	0.67639	862	0.60629	651	0.19669	2.06181e-117
MA1539.1_NR2F6	4127	0.6691	735	0.59079	541	0.21328	2.11925e-114
MA1541.1_NR6A1	9838	0.64347	1660	0.57546	1157	0.19083	6.61872e-124
MA1542.1_OSR1	4641	0.6512	757	0.61327	601	0.13126	5.72329e-92
MA1544.1_OVOL1	1047	0.62511	158	0.75079	180	-0.1369	1.12904e-65
MA1545.1_OVOL2	749	0.7285	153	0.81915	141	0.03772	3.49257e-17
MA1546.1_PAX3	2485	0.62358	378	0.7065	443	-0.14064	1.18828e-85
MA1548.1_PLAGL2	8614	0.62219	1260	0.57123	1032	0.25599	3.3632e-139
MA1549.1_POU6F1	5935	0.54495	679	0.65203	899	-0.25029	2.64139e-130
MA1550.1_PPARD	11234	0.71744	2390	0.59771	1433	0.31487	5.74763e-154
MA1552.1_RARB	4668	0.68457	861	0.6413	663	0.1445	2.40264e-100
MA1553.1_RARG	4754	0.64096	763	0.60664	620	0.11303	3.14349e-86
MA1554.1_RFX7	3932	0.74701	832	0.75412	706	0.09082	1.30601e-79
MA1555.1_RXRB	4634	0.68785	842	0.65287	683	0.14093	1.16274e-103
MA1556.1_RXRG	5303	0.73246	1090	0.68976	853	0.18407	1.24638e-114
MA1557.1_SMAD5	1540	0.6916	266	0.80066	225	0.0771	4.37224e-46
MA1558.1_SNAI1	11503	0.50893	804	0.57232	1304	-0.08248	1.1214e-92
MA1559.1_SNAI3	11776	0.50433	787	0.56762	1334	-0.08882	4.28498e-103
MA1560.1_SOHLH2	2840	0.72202	554	0.77247	562	0.07302	1.94631e-64
MA1561.1_SOX12	3330	0.57596	403	0.61879	471	-0.0917	2.59949e-73
MA1562.1_SOX14	4213	0.55704	466	0.62406	584	-0.16843	1.63873e-104
MA1564.1_SP9	19796	1.11722	7741	1.08835	6952	0.21621	1.34216e-151
MA1565.1_TBX18	7422	0.5949	945	0.61945	994	-0.02161	4.072e-37
MA1568.1_TCF21	5057	0.5668	624	0.64015	826	-0.19115	5.68015e-115
MA1569.1_TFAP2E	7122	0.79409	1738	0.6998	1156	0.40493	3.34204e-152
MA1570.1_TFAP4	5551	0.52789	564	0.67046	1013	-0.3869	7.02262e-147
MA1571.1_TGIF2LX	5328	0.63007	795	0.64219	894	-0.01284	2.09114e-10
MA1572.1_TGIF2LY	5288	0.63401	803	0.64303	880	-0.00518	0.0010173
MA1574.1_THRB	10844	0.73754	2434	0.61019	1467	0.33828	8.26292e-153
MA1575.1_THRB	3980	0.67242	661	0.60642	482	0.21516	2.22012e-115
MA1576.1_THRB	8421	0.67058	1454	0.61451	1106	0.17336	7.45371e-128
MA1577.1_TLX2	3242	0.54821	346	0.74945	477	-0.31531	1.45266e-126
MA1578.1_VEZF1	4209	0.64956	651	0.73352	730	0.05522	1.98661e-63
MA1579.1_ZBTB26	13097	0.63708	2030	0.59662	1568	0.15387	3.31182e-125
MA1580.1_ZBTB32	6018	0.55272	718	0.63663	908	-0.20855	7.48586e-122
MA1581.1_ZBTB6	14316	0.68433	2545	0.57336	1569	0.33084	1.19302e-158
MA1583.1_ZFP57	2199	0.79126	468	0.69321	372	0.31188	2.25945e-121
MA1584.1_ZIC5	8165	0.78943	1909	0.737	1524	0.29812	7.72916e-142
MA1585.1_ZKSCAN1	5292	0.61498	726	0.60348	668	0.03655	2.49244e-45
MA1587.1_ZNF135	9503	0.74154	1899	0.6505	1444	0.2883	1.19992e-147
MA1588.1_ZNF136	8358	0.59553	1191	0.59534	1029	-0.01542	1.87773e-25
MA1589.1_ZNF140	10906	0.60717	1477	0.61117	1415	0.00841	7.70897e-15
MA1592.1_ZNF274	7920	0.5979	1064	0.59574	928	0.0527	1.91205e-71
MA1593.1_ZNF317	16755	0.60254	2338	0.56663	1918	0.12372	2.72863e-125
MA1594.1_ZNF382	7091	0.59413	947	0.62909	960	-0.03984	5.1264e-55
MA1596.1_ZNF460	23191	0.82374	5869	0.73375	4545	0.33235	2.61944e-167
MA1597.1_ZNF528	12476	0.66042	2145	0.59549	1479	0.22437	3.00617e-140
MA1599.1_ZNF682	14019	0.77044	3160	0.69049	2338	0.30018	2.22897e-153
MA1600.1_ZNF684	9837	0.66495	1584	0.64559	1258	0.15203	3.82366e-109
MA1602.1_ZSCAN29	3267	0.64014	486	0.64504	482	0.02334	1.91894e-23
MA1603.1_DMRT1	7068	0.54831	826	0.63163	1007	-0.19669	6.61684e-126
MA1604.1_EBF2	18575	0.7471	4179	0.55645	2003	0.51479	1.21957e-189
MA1606.1_FOXF1	8485	0.52567	895	0.64069	1216	-0.27782	8.04723e-143
MA1607.1_FOXL2	11933	0.502	1144	0.62886	1749	-0.32761	7.50146e-156
MA1608.1_ISL1	5578	0.55977	640	0.57579	654	-0.05612	2.06446e-62
MA1615.1_PLAGL1	17626	0.71733	3551	0.61549	2515	0.326	8.58934e-166
MA1616.1_PRDM15	14143	0.59289	1858	0.55691	1438	0.13685	5.16571e-120
MA1618.1_PTF1A	13093	0.56879	1521	0.61258	1887	-0.09809	2.33638e-104
MA1619.1_PTF1A	12772	0.63028	1890	0.64095	2225	0.00364	1.78329e-05
MA1620.1_PTF1A	9742	0.49155	600	0.58401	1226	-0.19228	2.70843e-129
MA1621.1_RBPJL	10734	0.48734	621	0.57574	1269	-0.17361	6.33581e-125
MA1623.1_STAT2	24754	0.54524	2880	0.58123	2665	-0.03753	1.89558e-75
MA1624.1_STAT5A	13099	0.64822	2139	0.5957	1674	0.11391	8.8736e-111
MA1625.1_STAT5B	14559	0.6783	2487	0.61273	2005	0.12705	3.70716e-118
MA1627.1_WT1	23031	0.77598	5143	0.74521	4590	0.19195	1.37587e-147
MA1629.1_ZIC2	24135	0.64549	3761	0.57279	2793	0.25287	2.47686e-161
MA1100.2_ASCL1	14633	0.64052	2180	0.63216	2418	0.07509	7.24679e-95
MA0605.2_ATF3	5262	0.80495	1210	0.99838	1594	-0.24536	1.75286e-124
MA0463.2_BCL6	6995	0.64023	1090	0.597	839	0.12345	3.49461e-101
MA0864.2_E2F2	1255	0.79626	290	0.73308	222	0.26328	1.98732e-101
MA0469.3_E2F3	1238	0.61505	187	0.62205	169	-0.00342	0.264746
MA0470.2_E2F4	1367	0.80362	335	0.74786	245	0.26691	3.16408e-103
MA0612.2_EMX1	2465	0.51869	268	0.63138	349	-0.27724	5.10366e-110
MA0766.2_GATA5	4529	0.51802	396	0.57741	499	-0.13548	1.92864e-96
MA0038.2_GFI1	9786	0.65276	1611	0.70899	1458	-0.01571	3.14309e-28
MA0893.2_GSX2	4904	0.5732	632	0.61139	674	-0.11532	6.4859e-97
MA1099.2_HES1	4618	0.91589	1449	0.95077	1369	0.14087	3.70573e-98
MA0616.2_HES2	3946	0.83027	1062	0.89004	1011	0.09507	4.74781e-79
MA0900.2_HOXA2	3214	0.54164	373	0.63175	464	-0.22888	1.58469e-111
MA0158.2_HOXA5	3566	0.59003	517	0.61364	477	-0.07762	3.02009e-65
MA0594.2_HOXA9	1308	0.65095	237	0.79157	287	-0.19571	2.41283e-84
MA0902.2_HOXB2	2675	0.61635	416	0.7259	422	-0.15169	2.33234e-91
MA0904.2_HOXB5	1972	0.5371	232	0.6473	294	-0.27274	5.71972e-110
MA0485.2_HOXC9	3527	0.53795	402	0.71218	661	-0.35041	5.90123e-129
MA0912.2_HOXD3	4410	0.56054	555	0.61796	601	-0.14693	1.33938e-101
MA0910.2_HOXD8	4194	0.57835	565	0.5845	495	-0.0158	2.1413e-19
MA0913.2_HOXD9	7999	0.51878	842	0.66051	1196	-0.28132	1.44174e-137
MA1140.2_JUNB	5248	0.82893	1285	1.00731	1599	-0.20604	5.99127e-121
MA0701.2_LHX9	4208	0.57686	511	0.70416	647	-0.22112	1.14176e-114
MA0702.2_LMX1A	4029	0.47332	324	0.6592	533	-0.38837	5.78584e-137
MA0703.2_LMX1B	4381	0.46013	335	0.59326	550	-0.37275	2.39527e-148
MA0623.2_NEUROG1	4301	0.52212	389	0.63993	658	-0.31068	1.83774e-133
MA0842.2_NRL	7818	0.63106	1228	0.63031	1127	0.00672	4.59111e-08
MA0682.2_PITX1	6388	0.55545	713	0.58597	802	-0.06924	2.68883e-75
MA0075.3_PRRX2	3944	0.54063	429	0.69616	598	-0.29592	4.47996e-126
MA0867.2_SOX4	11291	0.58854	1453	0.58282	1221	0.05347	2.01363e-80
MA0868.2_SOX8	7327	0.53089	735	0.60527	913	-0.17447	2.28419e-115
MA0746.2_SP3	20423	1.09828	7815	1.06583	6975	0.21356	7.35917e-145
MA0632.2_TCFL5	4356	1.07347	1712	1.07265	1479	0.25631	2.33283e-124
MA0871.2_TFEC	6502	0.80304	1640	0.91242	1659	-0.01813	5.05395e-22
MA0753.2_ZNF740	12963	0.76658	2791	0.80234	2730	0.11564	8.27068e-116
MA0122.3_NKX3-2	6239	0.5547	731	0.60937	838	-0.15013	1.88569e-116
MA1707.1_DMRTA1	7693	0.54223	914	0.63166	1169	-0.22871	3.84182e-131
MA1708.1_ETV7	10241	0.8702	2702	0.83941	2450	0.13018	5.85929e-115
MA1709.1_ZIM3	17558	0.56127	2108	0.57981	1913	-0.00322	0.00360224
MA1710.1_ZNF257	20577	0.74899	4281	0.67789	3285	0.26859	8.33797e-162
MA1711.1_ZNF343	8297	0.7693	1789	0.68606	1370	0.292	8.87922e-139
MA1712.1_ZNF454	21254	0.74072	4508	0.62506	2990	0.41121	1.5843e-182
MA1713.1_ZNF610	12865	0.99674	4543	0.92336	3696	0.36267	1.49616e-159
MA1714.1_ZNF675	10128	0.6034	1453	0.58829	1222	0.06413	4.20945e-82
MA1715.1_ZNF707	15547	0.63848	2268	0.63353	2071	0.07957	1.05676e-103
MA1716.1_ZNF76	9936	0.91035	2505	0.76464	2132	0.20768	1.5621e-131
MA1717.1_ZNF784	2265	0.55312	232	0.65842	347	-0.24415	4.96476e-108
MA1718.1_ZNF8	7146	0.45436	549	0.70681	1508	-0.6494	1.12017e-175
MA1719.1_ZNF816	10573	0.67955	1818	0.63305	1506	0.18501	1.44213e-124
MA1720.1_ZNF85	10120	0.64132	1653	0.59118	1260	0.11707	5.72654e-102
MA1721.1_ZNF93	14591	0.84203	3968	0.76255	3108	0.35828	1.54587e-168
MA1722.1_ZSCAN31	6671	0.6575	1141	0.59551	816	0.18415	2.14664e-118
MA1723.1_PRDM9	28742	0.72987	5608	0.70793	4940	0.17415	2.53384e-159
MA1724.1_RFX6	8258	0.67313	1428	0.65627	1184	0.10626	1.53279e-102
MA1631.1_ASCL1	17070	0.5626	1749	0.58578	2145	0.02971	7.05356e-63
MA1632.1_ATF2	11990	0.67008	1976	0.78318	2632	-0.18736	2.45803e-129
MA1634.1_BATF	10880	0.63633	1718	0.6323	1656	0.01995	6.41125e-38
MA1635.1_BHLHE22	16602	0.65723	2667	0.62192	2676	0.12393	1.50588e-121
MA1636.1_CEBPG	18239	0.71927	4041	0.6473	2889	0.16486	1.60839e-133
MA1637.1_EBF3	18049	0.74822	4070	0.56029	1984	0.51792	7.04142e-184
MA1638.1_HAND2	15046	0.59336	1970	0.59496	2002	0.01848	3.41449e-37
MA1639.1_MEIS1	8840	0.53354	961	0.65664	1448	-0.30024	7.89518e-147
MA1640.1_MEIS2	10340	0.50216	978	0.62139	1528	-0.31653	1.57527e-153
MA1641.1_MYF5	12965	0.6306	1930	0.64279	2283	0.0003	0.774361
MA1642.1_NEUROG2	14379	0.58745	1793	0.59439	1888	0.00921	3.01153e-20
MA1643.1_NFIB	26520	0.7407	5840	0.58295	3531	0.45592	1.98021e-189
MA1644.1_NFYC	8775	1.01768	2715	1.42282	2903	-0.25267	7.03892e-133
MA1645.1_NKX2-2	9198	0.60016	1177	0.61435	1189	-0.00288	0.000327035
MA1646.1_OSR2	15359	0.63493	2411	0.55703	1597	0.24307	1.71617e-146
MA1648.1_TCF12	14832	0.62536	2017	0.61652	2087	0.108	4.85349e-113
MA1649.1_ZBTB12	10702	0.60065	1401	0.5586	1130	0.14385	1.5291e-121
MA1650.1_ZBTB14	7194	1.0916	2868	1.03969	2449	0.31457	1.87713e-144
MA1651.1_ZFP42	10822	0.63228	1738	0.63716	1593	0.04281	1.56831e-66
MA1652.1_ZKSCAN5	19635	0.68452	3408	0.66416	3030	0.12321	4.98407e-127
MA1653.1_ZNF148	29945	0.91426	8942	0.89042	8014	0.22625	5.19804e-159
MA1654.1_ZNF16	15422	0.63194	2276	0.56678	1584	0.24702	6.40454e-148
MA1655.1_ZNF341	12269	0.66617	2157	0.59896	1563	0.22717	4.87704e-143
MA1656.1_ZNF449	11249	0.71265	2172	0.6332	1561	0.27104	2.244e-146
MA1657.1_ZNF652	7383	0.58035	1027	0.57276	842	-0.00271	0.000552617
MA1683.1_FOXA3	8319	0.52066	841	0.63281	1234	-0.29919	8.25546e-148
MA1725.1_ZNF189	16382	0.63036	2512	0.5638	1772	0.20185	3.35223e-137
MA1726.1_ZNF331	16308	0.69892	3117	0.57327	1839	0.37542	3.27807e-167
MA1727.1_ZNF417	5502	0.78709	1322	0.69404	925	0.34468	6.35843e-143
MA1728.1_ZNF549	20815	0.70194	4055	0.5833	2457	0.37424	1.92085e-183
MA1729.1_ZNF680	14363	0.57548	1790	0.56872	1541	0.03014	1.31535e-53
MA1730.1_ZNF708	14046	0.65761	2341	0.58803	1715	0.23484	3.2609e-142
MA1731.1_ZNF768	19335	0.66479	3205	0.59583	2313	0.23296	1.05257e-154
MA0833.2_ATF4	14401	0.70165	2993	0.64398	2346	0.11213	1.50559e-110
MA0835.2_BATF3	11589	0.63084	1822	0.63411	1750	0.00532	0.000239593
MA0465.2_CDX2	10969	0.5239	1157	0.63649	1530	-0.23791	3.57983e-139
MA0102.4_CEBPA	20081	0.7474	4950	0.62367	2981	0.28272	1.02318e-161
MA0836.2_CEBPD	18343	0.77612	4888	0.6108	2732	0.36732	2.14966e-168
MA0018.4_CREB1	13838	0.64066	2106	0.77869	3081	-0.25155	7.36458e-147
MA1102.2_CTCFL	19481	0.85292	5412	0.7299	3846	0.4403	2.52954e-178
MA0471.2_E2F6	15506	0.90445	4391	0.85174	3630	0.26689	4.89422e-160
MA0154.4_EBF1	18797	0.73929	4120	0.54919	1975	0.52759	4.12645e-187
MA0162.4_EGR1	14244	0.96981	4640	0.95124	4227	0.19559	1.08816e-136
MA0598.3_EHF	18783	0.68214	3217	0.65535	2786	0.10269	1.27071e-120
MA0473.3_ELF1	20522	0.69919	3658	0.65891	3080	0.15397	2.18243e-136
MA0640.2_ELF3	22701	0.65793	3552	0.62569	3046	0.12558	4.33004e-128
MA0592.3_ESRRA	11784	0.65843	2056	0.5569	1260	0.26259	4.62238e-143
MA0761.2_ETV1	21957	0.67037	3579	0.63507	3009	0.13804	2.89227e-129
MA0477.2_FOSL1	9851	0.6381	1523	0.63871	1560	0.00619	2.27767e-10
MA0148.4_FOXA1	10110	0.5086	986	0.64318	1586	-0.35412	6.49704e-157
MA0047.3_FOXA2	8430	0.51162	824	0.64539	1330	-0.35481	2.90859e-152
MA1103.2_FOXK2	8445	0.51782	858	0.63738	1258	-0.31966	2.29855e-149
MA0481.3_FOXP1	8526	0.51484	858	0.63618	1285	-0.32771	1.48527e-148
MA0062.3_GABPA	20816	0.68529	3545	0.65028	3036	0.13096	1.77461e-131
MA0035.4_GATA1	5285	0.5398	554	0.60127	597	-0.118	8.27601e-92
MA0482.2_GATA4	7678	0.51503	699	0.58101	871	-0.15604	5.71528e-116
MA1104.2_GATA6	7191	0.48333	565	0.58502	862	-0.26507	2.81743e-137
MA1105.2_GRHL2	7203	0.58495	941	0.58229	821	0.03922	7.90322e-52
MA0043.3_HLF	14022	0.75298	3447	0.66119	2349	0.20875	1.70531e-140
MA0114.4_HNF4A	10824	0.65193	1839	0.59501	1280	0.17012	5.17124e-128
MA0484.2_HNF4G	10857	0.65416	1844	0.59429	1280	0.17528	1.68246e-126
MA0901.2_HOXB13	13078	0.47068	1083	0.62233	1701	-0.36	2.91361e-159
MA0490.2_JUNB	9365	0.61858	1367	0.64174	1503	-0.05532	1.45708e-72
MA0491.2_JUND	9077	0.62195	1326	0.6461	1482	-0.05262	1.86236e-78
MA0039.4_KLF4	29442	0.86301	7885	0.84491	7161	0.18147	3.93239e-151
MA1107.2_KLF9	22341	0.7754	4849	0.78714	4690	0.0924	1.91388e-109
MA0700.2_LHX2	5946	0.56044	687	0.71561	917	-0.25832	3.12435e-131
MA0495.3_MAFF	12158	0.58154	1585	0.6248	1608	-0.09233	2.58434e-101
MA0496.3_MAFK	13537	0.64283	2127	0.61002	1821	0.10649	8.49882e-111
MA0052.4_MEF2A	15638	0.49193	1442	0.61751	2143	-0.30748	3.80414e-160
MA0620.3_MITF	4699	0.74802	1070	0.92742	1286	-0.24226	5.49077e-125
MA1108.2_MXI1	12638	0.57595	1556	0.62272	1831	-0.10825	3.89587e-111
MA0499.2_MYOD1	16287	0.56407	1709	0.62252	2532	-0.08539	3.88428e-105
MA0500.2_MYOG	14792	0.63593	2198	0.63873	2556	0.03253	6.62979e-63
MA0056.2_MZF1	6964	0.63086	1071	0.60938	906	0.09565	2.62628e-89
MA0025.2_NFIL3	14768	0.69884	3147	0.66175	2497	0.07349	8.00716e-92
MA0502.2_NFYB	9988	1.04542	3335	1.30519	3134	-0.02906	5.56292e-46
MA0063.2_NKX2-5	6242	0.60408	831	0.60156	751	-0.01648	1.85369e-23
MA1112.2_NR4A1	12740	0.66018	2304	0.58875	1455	0.17983	4.41026e-130
MA0679.2_ONECUT1	9672	0.42708	578	0.62473	1334	-0.48681	7.18274e-168
MA0712.2_OTX2	6725	0.55962	786	0.5924	870	-0.08401	1.78482e-84
MA1113.2_PBX2	10709	0.49858	1014	0.62574	1611	-0.33103	8.46695e-154
MA0681.2_PHOX2B	13021	0.42844	790	0.62454	1731	-0.48104	2.52433e-178
MA0782.2_PKNOX1	12422	0.66288	1899	0.67724	1869	0.02038	8.64473e-39
MA0627.2_POU2F3	11341	0.51517	1167	0.68313	1838	-0.38807	8.48641e-168
MA0508.3_PRDM1	18314	0.58025	2384	0.56517	1963	0.08122	9.13281e-104
MA0684.2_RUNX3	7362	0.58776	955	0.58436	905	0.00602	8.11951e-05
MA0743.2_SCRT1	8825	0.55565	936	0.60485	1110	-0.05278	1.32919e-69
MA0744.2_SCRT2	9750	0.57603	1141	0.5997	1184	0.00793	4.41634e-14
MA0745.2_SNAI2	11053	0.48368	594	0.57256	1242	-0.15323	4.44224e-120
MA0143.4_SOX2	8554	0.51748	770	0.62359	1230	-0.25988	6.34653e-140
MA0081.2_SPIB	21461	0.64275	3270	0.62842	2913	0.07741	1.5965e-102
MA0829.2_SREBF1	4946	0.64547	791	0.76771	985	-0.1804	1.35402e-112
MA0522.3_TCF3	12380	0.55917	1224	0.59403	1489	0.02367	2.07386e-40
MA0830.2_TCF4	15033	0.5333	1266	0.56376	1660	0.015	8.16504e-34
MA0769.2_TCF7	8259	0.56669	1017	0.57176	870	0.00062	0.293692
MA0090.3_TEAD1	12635	0.60643	1719	0.60281	1700	-0.00241	0.000130607
MA0809.2_TEAD4	14111	0.59698	1873	0.60804	1942	-0.04322	1.03713e-74
MA0003.4_TFAP2A	13026	0.73084	2696	0.60828	1683	0.38912	2.19518e-164
MA0814.2_TFAP2C	12975	0.78655	3070	0.66368	2035	0.40597	3.72331e-167
MA1123.2_TWIST1	14471	0.58534	1860	0.59622	1929	-0.00527	1.44182e-10
MA0093.3_USF1	9083	0.69075	1757	0.77645	1916	-0.09843	9.50583e-99
MA0748.2_YY2	3412	0.97044	1245	1.01808	1108	0.1525	3.16556e-97
MA0528.2_ZNF263	22155	0.78485	5039	0.72773	4132	0.25448	1.22896e-153
MA0609.2_CREM	5364	0.81994	1248	0.97586	1561	-0.17487	2.22432e-112
MA1684.1_FOXN1	10373	0.88576	2871	0.81971	2230	0.34531	8.28644e-159
MA1760.1_TFCP2	2547	0.61963	360	0.6097	335	0.03421	2.68901e-28
MA1800.1_FOS	5609	0.78868	1275	0.99228	1691	-0.25678	1.55261e-130
MA1864.1_ZNF418	13817	0.61258	2027	0.56387	1430	0.15114	1.11938e-124
MA1865.1_ZNF574	9205	0.83201	2254	0.68604	1505	0.40318	1.21469e-166
MA1866.1_PATZ1	31624	0.98024	10502	0.9461	9266	0.25474	1.21062e-165
MA1867.1_ZNF214	6935	0.58158	920	0.59411	836	-0.02053	6.18642e-28
MA1868.1_ZNF320	19856	0.72818	4001	0.6611	3042	0.28692	8.65018e-162
MA1869.1_ZNF324	10434	0.61975	1518	0.57739	1251	0.13399	1.67968e-114
MA1870.1_KLF7	21940	1.07185	8179	1.02755	7268	0.2397	1.16925e-151
MA1871.1_ZFP14	19451	0.71897	3632	0.63973	2742	0.28471	6.04276e-164
MA1872.1_ZNF354A	17887	0.44482	1277	0.61313	2336	-0.41944	2.16191e-176
MA1873.1_ZNF530	25274	0.78438	5778	0.70712	4465	0.30955	2.46589e-168
MA1874.1_ZNF667	7607	0.63986	1223	0.5861	849	0.15841	2.34828e-112
MA1875.1_ZNF669	3921	0.78517	873	0.75061	755	0.22694	1.28922e-113
MA1876.1_ZNF701	19526	0.71692	3681	0.67265	2993	0.22334	4.0077e-149
MA1879.1_NKX2-4	7874	0.60024	1091	0.57734	928	0.07464	2.99932e-82
MA2020.1_ZBED2	1535	0.83	384	0.73206	285	0.2987	1.18186e-104
MA2021.1_TRPS1	6986	0.49269	562	0.58234	795	-0.22743	3.69861e-129
MA2022.1_BNC2	10097	0.64222	1610	0.62909	1534	0.04942	1.00873e-70
MA2023.1_ZNF211	6487	0.41748	346	0.71129	1360	-0.79083	7.04795e-177
MA2024.1_SATB1	7141	0.47563	586	0.61628	910	-0.32615	3.70107e-137
MA2025.1_CTCF	23299	0.73077	5060	0.59131	2898	0.46374	5.70968e-187
MA2026.1_CTCF	20420	0.75415	4766	0.59922	2614	0.49417	2.28793e-183
MA2027.1_ZKSCAN3	9943	0.68006	1779	0.59272	1154	0.29967	1.58617e-149
MA2028.1_ZNF416	13326	0.66075	2235	0.5772	1459	0.26834	6.18414e-150
MA2029.1_ZNF582	10072	0.60064	1401	0.59213	1224	0.04848	9.04696e-74
MA2030.1_ZNF692	13163	0.67108	2242	0.59989	1661	0.29081	2.7226e-155
MA2031.1_SMAD2	11047	0.66963	1903	0.58449	1271	0.24809	1.19455e-141
MA2032.1_SP5	28849	0.79452	6785	0.73699	5606	0.25947	6.72716e-163
MA2033.1_THRA	12069	0.68663	2252	0.59661	1499	0.26256	7.78079e-145
MA2034.1_BCL11B	11915	0.56825	1427	0.61472	1599	-0.09021	5.09481e-106
MA2035.1_ZFP335	14923	0.64228	2355	0.58336	1664	0.21378	8.25514e-141
MA2036.1_ATF3	10974	0.63926	1737	0.63328	1674	0.0249	6.30228e-44
MA2037.1_SIX4	8353	0.60667	1239	0.63123	1207	-0.02864	2.95803e-50
MA2038.1_GLI1	9206	0.61166	1236	0.61219	1144	0.0642	3.56075e-72
MA2039.1_PRDM5	12791	0.62358	1846	0.60401	1618	0.08877	1.35549e-104
MA2040.1_PRDM14	5547	0.60273	720	0.57374	607	0.10116	1.96004e-91
MA2041.1_NKX2-1	8663	0.5757	1103	0.56875	953	0.02477	4.63263e-38
MA2042.1_NPAS4	2105	0.78678	440	0.79935	408	0.11712	6.46808e-74
MA2043.1_HNF1A	9460	0.58691	1247	0.5861	1050	0.04168	3.25215e-64
MA2044.1_NEUROD2	16526	0.65225	2641	0.62698	2703	0.10122	7.04236e-115
MA2045.1_OLIG2	16946	0.64816	2651	0.62915	2812	0.08503	3.70861e-104
MA2046.1_IKZF3	23748	0.6902	4110	0.64319	3376	0.18152	1.90967e-139
MA2047.1_NR1H2	13817	0.70429	2737	0.59418	1761	0.28716	3.39474e-152
MA0037.4_GATA3	7291	0.50255	627	0.57259	810	-0.18145	8.31895e-122
MA0041.2_FOXD3	14742	0.46681	1194	0.59608	1866	-0.34983	2.78044e-159
MA0050.3_IRF1	20015	0.53939	2268	0.58152	2328	-0.09039	3.31852e-113
MA0067.2_PAX2	2130	0.79324	482	0.79153	452	0.11618	2.19772e-74
MA0078.2_SOX17	9416	0.55453	1055	0.59667	1165	-0.10721	3.5789e-103
MA0079.5_SP1	25152	1.03116	8951	0.98349	7820	0.26479	5.39185e-166
MA0080.6_SPI1	24073	0.63021	3561	0.62142	3152	0.06886	4.89209e-107
MA0087.2_SOX5	8476	0.55323	912	0.58139	990	-0.07156	2.05819e-85
MA0095.3_YY1	12556	0.55965	1570	0.62255	1733	-0.14658	7.08368e-123
MA0136.3_ELF5	19640	0.62878	2848	0.60173	2390	0.11612	9.36443e-114
MA0152.2_NFATC2	15848	0.55389	1901	0.61474	2070	-0.13252	4.68107e-120
MA0156.3_FEV	5129	1.10959	2029	1.08571	1921	0.12444	1.85172e-97
MA0157.3_FOXO3	9589	0.53535	1052	0.64109	1406	-0.24662	8.47706e-142
MA0160.2_NR4A2	9451	0.65773	1680	0.59059	1131	0.15874	4.34237e-116
MA0466.3_CEBPB	4806	0.8674	1481	0.69585	977	0.40556	4.41301e-143
MA0467.2_CRX	6219	0.56738	743	0.58922	797	-0.04974	4.31159e-62
MA0474.3_ERG	21780	0.68996	3783	0.65214	3175	0.14733	1.48205e-129
MA0480.2_FOXO1	11062	0.55371	1309	0.6272	1506	-0.16787	2.20185e-121
MA0489.2_JUN	10483	0.63978	1636	0.63316	1614	0.02732	8.98893e-46
MA0493.2_KLF1	29002	0.8986	8347	0.8786	7607	0.18584	1.28306e-148
MA0505.2_NR5A2	11443	0.65302	1977	0.54769	1188	0.27817	6.24759e-150
MA0506.2_NRF1	8221	1.1777	3538	1.05662	2949	0.35433	1.68464e-151
MA0507.2_POU2F2	9374	0.51381	976	0.68444	1600	-0.43262	1.08293e-159
MA0509.3_RFX1	3851	0.74883	821	0.78481	832	-0.00052	0.989196
MA0514.2_SOX3	8697	0.53303	844	0.60734	1139	-0.17563	2.92299e-121
MA0516.3_SP2	24264	1.14523	9923	1.09932	8580	0.27377	1.3545e-160
MA0521.2_TCF12	13066	0.63009	1949	0.64264	2303	0.00113	0.00325098
MA0526.4_USF2	3573	0.89782	1080	1.11125	1208	-0.15574	2.16732e-98
MA0597.2_THAP1	19219	0.71812	3831	0.59223	2271	0.39046	2.31429e-172
MA0606.2_NFAT5	17224	0.53341	1904	0.60533	2165	-0.17257	1.06435e-136
MA0607.2_BHLHA15	6574	0.48241	425	0.58826	843	-0.26083	4.4382e-132
MA0611.2_DUX	6157	0.56294	758	0.65056	867	-0.16989	7.26979e-117
MA0624.2_NFATC1	15325	0.568	1946	0.60333	1983	-0.09291	4.9558e-110
MA0625.2_NFATC3	11122	0.56589	1389	0.61801	1512	-0.1455	2.56372e-120
MA0633.2_TWIST2	16922	0.65117	2679	0.63256	2844	0.08379	6.01909e-102
MA0642.2_EN2	3555	0.62194	504	0.76675	607	-0.18302	4.62467e-102
MA0644.2_ESX1	3386	0.54035	374	0.70832	525	-0.31454	3.93174e-133
MA0650.3_HOXA13	8987	0.51149	905	0.62293	1202	-0.26029	9.50792e-137
MA0651.2_HOXC11	2417	0.5713	314	0.67395	393	-0.20728	5.3791e-98
MA0659.3_MAFG	12424	0.64765	2012	0.59946	1661	0.15447	5.82039e-126
MA0666.2_MSX1	4955	0.58942	640	0.69464	733	-0.15741	4.29877e-106
MA0668.2_NEUROD2	16740	0.59978	2171	0.60409	2327	0.02495	2.30657e-51
MA0680.2_PAX7	7668	0.45451	556	0.64075	1132	-0.44434	1.16235e-162
MA0685.2_SP4	28659	0.99543	9645	0.93657	8369	0.25584	3.75511e-166
MA0690.2_TBX21	5919	0.55894	671	0.59771	706	-0.08247	2.62178e-79
MA0693.3_VDR	9420	0.62212	1531	0.59258	1191	0.07178	7.11721e-84
MA0697.2_ZIC3	24234	0.67486	4190	0.58327	2852	0.31844	4.35356e-164
MA0707.2_MNX1	4643	0.5066	480	0.6458	716	-0.36004	5.05444e-141
MA0708.2_MSX2	5480	0.58001	673	0.71782	802	-0.19005	6.29646e-114
MA0723.2_VAX2	2997	0.52002	336	0.58273	347	-0.19551	4.44312e-104
MA0734.3_GLI2	9507	0.63598	1386	0.63596	1324	0.07983	8.41124e-93
MA0740.2_KLF14	26742	1.0384	9507	1.00766	8523	0.21685	1.11909e-156
MA0742.2_KLF12	21992	1.11552	8739	1.06626	7713	0.26097	1.78561e-160
MA0754.2_CUX1	1787	0.43068	107	0.69854	336	-0.66186	1.59689e-146
MA0756.2_ONECUT2	1594	0.46708	126	0.65867	262	-0.48881	2.36323e-126
MA0759.2_ELK3	4991	1.24693	2334	1.21441	2193	0.16457	1.5109e-104
MA0764.3_ETV4	4923	1.22139	2240	1.20657	2119	0.13789	2.49261e-99
MA0765.3_ETV5	4696	1.15306	1974	1.14133	1885	0.12298	6.53185e-97
MA0768.2_LEF1	9492	0.57012	1166	0.58514	997	0.0067	1.06297e-08
MA0784.2_POU1F1	9308	0.51165	955	0.66448	1491	-0.39594	5.77548e-161
MA0798.3_RFX3	3920	0.77894	882	0.8034	882	0.03028	3.62688e-32
MA0799.2_RFX4	3068	0.78188	675	0.75179	516	0.23626	2.95045e-109
MA0818.2_BHLHE22	3392	0.4751	235	0.65767	567	-0.48255	5.11087e-144
MA0819.2_CLOCK	5481	0.64364	872	0.68419	955	-0.02524	7.71875e-34
MA0821.2_HES5	2758	0.73895	581	0.75563	534	0.139	1.86886e-89
MA0828.2_SREBF2	2411	0.80439	604	1.06059	755	-0.29773	3.1841e-119
MA0831.3_TFE3	3974	0.88614	1177	1.07126	1286	-0.13637	6.98379e-99
MA0837.2_CEBPE	5434	0.866	1666	0.68999	1077	0.41062	1.56398e-150
MA0847.3_FOXD2	12031	0.51468	1239	0.61409	1632	-0.24269	1.33138e-143
MA0865.2_E2F8	2488	0.86355	638	0.87982	597	0.08656	1.53975e-68
MA0869.2_SOX11	14289	0.60972	2011	0.57659	1528	0.12613	7.51505e-118
MA0877.3_BARHL1	1434	0.60222	216	0.63264	211	-0.06405	1.63792e-48
MA0878.3_CDX1	7723	0.53857	856	0.66943	1178	-0.23675	1.15168e-132
MA0879.2_DLX1	4363	0.5918	595	0.62529	564	-0.05187	2.16357e-63
MA0884.2_DUXA	3715	0.51105	374	0.64529	500	-0.26509	2.671e-122
MA0885.2_DLX2	5891	0.59571	879	0.62824	766	-0.05295	2.68912e-66
MA0909.3_HOXD13	7178	0.54332	845	0.66016	1045	-0.25421	5.16175e-135
MA1110.2_NR1H4	13055	0.70254	2564	0.59346	1651	0.28999	2.91658e-153
MA1467.2_ATOH1	14243	0.59397	1854	0.59116	1860	0.03885	3.90197e-67
MA1472.2_BHLHA15	14089	0.61696	1975	0.62989	2366	-0.00029	0.673308
MA1476.2_DLX5	5822	0.5861	830	0.62911	766	-0.08422	3.88027e-80
MA1483.2_ELF2	7434	0.89585	2095	0.87959	1975	0.09836	7.26555e-92
MA1487.2_FOXE1	14071	0.50501	1352	0.59917	1776	-0.22829	2.36528e-139
MA1491.2_GLI3	6296	0.65031	883	0.65974	878	0.07499	2.74057e-83
MA1498.2_HOXA7	4977	0.54792	576	0.59311	623	-0.12593	4.11823e-100
MA1511.2_KLF10	24941	1.03801	8873	1.00818	8005	0.21862	2.54232e-151
MA1518.2_LHX1	3008	0.53201	336	0.6201	418	-0.2136	9.80751e-107
MA1524.2_MSGN1	10481	0.60216	1527	0.60738	1461	-0.01012	1.18542e-15
MA1525.2_NFATC4	10662	0.58732	1448	0.62618	1492	-0.10927	3.08693e-111
MA1532.2_NR1D2	8592	0.63635	1340	0.61021	1153	0.09688	1.39954e-97
MA1540.2_NR5A1	12594	0.64506	2122	0.55558	1328	0.24337	9.31621e-144
MA1547.2_PITX2	6484	0.55646	729	0.58661	821	-0.06708	8.98182e-74
MA1563.2_SOX18	6116	0.51632	590	0.6029	744	-0.21421	3.00447e-124
MA1566.2_TBX3	5306	0.5674	606	0.61004	655	-0.07666	4.10895e-76
MA1567.2_TBX6	8370	0.57941	978	0.60498	1042	-0.03864	5.34137e-57
MA1573.2_THAP11	9888	0.91752	2382	0.75918	2010	0.19122	1.97364e-139
MA1601.2_ZNF75D	11060	0.62183	1581	0.58405	1273	0.13742	3.82431e-118
MA1630.2_ZNF281	31507	0.87355	8656	0.84601	7629	0.22378	1.71803e-162
MA1633.2_BACH1	9880	0.64503	1555	0.65438	1640	-0.00689	1.42736e-12
MA1647.2_PRDM4	8828	0.64383	1477	0.59808	1059	0.15062	4.23906e-117
